# Supplementary material for: Fabp5 Is the Key Regulator Mediating γ‐CEHC Differentiation in Osteoblasts and Osteoclasts
Source: Biofactors. 2026 Jan 19;52(1):e70079. doi: 10.1002/biof.70079 (PMC12813964; doi:10.1002/biof.70079)
Supplement: Supplementary file 5 — Table S2: List of proteins detected by quantitative proteome analysis in MC3T3‐E1 cells. [file BIOF-52-0-s003.xlsx]

## Sheet: Protein_quant
Protein accession	Protein description	Gene name	MW [kDa]	Coverage [%]	Peptides	Unique peptides	Intensity DMSO_1	Intensity DMSO_2	Intensity DMSO_3	Intensity γ-CEHC_1	Intensity γ-CEHC_2	Intensity γ-CEHC_3	DMSO_1	DMSO_2	DMSO_3	γ-CEHC_1	γ-CEHC_2	γ-CEHC_3	γ-CEHC/DMSO Ratio	γ-CEHC/DMSO P value
A0A0G2JDV3	Guanylate-binding protein 6 OS=Mus musculus OX=10090 GN=Gbp6 PE=2 SV=2	Gbp6	70.4427	57.1	29	22	2554.69	2652.47	2664.89	2631.25	2463.09	2674.03	2554.69	2652.47	2664.89	2631.25	2463.09	2674.03	0.986829	0.739186
A0A140LIF8	Immunity-related GTPase family M protein 2 OS=Mus musculus OX=10090 GN=Irgm2 PE=1 SV=2	Irgm2	45.2049	29.4	8	8	227.987	231.547	243.279	242.21	195.54	230.166	227.987	231.547	243.279	242.21	195.54	230.166	0.950349	0.465363
A2A432	Cullin-4B OS=Mus musculus OX=10090 GN=Cul4b PE=1 SV=1	Cul4b	110.699	47.6	42	33	2402.82	2350.32	2329.57	2172.43	2239.06	1990.64	2402.82	2350.32	2329.57	2172.43	2239.06	1990.64	0.903909	0.0415466
A2A5R2	Brefeldin A-inhibited guanine nucleotide-exchange protein 2 OS=Mus musculus OX=10090 GN=Arfgef2 PE=1 SV=1	Arfgef2	202.24	33.3	41	41	1002.69	926.411	1027.67	1008.49	1033.62	1138.81	1002.69	926.411	1027.67	1008.49	1033.62	1138.81	1.07581	0.184621
A2A5Z6	E3 ubiquitin-protein ligase SMURF2 OS=Mus musculus OX=10090 GN=Smurf2 PE=1 SV=1	Smurf2	86.1748	11.5	6	6	227.405	243.014	132.807	255.344	230.902	210.799	227.405	243.014	132.807	255.344	230.902	210.799	1.15553	0.255321
A2A6Q5	Cell division cycle protein 27 homolog OS=Mus musculus OX=10090 GN=Cdc27 PE=1 SV=1	Cdc27	91.8424	23.8	10	10	359.075	404.467	392.759	396.188	398.018	391.211	359.075	404.467	392.759	396.188	398.018	391.211	1.02518	0.6355
A2A8L1	Chromodomain-helicase-DNA-binding protein 5 OS=Mus musculus OX=10090 GN=Chd5 PE=1 SV=1	Chd5	222.515	5.1	7	7	94.4088	86.614	110.07	112.398	85.6203	97.9467	94.4088	86.614	110.07	112.398	85.6203	97.9467	1.01674	0.886732
A2A9C3	KICSTOR complex protein SZT2 OS=Mus musculus OX=10090 GN=Szt2 PE=1 SV=1	Szt2	377.627	5.1	10	10	109.232	101.575	125.531	89.1818	110.763	102.539	109.232	101.575	125.531	89.1818	110.763	102.539	0.899346	0.29632
A2AA28	Histone-arginine methyltransferase METTL23 OS=Mus musculus OX=10090 GN=Mettl23 PE=1 SV=1	Mettl23	28.2887	4.7	1	1	79.8051	93.4961	79.5294	79.4495	115.003	87.781	79.8051	93.4961	79.5294	79.4495	115.003	87.781	1.1163	0.407464
A2AAJ9	Obscurin OS=Mus musculus OX=10090 GN=Obscn PE=1 SV=3	Obscn	966.591	2.9	8	8	100.265	116.82	106.975	103.568	118.629	109.576	100.265	116.82	106.975	103.568	118.629	109.576	1.0238	0.782553
A2AAY5	SH3 and PX domain-containing protein 2B OS=Mus musculus OX=10090 GN=Sh3pxd2b PE=1 SV=1	Sh3pxd2b	101.517	45.9	27	26	1818.82	1773.63	1746.25	1859.3	1788.82	1782.43	1818.82	1773.63	1746.25	1859.3	1788.82	1782.43	1.01721	0.666104
A2ABV5	Mediator of RNA polymerase II transcription subunit 14 OS=Mus musculus OX=10090 GN=Med14 PE=1 SV=1	Med14	160.966	12.1	11	11	186.238	165.238	127.445	193.702	191.538	211.916	186.238	165.238	127.445	193.702	191.538	211.916	1.24687	0.0434704
A2AF47	Dedicator of cytokinesis protein 11 OS=Mus musculus OX=10090 GN=Dock11 PE=1 SV=1	Dock11	237.771	15.9	22	22	267.926	234.575	221.618	233.682	210.831	220.835	267.926	234.575	221.618	233.682	210.831	220.835	0.918839	0.268997
A2AGH6	Mediator of RNA polymerase II transcription subunit 12 OS=Mus musculus OX=10090 GN=Med12 PE=1 SV=1	Med12	244.561	16.7	24	23	233.678	191.956	208.471	224.009	208.731	249.863	233.678	191.956	208.471	224.009	208.731	249.863	1.07648	0.357819
A2AGT5	Cytoskeleton-associated protein 5 OS=Mus musculus OX=10090 GN=Ckap5 PE=1 SV=1	Ckap5	225.635	32.4	54	54	1054.94	1094.92	1374.26	1068.85	1217.58	1280.5	1054.94	1094.92	1374.26	1068.85	1217.58	1280.5	1.01215	0.835809
A2AH22	Activating molecule in BECN1-regulated autophagy protein 1 OS=Mus musculus OX=10090 GN=Ambra1 PE=1 SV=1	Ambra1	142.879	11.3	6	6	101.937	71.8657	81.0015	87.9344	99.0975	107.45	101.937	71.8657	81.0015	87.9344	99.0975	107.45	1.15572	0.210182
A2AI05	NADPH-dependent diflavin oxidoreductase 1 OS=Mus musculus OX=10090 GN=Ndor1 PE=2 SV=1	Ndor1	67.1832	24.1	9	9	165.424	188.09	159.288	203.422	168.34	161.435	165.424	188.09	159.288	203.422	168.34	161.435	1.03977	0.677032
A2AIV2	Protein virilizer homolog OS=Mus musculus OX=10090 GN=Virma PE=1 SV=1	Virma	201.439	9.7	12	12	144.733	154.262	172.886	183.708	171.286	159.026	144.733	154.262	172.886	183.708	171.286	159.026	1.0893	0.290174
A2ALS5	Rap1 GTPase-activating protein 1 OS=Mus musculus OX=10090 GN=Rap1gap PE=1 SV=2	Rap1gap	73.4334	17.2	7	7	229.378	251.916	236.021	254.528	246.36	240.727	229.378	251.916	236.021	254.528	246.36	240.727	1.03388	0.578365
A2AM29	Protein AF-9 OS=Mus musculus OX=10090 GN=Mllt3 PE=1 SV=1	Mllt3	63.3754	2.6	1	1	128.255	116.389	104.787	151.071	125.408	112.302	128.255	116.389	104.787	151.071	125.408	112.302	1.11261	0.328503
A2AMM0	Caveolae-associated protein 4 OS=Mus musculus OX=10090 GN=Cavin4 PE=1 SV=1	Cavin4	41.0081	35.4	8	8	913.429	918.733	1173.41	977.67	1147.97	1047.03	913.429	918.733	1173.41	977.67	1147.97	1047.03	1.0556	0.447217
A2AN08	E3 ubiquitin-protein ligase UBR4 OS=Mus musculus OX=10090 GN=Ubr4 PE=1 SV=1	Ubr4	572.29	44.9	166	166	2035.95	2018.83	2103.23	2026.07	2043.85	2172.46	2035.95	2018.83	2103.23	2026.07	2043.85	2172.46	1.0137	0.744468
A2APB8	Targeting protein for Xklp2 OS=Mus musculus OX=10090 GN=Tpx2 PE=1 SV=1	Tpx2	85.8941	14.1	8	8	147.474	151.839	176.865	139.468	169.376	167.971	147.474	151.839	176.865	139.468	169.376	167.971	1.00134	0.994258
A2AQ07	Tubulin beta-1 chain OS=Mus musculus OX=10090 GN=Tubb1 PE=1 SV=1	Tubb1	50.4409	5.8	2	2	134.15	120.427	112.17	134.988	135.053	122.95	134.15	120.427	112.17	134.988	135.053	122.95	1.07156	0.402579
A2AQ19	RNA polymerase-associated protein RTF1 homolog OS=Mus musculus OX=10090 GN=Rtf1 PE=1 SV=1	Rtf1	80.7971	21.5	14	14	366.417	360.484	491.34	324.998	372.81	369.092	366.417	360.484	491.34	324.998	372.81	369.092	0.875771	0.189628
A2ARP1	Inositol hexakisphosphate and diphosphoinositol-pentakisphosphate kinase 1 OS=Mus musculus OX=10090 GN=Ppip5k1 PE=1 SV=1	Ppip5k1	159.923	5.2	4	4	74.4462	51.3976	55.0168	63.3157	65.9486	62.5525	74.4462	51.3976	55.0168	63.3157	65.9486	62.5525	1.06058	0.575217
A2ASQ1	Agrin OS=Mus musculus OX=10090 GN=Agrn PE=1 SV=1	Agrn	207.539	21.2	28	28	563.87	549.511	564.07	562.612	625.568	581.876	563.87	549.511	564.07	562.612	625.568	581.876	1.05521	0.302959
A2ASS6	Titin OS=Mus musculus OX=10090 GN=Ttn PE=1 SV=1	Ttn	3906.49	0.1	2	2	2690.76	2589.29	2428.16	2668.51	2475.06	2766.31	2690.76	2589.29	2428.16	2668.51	2475.06	2766.31	1.02616	0.590109
A2AT37	Regulator of nonsense transcripts 2 OS=Mus musculus OX=10090 GN=Upf2 PE=1 SV=1	Upf2	147.553	32.2	26	26	535.449	491.36	535.426	518.25	522.537	550.206	535.449	491.36	535.426	518.25	522.537	550.206	1.01841	0.71515
A2BDX3	Adenylyltransferase and sulfurtransferase MOCS3 OS=Mus musculus OX=10090 GN=Mocs3 PE=1 SV=1	Mocs3	49.375	28.5	11	11	512.188	517.724	686.987	571.595	640.384	619.689	512.188	517.724	686.987	571.595	640.384	619.689	1.06685	0.386917
A2BH40	AT-rich interactive domain-containing protein 1A OS=Mus musculus OX=10090 GN=Arid1a PE=1 SV=1	Arid1a	242.092	21.6	28	26	319.057	344.216	371.457	317.231	286.708	349.888	319.057	344.216	371.457	317.231	286.708	349.888	0.921812	0.262332
A2CG49	Kalirin OS=Mus musculus OX=10090 GN=Kalrn PE=1 SV=1	Kalrn	337	6.3	13	8	575.606	624.729	586.017	579.091	568.141	500.663	575.606	624.729	586.017	579.091	568.141	500.663	0.922492	0.172752
A2CG63	AT-rich interactive domain-containing protein 4B OS=Mus musculus OX=10090 GN=Arid4b PE=1 SV=1	Arid4b	147.643	1.1	1	1	18.4094	25.8813	37.1903	24.7876	17.0714	27.452	18.4094	25.8813	37.1903	24.7876	17.0714	27.452	0.85064	0.557197
A2RSY6	TRMT1-like protein OS=Mus musculus OX=10090 GN=Trmt1l PE=1 SV=1	Trmt1l	80.8612	51.6	25	25	406.971	484.019	490.323	426.04	482.135	496.818	406.971	484.019	490.323	426.04	482.135	496.818	1.01714	0.793912
A3KFM7	Chromodomain-helicase-DNA-binding protein 6 OS=Mus musculus OX=10090 GN=Chd6 PE=1 SV=1	Chd6	305.397	3	4	4	47.5775	45.4311	42.1007	44.6394	29.5715	40.3359	47.5775	45.4311	42.1007	44.6394	29.5715	40.3359	0.847809	0.256116
A4QPC6	Butyrophilin subfamily 2 member A2 OS=Mus musculus OX=10090 GN=Btn2a2 PE=1 SV=1	Btn2a2	58.4554	3.9	1	1	288.922	168.241	175.15	198.902	179.806	147.129	288.922	168.241	175.15	198.902	179.806	147.129	0.83161	0.291451
A4UUI3	Guanylate-binding protein 4 OS=Mus musculus OX=10090 GN=Gbp4 PE=1 SV=1	Gbp4	72.0418	8.6	4	4	478.91	523.688	499.823	497.535	469.478	520.894	478.91	523.688	499.823	497.535	469.478	520.894	0.99034	0.852257
A6H5Y3	Methionine synthase OS=Mus musculus OX=10090 GN=Mtr PE=1 SV=1	Mtr	139.069	36.8	34	34	828.412	821.074	836.743	830.374	773.494	776.814	828.412	821.074	836.743	830.374	773.494	776.814	0.957548	0.337802
A6H630	Damage-control phosphatase ARMT1 OS=Mus musculus OX=10090 GN=Armt1 PE=1 SV=1	Armt1	50.5488	30.8	10	10	158.666	152.015	158.8	160.582	153.119	180.852	158.666	152.015	158.8	160.582	153.119	180.852	1.0534	0.507679
A6H687	SAC3 domain-containing protein 1 OS=Mus musculus OX=10090 GN=Sac3d1 PE=1 SV=1	Sac3d1	46.3842	13.3	3	3	41.8512	38.5316	35.9531	49.8633	43.4229	46.0898	41.8512	38.5316	35.9531	49.8633	43.4229	46.0898	1.19805	0.179216
A6H6A9	Rab GTPase-activating protein 1-like OS=Mus musculus OX=10090 GN=Rabgap1l PE=1 SV=1	Rabgap1l	92.404	17.7	10	10	400.458	411.968	473.102	426.066	404.477	436.506	400.458	411.968	473.102	426.066	404.477	436.506	0.985626	0.841316
A6H8H2	DENN domain-containing protein 4C OS=Mus musculus OX=10090 GN=Dennd4c PE=1 SV=1	Dennd4c	211.458	30.4	37	37	687.585	656.95	623.665	690.549	692.648	681.698	687.585	656.95	623.665	690.549	692.648	681.698	1.04913	0.316888
A6X8Z5	Rho GTPase-activating protein 31 OS=Mus musculus OX=10090 GN=Arhgap31 PE=1 SV=1	Arhgap31	155.276	21.6	17	17	345.9	360.111	318.515	310.065	336.7	360.701	345.9	360.111	318.515	310.065	336.7	360.701	0.983348	0.785872
A6X935	Inter alpha-trypsin inhibitor, heavy chain 4 OS=Mus musculus OX=10090 GN=Itih4 PE=1 SV=2	Itih4	104.659	2.8	3	3	287.59	341.134	298.349	330.683	330.821	256.534	287.59	341.134	298.349	330.683	330.821	256.534	0.990254	0.870254
B0F2B4	Neuroligin 4-like OS=Mus musculus OX=10090 GN=Nlgn4l PE=1 SV=1	Nlgn4l	97.3477	1.4	1	1	82.2561	68.0569	81.2119	85.0364	73.5133	73.1801	82.2561	68.0569	81.2119	85.0364	73.5133	73.1801	1.00088	0.984158
B0V2N1	Receptor-type tyrosine-protein phosphatase S OS=Mus musculus OX=10090 GN=Ptprs PE=1 SV=1	Ptprs	211.904	21.3	25	22	1037.41	810.385	954.891	899.75	1198.5	989.317	1037.41	810.385	954.891	899.75	1198.5	989.317	1.10164	0.287512
B1AQJ2	Ubiquitin carboxyl-terminal hydrolase 36 OS=Mus musculus OX=10090 GN=Usp36 PE=1 SV=1	Usp36	119.913	8.7	6	6	151.593	109.861	121.068	116.167	140.803	136.226	151.593	109.861	121.068	116.167	140.803	136.226	1.0279	0.751547
B1ARD8	Schlafen family member 8 OS=Mus musculus OX=10090 GN=Slfn8 PE=2 SV=1	Slfn8	104.264	9.9	8	8	1435.52	1145.09	1116.34	886.19	1001.86	1144.09	1435.52	1145.09	1116.34	886.19	1001.86	1144.09	0.820173	0.0396607
B1AVY7	Kinesin-like protein KIF16B OS=Mus musculus OX=10090 GN=Kif16b PE=1 SV=1	Kif16b	150.058	30.9	30	29	403.419	310.117	361.38	351.641	365.592	371.783	403.419	310.117	361.38	351.641	365.592	371.783	1.01312	0.800334
B1AXD8	Akirin-2 OS=Mus musculus OX=10090 GN=Akirin2 PE=1 SV=1	Akirin2	22.1131	6	1	1	49.6918	68.734	45.1179	64.1783	33.7259	70.956	49.6918	68.734	45.1179	64.1783	33.7259	70.956	1.03251	0.995753
B1AY10	Transcriptional repressor NF-X1 OS=Mus musculus OX=10090 GN=Nfx1 PE=1 SV=1	Nfx1	123.811	22.2	16	16	96.6996	99.7576	135.986	108.762	110.053	110.848	96.6996	99.7576	135.986	108.762	110.053	110.848	0.991635	0.971657
B1AZ99	OTU domain-containing protein 3 OS=Mus musculus OX=10090 GN=Otud3 PE=1 SV=1	Otud3	44.5765	3.3	1	1	62.7226	65.8514	33.3992	41.4629	47.766	35.3665	62.7226	65.8514	33.3992	41.4629	47.766	35.3665	0.769235	0.271845
B1AZI6	THO complex subunit 2 OS=Mus musculus OX=10090 GN=Thoc2 PE=1 SV=1	Thoc2	182.773	20.8	22	22	529.198	529.88	573.067	550.636	630.715	672.456	529.198	529.88	573.067	550.636	630.715	672.456	1.13581	0.0711672
B1AZP2	Disks large-associated protein 4 OS=Mus musculus OX=10090 GN=Dlgap4 PE=1 SV=1	Dlgap4	108.037	17.1	13	13	470.505	495.217	509.748	472.736	510.103	473.669	470.505	495.217	509.748	472.736	510.103	473.669	0.987148	0.801722
B2RQC6	CAD protein OS=Mus musculus OX=10090 GN=Cad PE=1 SV=1	Cad	243.238	64.1	89	88	3477.42	3168.02	3169.56	3392.93	4191.62	3689	3477.42	3168.02	3169.56	3392.93	4191.62	3689	1.1486	0.0423831
B2RR83	3'-5' RNA helicase YTHDC2 OS=Mus musculus OX=10090 GN=Ythdc2 PE=1 SV=1	Ythdc2	161.092	18.3	17	17	432.345	339.024	375.858	443.792	430.064	416.049	432.345	339.024	375.858	443.792	430.064	416.049	1.12437	0.104922
B2RRE7	OTU domain-containing protein 4 OS=Mus musculus OX=10090 GN=Otud4 PE=1 SV=1	Otud4	123.055	28.9	22	22	1030.6	931.164	1102.34	1124.15	1039.76	1026.68	1030.6	931.164	1102.34	1124.15	1039.76	1026.68	1.04128	0.457253
B2RS91	RNA polymerase I-specific transcription initiation factor RRN3 OS=Mus musculus OX=10090 GN=Rrn3 PE=1 SV=1	Rrn3	74.5177	7.5	3	3	59.2776	61.0852	52.1492	54.6491	57.8972	78.3395	59.2776	61.0852	52.1492	54.6491	57.8972	78.3395	1.10651	0.495014
B2RUJ5	Amyloid-beta A4 precursor protein-binding family A member 1 OS=Mus musculus OX=10090 GN=Apba1 PE=1 SV=2	Apba1	92.909	3.9	2	2	80.9552	82.7674	53.0622	115.898	63.3954	120.555	80.9552	82.7674	53.0622	115.898	63.3954	120.555	1.38316	0.14137
B2RUR8	OTU domain-containing protein 7B OS=Mus musculus OX=10090 GN=Otud7b PE=1 SV=1	Otud7b	91.9834	29.4	17	14	517.371	469.581	520.181	527.417	490.255	522.011	517.371	469.581	520.181	527.417	490.255	522.011	1.0216	0.682658
B2RWS6	Histone acetyltransferase p300 OS=Mus musculus OX=10090 GN=Ep300 PE=1 SV=2	Ep300	263.305	15.9	27	13	975.132	1028.97	942.012	1018.71	1002.72	977.064	975.132	1028.97	942.012	1018.71	1002.72	977.064	1.01778	0.685856
B2RX14	Terminal uridylyltransferase 4 OS=Mus musculus OX=10090 GN=Tut4 PE=1 SV=2	Tut4	184.65	24.9	28	27	467.972	424.177	421.641	389.194	461.667	457.518	467.972	424.177	421.641	389.194	461.667	457.518	0.99588	0.926593
B2RXS4	Plexin-B2 OS=Mus musculus OX=10090 GN=Plxnb2 PE=1 SV=1	Plxnb2	206.23	27.3	32	31	990.869	961.28	965.39	1037.63	1005.73	906.33	990.869	961.28	965.39	1037.63	1005.73	906.33	1.01102	0.849494
B2RY04	Dedicator of cytokinesis protein 5 OS=Mus musculus OX=10090 GN=Dock5 PE=1 SV=2	Dock5	214.429	29.3	36	35	394.446	392.132	376.628	421.21	338.076	441.956	394.446	392.132	376.628	421.21	338.076	441.956	1.0327	0.733066
B8ZXI1	Queuine tRNA-ribosyltransferase accessory subunit 2 OS=Mus musculus OX=10090 GN=Qtrt2 PE=1 SV=2	Qtrt2	46.2883	62.2	16	16	1174.03	1257.33	1240.79	1181.37	1221.88	1116.18	1174.03	1257.33	1240.79	1181.37	1221.88	1116.18	0.958412	0.358223
B9EJ80	PDZ domain-containing protein 8 OS=Mus musculus OX=10090 GN=Pdzd8 PE=1 SV=1	Pdzd8	127.739	8.6	5	5	116.513	100.735	104.489	97.7534	117.716	102.576	116.513	100.735	104.489	97.7534	117.716	102.576	0.988526	0.888912
B9EJ86	Oxysterol-binding protein-related protein 8 OS=Mus musculus OX=10090 GN=Osbpl8 PE=1 SV=1	Osbpl8	101.269	4.3	2	2	45.3445	46.5783	67.1717	62.3913	52.6966	62.4884	45.3445	46.5783	67.1717	62.3913	52.6966	62.4884	1.11617	0.394299
B9EKI3	TATA element modulatory factor OS=Mus musculus OX=10090 GN=Tmf1 PE=1 SV=2	Tmf1	121.803	15.9	13	13	296.527	269.734	295.967	253.27	280.181	281.27	296.527	269.734	295.967	253.27	280.181	281.27	0.944902	0.373479
C0HKE1	Histone H2A type 1-B OS=Mus musculus OX=10090 GN=H2ac4 PE=1 SV=1	H2ac4	14.1355	26.9	3	1	3537.62	3521.13	2683.5	3417.56	2806.93	2648.83	3537.62	3521.13	2683.5	3417.56	2806.93	2648.83	0.910808	0.32042
C3VPR6	Protein NLRC5 OS=Mus musculus OX=10090 GN=Nlrc5 PE=1 SV=2	Nlrc5	211.71	1.8	2	2		35.7524	74.6813	89.3514	58.4696	56.0417		35.7524	74.6813	89.3514	58.4696	56.0417	1.23068
D0QMC3	Myeloid cell nuclear differentiation antigen-like protein OS=Mus musculus OX=10090 GN=Mndal PE=1 SV=1	Mndal	60.5263	26.2	12	8	555.654	477.011	507.7	541.28	557.599	595.659	555.654	477.011	507.7	541.28	557.599	595.659	1.10009	0.119532
D3YXK1	Sterile alpha motif domain-containing protein 1 OS=Mus musculus OX=10090 GN=Samd1 PE=1 SV=1	Samd1	54.5331	17.3	4	4	56.9264	70.0555	67.5241	86.7443	54.7751	72.9122	56.9264	70.0555	67.5241	86.7443	54.7751	72.9122	1.10244	0.551538
D3YXK2	Scaffold attachment factor B1 OS=Mus musculus OX=10090 GN=Safb PE=1 SV=2	Safb	105.104	9.5	7	7	421.362	389.818	375.09	403.344	376.733	391.365	421.362	389.818	375.09	403.344	376.733	391.365	0.9875	0.832649
D3Z7P3	Glutaminase kidney isoform, mitochondrial OS=Mus musculus OX=10090 GN=Gls PE=1 SV=1	Gls	73.9637	36.9	18	18	917.437	918.471	965.365	965.185	965.022	1032.58	917.437	918.471	965.365	965.185	965.022	1032.58	1.05766	0.231283
E1U8D0	Protein SOGA1 OS=Mus musculus OX=10090 GN=Soga1 PE=1 SV=3	Soga1	159.186	22.2	18	17	663.401	786.695	846.865	128.572	698.891	704.98	663.401	786.695	846.865	128.572	698.891	704.98	0.667161	0.124832
E9PVA8	Stalled ribosome sensor GCN1 OS=Mus musculus OX=10090 GN=Gcn1 PE=1 SV=1	Gcn1	293.021	51	101	101	3570.16	3511.69	3954.89	3647.02	3431.37	3839.17	3570.16	3511.69	3954.89	3647.02	3431.37	3839.17	0.989201	0.83037
E9PVX6	Proliferation marker protein Ki-67 OS=Mus musculus OX=10090 GN=Mki67 PE=1 SV=1	Mki67	350.864	11.6	21	21	176.778	166.962	174.249	169.787	168.511	188.559	176.778	166.962	174.249	169.787	168.511	188.559	1.01712	0.817417
E9PXF8	Myotubularin-related protein 13 OS=Mus musculus OX=10090 GN=Sbf2 PE=1 SV=1	Sbf2	210.458	2.1	3	3	61.3713	56.4548	82.5964	61.9335	66.9282	66.3709	61.3713	56.4548	82.5964	61.9335	66.9282	66.3709	0.974105	0.91713
E9PY46	Intraflagellar transport protein 140 homolog OS=Mus musculus OX=10090 GN=Ift140 PE=1 SV=1	Ift140	165.875	21.1	22	22	484.517	469.916	484.294	470.306	479.968	443.826	484.517	469.916	484.294	470.306	479.968	443.826	0.968982	0.525004
E9PYH6	Histone-lysine N-methyltransferase SETD1A OS=Mus musculus OX=10090 GN=Setd1a PE=1 SV=1	Setd1a	186.06	11.7	13	13	324.819	309.75	287.048	355.723	236.211	305.382	324.819	309.75	287.048	355.723	236.211	305.382	0.973632	0.695725
E9PYK3	Protein mono-ADP-ribosyltransferase PARP4 OS=Mus musculus OX=10090 GN=Parp4 PE=1 SV=1	Parp4	216.133	32.2	45	45	943.186	915.69	881.421	933.807	885.693	881.505	943.186	915.69	881.421	933.807	885.693	881.505	0.985662	0.748152
E9PZJ8	Activating signal cointegrator 1 complex subunit 3 OS=Mus musculus OX=10090 GN=Ascc3 PE=1 SV=1	Ascc3	250.557	40.2	58	58	597.969	516.449	587.015	589.37	589.432	635.771	597.969	516.449	587.015	589.37	589.432	635.771	1.0665	0.265979
E9Q0S6	Tensin-1 OS=Mus musculus OX=10090 GN=Tns1 PE=1 SV=1	Tns1	201.383	18.8	20	18	296.644	269.696	283.884	249.441	298.967	259.505	296.644	269.696	283.884	249.441	298.967	259.505	0.950235	0.44344
E9Q394	A-kinase anchor protein 13 OS=Mus musculus OX=10090 GN=Akap13 PE=1 SV=1	Akap13	303.976	31.9	55	55	792.571	762.363	783.043	784.174	856.587	810.899	792.571	762.363	783.043	784.174	856.587	810.899	1.04862	0.320468
E9Q3L2	Phosphatidylinositol 4-kinase alpha OS=Mus musculus OX=10090 GN=Pi4ka PE=1 SV=2	Pi4ka	237.042	23.1	35	35	673.902	689.223	711.044	684.363	721.202	620.05	673.902	689.223	711.044	684.363	721.202	620.05	0.976591	0.637942
E9Q414	Apolipoprotein B-100 OS=Mus musculus OX=10090 GN=Apob PE=1 SV=1	Apob	509.432	1.5	5	5	430.531	497.032	539.458	473.693	494.79	511.54	430.531	497.032	539.458	473.693	494.79	511.54	1.00886	0.849116
E9Q4F7	Ankyrin repeat domain-containing protein 11 OS=Mus musculus OX=10090 GN=Ankrd11 PE=1 SV=1	Ankrd11	296.186	1.2	2	2	20.7645	26.3664	28.582	22.9004	26.9725	25.3627	20.7645	26.3664	28.582	22.9004	26.9725	25.3627	0.993695	0.998303
E9Q4N7	AT-rich interactive domain-containing protein 1B OS=Mus musculus OX=10090 GN=Arid1b PE=1 SV=2	Arid1b	242.882	13	17	17	240.191	227.652	248.445	226.225	219.886	227.877	240.191	227.652	248.445	226.225	219.886	227.877	0.940945	0.329224
E9Q4P1	WD repeat and FYVE domain-containing protein 1 OS=Mus musculus OX=10090 GN=Wdfy1 PE=1 SV=1	Wdfy1	46.2176	34.4	11	11	149.601	153.164	175.909	122.136	136.916	172.389	149.601	153.164	175.909	122.136	136.916	172.389	0.901325	0.291066
E9Q4Z2	Acetyl-CoA carboxylase 2 OS=Mus musculus OX=10090 GN=Acacb PE=1 SV=1	Acacb	275.75	0.7	1	1	48.8471	33.6394	16.165			17.7227	48.8471	33.6394	16.165			17.7227	0.538948
E9Q555	E3 ubiquitin-protein ligase RNF213 OS=Mus musculus OX=10090 GN=Rnf213 PE=1 SV=3	Rnf213	584.258	50.3	204	204	3112.41	2876.56	2892.66	3114.28	3032.16	3272.23	3112.41	2876.56	2892.66	3114.28	3032.16	3272.23	1.06047	0.1893
E9Q557	Desmoplakin OS=Mus musculus OX=10090 GN=Dsp PE=1 SV=1	Dsp	332.912	5.3	11	11	84.0531	78.0871	90.6669	104.3	72.0408	83.3247	84.0531	78.0871	90.6669	104.3	72.0408	83.3247	1.02713	0.88482
E9Q5C9	Nucleolar and coiled-body phosphoprotein 1 OS=Mus musculus OX=10090 GN=Nolc1 PE=1 SV=1	Nolc1	73.6978	28.9	20	20	1167.5	1155.3	1134.82	1149.78	1182.09	1014.38	1167.5	1155.3	1134.82	1149.78	1182.09	1014.38	0.967789	0.501657
E9Q5F9	Histone-lysine N-methyltransferase SETD2 OS=Mus musculus OX=10090 GN=Setd2 PE=1 SV=1	Setd2	285.663	3.2	5	5	43.9164	37.4973	41.1052	45.2354	42.8145	37.2907	43.9164	37.4973	41.1052	45.2354	42.8145	37.2907	1.02303	0.870923
E9Q5G3	Kinesin-like protein KIF23 OS=Mus musculus OX=10090 GN=Kif23 PE=1 SV=1	Kif23	108.776	1.7	1	1	76.1015	52.4337	84.3045	52.1242	66.9869	51.6861	76.1015	52.4337	84.3045	52.1242	66.9869	51.6861	0.802469	0.192661
E9Q634	Unconventional myosin-Ie OS=Mus musculus OX=10090 GN=Myo1e PE=1 SV=1	Myo1e	126.818	37.6	31	28	1187.57	1120.08	1132.38	1188.56	1232.27	1298.15	1187.57	1120.08	1132.38	1188.56	1232.27	1298.15	1.08109	0.106886
E9Q784	Zinc finger CCCH domain-containing protein 13 OS=Mus musculus OX=10090 GN=Zc3h13 PE=1 SV=1	Zc3h13	203.755	2.4	3	3	57.178	59.4161	64.8872	61.4815	75.9598	84.0063	57.178	59.4161	64.8872	61.4815	75.9598	84.0063	1.22022	0.127796
E9Q7D5	Rho guanine nucleotide exchange factor 5 OS=Mus musculus OX=10090 GN=Arhgef5 PE=1 SV=1	Arhgef5	176.664	10.1	11	11	377.646	372.579	342.715	318.604	348.151	69.9234	377.646	372.579	342.715	318.604	348.151	69.9234	0.674034	0.117388
E9Q7E2	AT-rich interactive domain-containing protein 2 OS=Mus musculus OX=10090 GN=Arid2 PE=1 SV=1	Arid2	195.988	3.7	4	4	108.483	122.61	107.515	96.7464	108.017	119.774	108.483	122.61	107.515	96.7464	108.017	119.774	0.958445	0.630603
E9Q7G0	Nuclear mitotic apparatus protein 1 OS=Mus musculus OX=10090 GN=Numa1 PE=1 SV=1	Numa1	235.63	45.3	61	61	687.279	633.962	678.093	689.649	666.036	697.607	687.279	633.962	678.093	689.649	666.036	697.607	1.02699	0.570413
E9Q8I9	Protein furry homolog OS=Mus musculus OX=10090 GN=Fry PE=1 SV=1	Fry	339.093	1.4	4	4	68.9874	58.6787	58.2554	73.0499	60.9244	67.2489	68.9874	58.6787	58.2554	73.0499	60.9244	67.2489	1.0823	0.479812
E9Q8Q6	Coiled-coil domain-containing protein 141 OS=Mus musculus OX=10090 GN=Ccdc141 PE=1 SV=2	Ccdc141	173.644	2.5	3	3	87.4462	82.7119	84.6041	102.291	86.825	115.675	87.4462	82.7119	84.6041	102.291	86.825	115.675	1.19638	0.111431
E9Q8T7	Dynein axonemal heavy chain 1 OS=Mus musculus OX=10090 GN=Dnah1 PE=1 SV=1	Dnah1	487.07	1	2	2	21.0595	27.3882	20.4895	20.4248	20.2386	16.5206	21.0595	27.3882	20.4895	20.4248	20.2386	16.5206	0.829509	0.36546
E9Q912	Rap1 GTPase-GDP dissociation stimulator 1 OS=Mus musculus OX=10090 GN=Rap1gds1 PE=2 SV=1	Rap1gds1	66.0765	70.5	29	29	5324.04	5571.34	5943.34	5250.17	6022.87	5487.55	5324.04	5571.34	5943.34	5250.17	6022.87	5487.55	0.99536	0.915606
E9Q9D5	Rab-like protein 2A OS=Mus musculus OX=10090 GN=Rabl2 PE=1 SV=1	Rabl2	25.61	28.7	4	4	62.0472	53.2519	80.213	76.7869	48.5408	69.2569	62.0472	53.2519	80.213	76.7869	48.5408	69.2569	0.995256	0.956024
E9Q9M8	PWWP domain-containing protein 2B OS=Mus musculus OX=10090 GN=Pwwp2b PE=1 SV=1	Pwwp2b	65.4339	3.2	1	1	22.6056	34.9768	17.9757	32.362	42.47	28.4017	22.6056	34.9768	17.9757	32.362	42.47	28.4017	1.36628	0.144782
E9Q9R9	Disks large homolog 5 OS=Mus musculus OX=10090 GN=Dlg5 PE=1 SV=1	Dlg5	214.386	4.4	4	4	136.471	165.874	136.112	143.519	103.696	130.298	136.471	165.874	136.112	143.519	103.696	130.298	0.861003	0.168949
E9QAM5	Helicase with zinc finger domain 2 OS=Mus musculus OX=10090 GN=Helz2 PE=1 SV=1	Helz2	331.563	4.5	9	9	131.321	118.982	140.901	151.015	163.862	181.593	131.321	118.982	140.901	151.015	163.862	181.593	1.26908	0.017124
E9QAT4	Protein transport protein Sec16A OS=Mus musculus OX=10090 GN=Sec16a PE=1 SV=1	Sec16a	254.202	32.7	49	49	1090.46	1107.82	1059.45	1029.18	1032.81	1021.15	1090.46	1107.82	1059.45	1029.18	1032.81	1021.15	0.946406	0.199918
F6ZDS4	Nucleoprotein TPR OS=Mus musculus OX=10090 GN=Tpr PE=1 SV=1	Tpr	273.99	33.8	65	65	7177.47	7456.57	7907.22	6897.42	7302.99	6092.34	7177.47	7456.57	7907.22	6897.42	7302.99	6092.34	0.900249	0.0730256
F7BJB9	MORC family CW-type zinc finger protein 3 OS=Mus musculus OX=10090 GN=Morc3 PE=1 SV=1	Morc3	106.522	32.4	20	20	370.019	373.039	345.827	330.061	365.247	293.14	370.019	373.039	345.827	330.061	365.247	293.14	0.907761	0.167597
F8VPN2	Testis-expressed protein 15 OS=Mus musculus OX=10090 GN=Tex15 PE=1 SV=1	Tex15	311.28	0.4	1	1	700.651	624.135	763.938	667.922	604.296	594.354	700.651	624.135	763.938	667.922	604.296	594.354	0.893642	0.110123
F8VPU2	FERM, ARHGEF and pleckstrin domain-containing protein 1 OS=Mus musculus OX=10090 GN=Farp1 PE=1 SV=1	Farp1	118.875	32.5	22	22	944.637	837.112	778.718	843.132	896.49	928.911	944.637	837.112	778.718	843.132	896.49	928.911	1.04221	0.469639
F8VQB6	Unconventional myosin-X OS=Mus musculus OX=10090 GN=Myo10 PE=1 SV=1	Myo10	237.323	12.5	16	16	180.771	208.728	209.596	195.24	196.612	166.913	180.771	208.728	209.596	195.24	196.612	166.913	0.932682	0.382017
G3UXB3	NK1 transcription factor-related protein 1 OS=Mus musculus OX=10090 GN=Nkx1-1 PE=2 SV=2	Nkx1-1	43.6105	5.5	1	1	180.018	161.664	242.355	204.844	223.233	200.727	180.018	161.664	242.355	204.844	223.233	200.727	1.07665	0.41136
G3X9J0	Signal-induced proliferation-associated 1-like protein 3 OS=Mus musculus OX=10090 GN=Sipa1l3 PE=1 SV=1	Sipa1l3	195.063	10.3	10	10	145.35	117.741	130.277	151.115	122.541	165.883	145.35	117.741	130.277	151.115	122.541	165.883	1.11738	0.307258
G3X9K3	Brefeldin A-inhibited guanine nucleotide-exchange protein 1 OS=Mus musculus OX=10090 GN=Arfgef1 PE=1 SV=1	Arfgef1	208.5	47	64	47	2206.08	2270.35	2180.09	2040.03	2422.41	2157.68	2206.08	2270.35	2180.09	2040.03	2422.41	2157.68	0.994533	0.876817
G3X9X1	Kelch repeat and BTB domain-containing protein 2 OS=Mus musculus OX=10090 GN=Kbtbd2 PE=1 SV=1	Kbtbd2	71.2856	28.4	12	12	631.757	661.849	788.336	706.874	724.706	705.669	631.757	661.849	788.336	706.874	724.706	705.669	1.02657	0.628448
G3XA57	Rab11 family-interacting protein 2 OS=Mus musculus OX=10090 GN=Rab11fip2 PE=1 SV=1	Rab11fip2	58.2071	8.4	3	3	101.413	55.1412	81.0617	101.526	90.5297	109.712	101.413	55.1412	81.0617	101.526	90.5297	109.712	1.26998	0.107012
G5E870	E3 ubiquitin-protein ligase TRIP12 OS=Mus musculus OX=10090 GN=Trip12 PE=1 SV=1	Trip12	224.128	25.2	32	32	859.597	787.277	845.796	884.278	744.79	826.796	859.597	787.277	845.796	884.278	744.79	826.796	0.985234	0.770313
G5E8K5	Ankyrin-3 OS=Mus musculus OX=10090 GN=Ank3 PE=1 SV=1	Ank3	214.062	35.4	46	46	671.992	695.468	664.232	644.978	653.599	711.505	671.992	695.468	664.232	644.978	653.599	711.505	0.989363	0.814717
L0N7N1	Kinesin-like protein KIF14 OS=Mus musculus OX=10090 GN=Kif14 PE=1 SV=1	Kif14	186.445	4.9	5	5	56.9354	50.1615	54.3976	50.0778	51.7191	54.4197	56.9354	50.1615	54.3976	50.0778	51.7191	54.4197	0.967318	0.772591
O08528	Hexokinase-2 OS=Mus musculus OX=10090 GN=Hk2 PE=1 SV=1	Hk2	102.535	46.8	32	29	1755.36	1805.53	1916.16	1808.47	1809.03	1975.54	1755.36	1805.53	1916.16	1808.47	1809.03	1975.54	1.02118	0.652424
O08529	Calpain-2 catalytic subunit OS=Mus musculus OX=10090 GN=Capn2 PE=1 SV=4	Capn2	79.8722	65.7	33	33	4693.26	5006.93	5937.52	5283.61	5510.33	5416.6	4693.26	5006.93	5937.52	5283.61	5510.33	5416.6	1.03663	0.502662
O08539	Myc box-dependent-interacting protein 1 OS=Mus musculus OX=10090 GN=Bin1 PE=1 SV=1	Bin1	64.4702	38.6	20	18	2718.64	2733.51	2539.14	2768.41	2667.41	2579.92	2718.64	2733.51	2539.14	2768.41	2667.41	2579.92	1.00306	0.939215
O08547	Vesicle-trafficking protein SEC22b OS=Mus musculus OX=10090 GN=Sec22b PE=1 SV=3	Sec22b	24.7406	58.6	9	9	349.891	364.729	342.135	337.213	365.267	350.581	349.891	364.729	342.135	337.213	365.267	350.581	0.996504	0.945811
O08553	Dihydropyrimidinase-related protein 2 OS=Mus musculus OX=10090 GN=Dpysl2 PE=1 SV=2	Dpysl2	62.2776	79.2	31	27	13970.9	14277	15062.9	13593.2	15374.9	13404	13970.9	14277	15062.9	13593.2	15374.9	13404	0.978328	0.635814
O08573	Galectin-9 OS=Mus musculus OX=10090 GN=Lgals9 PE=1 SV=1	Lgals9	40.0359	26.6	8	8	1473.19	1536.38	1403.18	1496.88	1591.32	1360.09	1473.19	1536.38	1403.18	1496.88	1591.32	1360.09	1.00805	0.89938
O08579	Emerin OS=Mus musculus OX=10090 GN=Emd PE=1 SV=1	Emd	29.4355	29.7	6	6	557.591	601.077	472.55	573.357	570.001	523.992	557.591	601.077	472.55	573.357	570.001	523.992	1.02215	0.70769
O08583	THO complex subunit 4 OS=Mus musculus OX=10090 GN=Alyref PE=1 SV=3	Alyref	26.94	46.7	8	4	2088.7	2035.61	1797.21	2148.32	2100.85	1964.04	2088.7	2035.61	1797.21	2148.32	2100.85	1964.04	1.04926	0.353818
O08585	Clathrin light chain A OS=Mus musculus OX=10090 GN=Clta PE=1 SV=2	Clta	25.6041	14.5	5	5	9664.26	12747.2	12556.4	8932.43	11748.4	9678.66	9664.26	12747.2	12556.4	8932.43	11748.4	9678.66	0.868213	0.144658
O08586	Phosphatidylinositol 3,4,5-trisphosphate 3-phosphatase and dual-specificity protein phosphatase PTEN OS=Mus musculus OX=10090 GN=Pten PE=1 SV=1	Pten	47.1523	56.3	14	14	688.293	677.737	825.996	675.14	763.578	767.995	688.293	677.737	825.996	675.14	763.578	767.995	1.0067	0.892894
O08599	Syntaxin-binding protein 1 OS=Mus musculus OX=10090 GN=Stxbp1 PE=1 SV=2	Stxbp1	67.5687	53.7	24	24	938.381	868.631	909.944	964.878	689.523	1020.6	938.381	868.631	909.944	964.878	689.523	1020.6	0.984557	0.756245
O08600	Endonuclease G, mitochondrial OS=Mus musculus OX=10090 GN=Endog PE=1 SV=1	Endog	32.1906	5.8	1	1	273.846	326.413	374.068	245.427	315.684	280.468	273.846	326.413	374.068	245.427	315.684	280.468	0.863755	0.155374
O08601	Microsomal triglyceride transfer protein large subunit OS=Mus musculus OX=10090 GN=Mttp PE=1 SV=2	Mttp	99.0989	19.8	14	14	273.539	255.369	272.799	291.757	278.728	242.084	273.539	255.369	272.799	291.757	278.728	242.084	1.01355	0.873982
O08605	MAP kinase-interacting serine/threonine-protein kinase 1 OS=Mus musculus OX=10090 GN=Mknk1 PE=1 SV=2	Mknk1	47.9146	24.4	8	8	185.368	227.024	230.961	176.8	219.112	209.647	185.368	227.024	230.961	176.8	219.112	209.647	0.941254	0.505205
O08609	Max-like protein X OS=Mus musculus OX=10090 GN=Mlx PE=1 SV=1	Mlx	33.339	6	1	1	14.972	18.7635	15.9963	13.4772	36.2955	28.0317	14.972	18.7635	15.9963	13.4772	36.2955	28.0317	1.56448	0.20377
O08648	Mitogen-activated protein kinase kinase kinase 4 OS=Mus musculus OX=10090 GN=Map3k4 PE=1 SV=2	Map3k4	179.834	21.9	26	26	492.234	449.373	462.858	479.026	429.963	537.926	492.234	449.373	462.858	479.026	429.963	537.926	1.03022	0.694846
O08663	Methionine aminopeptidase 2 OS=Mus musculus OX=10090 GN=Metap2 PE=1 SV=1	Metap2	52.9218	59	24	24	2232.28	2572.35	2485.73	2663.67	2541.87	2350.72	2232.28	2572.35	2485.73	2663.67	2541.87	2350.72	1.03647	0.497998
O08665	Semaphorin-3A OS=Mus musculus OX=10090 GN=Sema3a PE=1 SV=2	Sema3a	88.8133	31.5	18	16	558.815	563.615	534.612	565.936	575.951	586.21	558.815	563.615	534.612	565.936	575.951	586.21	1.04288	0.376066
O08709	Peroxiredoxin-6 OS=Mus musculus OX=10090 GN=Prdx6 PE=1 SV=3	Prdx6	24.8706	75	14	14	17204.4	18174	17046.8	17098	18446.5	15440.8	17204.4	18174	17046.8	17098	18446.5	15440.8	0.972532	0.567967
O08712	Tumor necrosis factor receptor superfamily member 11B OS=Mus musculus OX=10090 GN=Tnfrsf11b PE=1 SV=1	Tnfrsf11b	45.9231	24.4	8	8	349.628	333.163	277.155	351.412	330.644	324.484	349.628	333.163	277.155	351.412	330.644	324.484	1.04854	0.481707
O08715	A-kinase anchor protein 1, mitochondrial OS=Mus musculus OX=10090 GN=Akap1 PE=1 SV=4	Akap1	92.1947	21.9	12	12	367.607	407.531	379.513	324.633	353.729	326.4	367.607	407.531	379.513	324.633	353.729	326.4	0.870187	0.0344195
O08736	Caspase-12 OS=Mus musculus OX=10090 GN=Casp12 PE=1 SV=1	Casp12	47.8536	24.6	10	10	499.196	441.909	533	499.459	491.032	532.199	499.196	441.909	533	499.459	491.032	532.199	1.03296	0.575972
O08738	Caspase-6 OS=Mus musculus OX=10090 GN=Casp6 PE=1 SV=1	Casp6	31.595	62.3	15	15	4404.42	4602.39	4099.35	4349.27	4571.24	3814.99	4404.42	4602.39	4099.35	4349.27	4571.24	3814.99	0.971719	0.590519
O08739	AMP deaminase 3 OS=Mus musculus OX=10090 GN=Ampd3 PE=1 SV=2	Ampd3	88.6523	34.3	22	18	1620.52	1591.39	1780.99	1430.73	1760.56	1683.67	1620.52	1591.39	1780.99	1430.73	1760.56	1683.67	0.976378	0.670036
O08746	Matrilin-2 OS=Mus musculus OX=10090 GN=Matn2 PE=2 SV=2	Matn2	106.748	23.5	16	16	479.854	486.54	520.869	466.525	538.234	495.943	479.854	486.54	520.869	466.525	538.234	495.943	1.00904	0.888942
O08749	Dihydrolipoyl dehydrogenase, mitochondrial OS=Mus musculus OX=10090 GN=Dld PE=1 SV=2	Dld	54.2724	34	11	11	897.07	879.504	812.965	906.278	830.279	852.316	897.07	879.504	812.965	906.278	830.279	852.316	0.999743	0.999381
O08756	3-hydroxyacyl-CoA dehydrogenase type-2 OS=Mus musculus OX=10090 GN=Hsd17b10 PE=1 SV=4	Hsd17b10	27.4186	63.2	11	11	5525.92	5640.04	5635	5524.06	5642.97	5678.15	5525.92	5640.04	5635	5524.06	5642.97	5678.15	1.00263	0.942094
O08759	Ubiquitin-protein ligase E3A OS=Mus musculus OX=10090 GN=Ube3a PE=1 SV=2	Ube3a	99.8195	47.2	34	34	1301.53	1318.57	1455.21	1350.78	1345.44	1437.05	1301.53	1318.57	1455.21	1350.78	1345.44	1437.05	1.01423	0.75479
O08760	N-glycosylase/DNA lyase OS=Mus musculus OX=10090 GN=Ogg1 PE=1 SV=2	Ogg1	38.8834	9.9	2	2	75.6427	148.225	104.422	59.5118	107.671	78.9255	75.6427	148.225	104.422	59.5118	107.671	78.9255	0.749666	0.175644
O08784	Treacle protein OS=Mus musculus OX=10090 GN=Tcof1 PE=1 SV=1	Tcof1	135.001	34.6	29	29	1417.36	1400.36	1281.28	1355.69	1379.09	1300.92	1417.36	1400.36	1281.28	1355.69	1379.09	1300.92	0.984556	0.746047
O08785	Circadian locomoter output cycles protein kaput OS=Mus musculus OX=10090 GN=Clock PE=1 SV=1	Clock	96.3929	8.9	4	4	138.507	135.064	132.241	139.221	139.959	131.592	138.507	135.064	132.241	139.221	139.959	131.592	1.01222	0.867483
O08788	Dynactin subunit 1 OS=Mus musculus OX=10090 GN=Dctn1 PE=1 SV=3	Dctn1	141.676	50.1	53	53	5162.41	4940.24	4962.98	5004.73	5169.16	5247.35	5162.41	4940.24	4962.98	5004.73	5169.16	5247.35	1.02361	0.539929
O08795	Glucosidase 2 subunit beta OS=Mus musculus OX=10090 GN=Prkcsh PE=1 SV=1	Prkcsh	58.7927	37	17	17	6297.91	7295.96	7547.8	6414.55	7212.07	6470.19	6297.91	7295.96	7547.8	6414.55	7212.07	6470.19	0.950578	0.405625
O08796	Eukaryotic elongation factor 2 kinase OS=Mus musculus OX=10090 GN=Eef2k PE=1 SV=1	Eef2k	81.7387	32.6	16	16	579.401	564.179	641.946	579.077	602.62	653.573	579.401	564.179	641.946	579.077	602.62	653.573	1.02786	0.628965
O08807	Peroxiredoxin-4 OS=Mus musculus OX=10090 GN=Prdx4 PE=1 SV=1	Prdx4	31.0525	54	14	14	6076.04	6307.88	5882.05	5949.86	6256.33	5789.05	6076.04	6307.88	5882.05	5949.86	6256.33	5789.05	0.985178	0.71336
O08808	Protein diaphanous homolog 1 OS=Mus musculus OX=10090 GN=Diaph1 PE=1 SV=1	Diaph1	139.343	43.2	39	39	954.926	839.014	907.159	883.624	857.123	837.773	954.926	839.014	907.159	883.624	857.123	837.773	0.954619	0.371845
O08810	116 kDa U5 small nuclear ribonucleoprotein component OS=Mus musculus OX=10090 GN=Eftud2 PE=1 SV=1	Eftud2	109.361	69.4	47	46	8190.95	8482.26	12335.1	8477.33	12675.5	9653.54	8190.95	8482.26	12335.1	8477.33	12675.5	9653.54	1.06198	0.616305
O08811	General transcription and DNA repair factor IIH helicase subunit XPD OS=Mus musculus OX=10090 GN=Ercc2 PE=1 SV=2	Ercc2	86.8421	23.2	13	13	664.058	650.57	693.959	646.447	680.671	681.836	664.058	650.57	693.959	646.447	680.671	681.836	1.00018	0.995835
O08848	RNA-binding protein Ro60 OS=Mus musculus OX=10090 GN=RO60 PE=1 SV=1	RO60	60.1238	47.6	18	18	1314.11	1436.75	1332.55	1312.25	1450.19	1197.11	1314.11	1436.75	1332.55	1312.25	1450.19	1197.11	0.969671	0.567189
O08852	Polycystin-1 OS=Mus musculus OX=10090 GN=Pkd1 PE=1 SV=2	Pkd1	466.577	1.4	3	3	53.4156	57.5264	54.7991	56.8591	56.2727	52.1286	53.4156	57.5264	54.7991	56.8591	56.2727	52.1286	0.997099	0.976612
O08856	RNA polymerase II elongation factor ELL OS=Mus musculus OX=10090 GN=Ell PE=2 SV=2	Ell	67.1463	20.9	8	8	210.797	193.351	161.614	197.024	164.898	153.892	210.797	193.351	161.614	197.024	164.898	153.892	0.911716	0.353469
O08859	Tumor necrosis factor-inducible gene 6 protein OS=Mus musculus OX=10090 GN=Tnfaip6 PE=1 SV=1	Tnfaip6	30.9242	5.8	1	1	83.6643	68.3966	67.7485	78.233	62.4273	70.7036	83.6643	68.3966	67.7485	78.233	62.4273	70.7036	0.961578	0.734268
O08908	Phosphatidylinositol 3-kinase regulatory subunit beta OS=Mus musculus OX=10090 GN=Pik3r2 PE=1 SV=2	Pik3r2	81.2657	15.5	6	6	170.552	130.781	137.918	125.861	113.193	152.686	170.552	130.781	137.918	125.861	113.193	152.686	0.89184	0.296862
O08911	Mitogen-activated protein kinase 12 OS=Mus musculus OX=10090 GN=Mapk12 PE=1 SV=1	Mapk12	42.0433	26.2	7	6	223.548	294.719	292.87	310.93	263.613	249.95	223.548	294.719	292.87	310.93	263.613	249.95	1.01647	0.83218
O08912	Polypeptide N-acetylgalactosaminyltransferase 1 OS=Mus musculus OX=10090 GN=Galnt1 PE=1 SV=1	Galnt1	64.255	5	2	2	30.7548	23.3598	28.9005	28.8702	26.2085	26.3501	30.7548	23.3598	28.9005	28.8702	26.2085	26.3501	0.980891	0.935075
O08915	AH receptor-interacting protein OS=Mus musculus OX=10090 GN=Aip PE=1 SV=1	Aip	37.6049	63.9	15	15	4283.15	4027.4	4112.42	4270.73	4188.24	4185.16	4283.15	4027.4	4112.42	4270.73	4188.24	4185.16	1.0178	0.636415
O08917	Flotillin-1 OS=Mus musculus OX=10090 GN=Flot1 PE=1 SV=1	Flot1	47.5134	28.3	8	8	220.767	192.178	181.076	196.358	204.213	202.486	220.767	192.178	181.076	196.358	204.213	202.486	1.01521	0.800418
O08919	Numb-like protein OS=Mus musculus OX=10090 GN=Numbl PE=1 SV=3	Numbl	64.1304	18.2	9	7	315.192	333.972	313.376	302.775	283.261	354.413	315.192	333.972	313.376	302.775	283.261	354.413	0.977048	0.699295
O08967	Cytohesin-3 OS=Mus musculus OX=10090 GN=Cyth3 PE=1 SV=1	Cyth3	46.2796	29.3	8	6	535.52	468.651	459.793	539.009	457.853	523.746	535.52	468.651	459.793	539.009	457.853	523.746	1.03869	0.571376
O08983	BLOC-3 complex member HPS1 OS=Mus musculus OX=10090 GN=Hps1 PE=2 SV=2	Hps1	79.8534	6.1	3	3	148.109	99.1887	125.066	110.99	138.379	129.61	148.109	99.1887	125.066	110.99	138.379	129.61	1.01777	0.818899
O08992	Syntenin-1 OS=Mus musculus OX=10090 GN=Sdcbp PE=1 SV=1	Sdcbp	32.3794	27.8	6	6	634.751	771.897	845.311	569.347	759.827	715.109	634.751	771.897	845.311	569.347	759.827	715.109	0.90778	0.313927
O09012	Peroxisomal targeting signal 1 receptor OS=Mus musculus OX=10090 GN=Pex5 PE=1 SV=2	Pex5	70.7555	55.4	23	23	352.945	407.538	377.854	440.557	386.608	435.669	352.945	407.538	377.854	440.557	386.608	435.669	1.10937	0.125122
O09044	Synaptosomal-associated protein 23 OS=Mus musculus OX=10090 GN=Snap23 PE=1 SV=1	Snap23	23.2609	37.6	6	5	142.089	153.819	137.88	153.024	144.817	146.562	142.089	153.819	137.88	153.024	144.817	146.562	1.02447	0.730134
O09053	Bifunctional 3'-5' exonuclease/ATP-dependent helicase WRN OS=Mus musculus OX=10090 GN=Wrn PE=1 SV=3	Wrn	157.204	12.2	9	9	96.9049	92.3897	86.7692	81.896	88.1772	101.103	96.9049	92.3897	86.7692	81.896	88.1772	101.103	0.982296	0.82889
O09061	Proteasome subunit beta type-1 OS=Mus musculus OX=10090 GN=Psmb1 PE=1 SV=1	Psmb1	26.3722	69.2	16	16	5575.13	5856.08	5726.01	5603.43	6025.1	5395.94	5575.13	5856.08	5726.01	5603.43	6025.1	5395.94	0.992263	0.839975
O09106	Histone deacetylase 1 OS=Mus musculus OX=10090 GN=Hdac1 PE=1 SV=1	Hdac1	55.075	51.7	14	11	1848.06	1771.16	1893.67	1763.41	1807.11	1879.44	1848.06	1771.16	1893.67	1763.41	1807.11	1879.44	0.988586	0.783228
O09110	Dual specificity mitogen-activated protein kinase kinase 3 OS=Mus musculus OX=10090 GN=Map2k3 PE=1 SV=2	Map2k3	39.2964	37.2	9	9	1168.37	1125.56	1277.71	1164.4	1193.35	1279.99	1168.37	1125.56	1277.71	1164.4	1193.35	1279.99	1.01851	0.709376
O09118	Netrin-1 OS=Mus musculus OX=10090 GN=Ntn1 PE=1 SV=3	Ntn1	67.8103	13.4	7	6	275.025	244.03	261.296	258.996	228.718	257.303	275.025	244.03	261.296	258.996	228.718	257.303	0.954721	0.486873
O09130	NFATC2-interacting protein OS=Mus musculus OX=10090 GN=Nfatc2ip PE=1 SV=1	Nfatc2ip	45.1212	53.4	10	10	219.788	332.177	213.657	272.44	219.415	248.41	219.788	332.177	213.657	272.44	219.415	248.41	0.966879	0.891664
O09131	Glutathione S-transferase omega-1 OS=Mus musculus OX=10090 GN=Gsto1 PE=1 SV=2	Gsto1	27.4976	70	19	18	20419	20640.6	20081.2	19735.7	21478.8	19691.8	20419	20640.6	20081.2	19735.7	21478.8	19691.8	0.996165	0.911802
O09159	Lysosomal alpha-mannosidase OS=Mus musculus OX=10090 GN=Man2b1 PE=1 SV=4	Man2b1	114.648	20.3	16	16	635.134	678.029	729.261	639.816	730.118	633.362	635.134	678.029	729.261	639.816	730.118	633.362	0.980843	0.740615
O09164	Extracellular superoxide dismutase [Cu-Zn] OS=Mus musculus OX=10090 GN=Sod3 PE=1 SV=1	Sod3	27.3919	29.9	6	6	454.67	416.396	386.702	372.503	416.84	324.933	454.67	416.396	386.702	372.503	416.84	324.933	0.885916	0.129172
O09172	Glutamate--cysteine ligase regulatory subunit OS=Mus musculus OX=10090 GN=Gclm PE=1 SV=1	Gclm	30.5348	33.6	7	7	2809.39	3175.85	3438.51	2666.9	3195.51	3119.85	2809.39	3175.85	3438.51	2666.9	3195.51	3119.85	0.953152	0.47897
O09173	Homogentisate 1,2-dioxygenase OS=Mus musculus OX=10090 GN=Hgd PE=1 SV=2	Hgd	49.9599	5.2	2	2	120.23	114.852	105.914	122.255	123.645	151.341	120.23	114.852	105.914	122.255	123.645	151.341	1.16494	0.124609
O35083	1-acyl-sn-glycerol-3-phosphate acyltransferase alpha OS=Mus musculus OX=10090 GN=Agpat1 PE=1 SV=1	Agpat1	31.7093	7.4	1	1	60.9321	45.2962	60.8473	60.73	48.1273	79.8168	60.9321	45.2962	60.8473	60.73	48.1273	79.8168	1.12927	0.495438
O35114	Lysosome membrane protein 2 OS=Mus musculus OX=10090 GN=Scarb2 PE=1 SV=3	Scarb2	54.044	14.2	5	5	192.405	199.647	223.971	184.325	204.875	241.661	192.405	199.647	223.971	184.325	204.875	241.661	1.02409	0.819748
O35126	Atrophin-1 OS=Mus musculus OX=10090 GN=Atn1 PE=1 SV=1	Atn1	123.724	17.3	10	10	223.363	262.164	229.488	224.056	231.158	217.819	223.363	262.164	229.488	224.056	231.158	217.819	0.941285	0.397304
O35130	Ribosomal RNA small subunit methyltransferase NEP1 OS=Mus musculus OX=10090 GN=Emg1 PE=1 SV=1	Emg1	26.9743	34.8	5	5	262.338	243.827	201.656	208.418	218.51	256.351	262.338	243.827	201.656	208.418	218.51	256.351	0.965328	0.711118
O35134	DNA-directed RNA polymerase I subunit RPA1 OS=Mus musculus OX=10090 GN=Polr1a PE=1 SV=2	Polr1a	194.11	24.4	24	24	305.944	302.853	323.244	283.582	296.538	328.648	305.944	302.853	323.244	283.582	296.538	328.648	0.97503	0.666078
O35137	Homeobox protein aristaless-like 4 OS=Mus musculus OX=10090 GN=Alx4 PE=1 SV=1	Alx4	42.7626	25.8	7	7	176.688	113.378	137.988	152.241	163.941	156.767	176.688	113.378	137.988	152.241	163.941	156.767	1.10488	0.313927
O35143	ATPase inhibitor, mitochondrial OS=Mus musculus OX=10090 GN=Atp5if1 PE=1 SV=2	Atp5if1	12.1587	8.5	1	1	1472.05	1724.82	1410.91	1487.02	1505.82	1471.14	1472.05	1724.82	1410.91	1487.02	1505.82	1471.14	0.968791	0.624389
O35144	Telomeric repeat-binding factor 2 OS=Mus musculus OX=10090 GN=Terf2 PE=1 SV=3	Terf2	60.2632	20.5	9	9	149.39	129.847	184.659	160.085	123.627	144.262	149.39	129.847	184.659	160.085	123.627	144.262	0.922564	0.497828
O35166	Golgi SNAP receptor complex member 2 OS=Mus musculus OX=10090 GN=Gosr2 PE=1 SV=2	Gosr2	24.7253	10.8	1	1	64.2098		13.008	28.3432	35.706	25.005	64.2098		13.008	28.3432	35.706	25.005	0.768858
O35185	Class E basic helix-loop-helix protein 40 OS=Mus musculus OX=10090 GN=Bhlhe40 PE=1 SV=1	Bhlhe40	45.3609	1.9	1	1	803.205	670.128	736.193	752.44	690.582	780.13	803.205	670.128	736.193	752.44	690.582	780.13	1.00617	0.900624
O35188	Fractalkine OS=Mus musculus OX=10090 GN=Cx3cl1 PE=1 SV=3	Cx3cl1	42.0986	11.6	4	4	162.255	152.966	151.745	174.875	173.805	157.719	162.255	152.966	151.745	174.875	173.805	157.719	1.08445	0.270266
O35226	26S proteasome non-ATPase regulatory subunit 4 OS=Mus musculus OX=10090 GN=Psmd4 PE=1 SV=1	Psmd4	40.7037	42.8	14	14	4240.02	3968.06	3802.8	4143.87	4058.71	3947.92	4240.02	3968.06	3802.8	4143.87	4058.71	3947.92	1.01162	0.771974
O35250	Exocyst complex component 7 OS=Mus musculus OX=10090 GN=Exoc7 PE=1 SV=2	Exoc7	79.9602	46.2	27	27	783.895	723.779	652.668	967.982	705.525	868.994	783.895	723.779	652.668	967.982	705.525	868.994	1.1769	0.0875976
O35280	Serine/threonine-protein kinase Chk1 OS=Mus musculus OX=10090 GN=Chek1 PE=1 SV=2	Chek1	54.3814	5.5	2	2	85.6937	132.96	149.071	143.872	148.709	168.104	85.6937	132.96	149.071	143.872	148.709	168.104	1.2528	0.0971706
O35286	ATP-dependent RNA helicase DHX15 OS=Mus musculus OX=10090 GN=Dhx15 PE=1 SV=2	Dhx15	91.0069	46	33	33	2347.4	2311.22	2380.12	2256.63	2565.72	2434.68	2347.4	2311.22	2380.12	2256.63	2565.72	2434.68	1.03101	0.519081
O35295	Transcriptional activator protein Pur-beta OS=Mus musculus OX=10090 GN=Purb PE=1 SV=3	Purb	33.9014	48.8	11	11	2927.47	3015.03	2898.63	2905.78	3080.66	2764.42	2927.47	3015.03	2898.63	2905.78	3080.66	2764.42	0.98979	0.794548
O35309	N-myc-interactor OS=Mus musculus OX=10090 GN=Nmi PE=1 SV=1	Nmi	35.2358	69.4	22	22	3581.67	3727.65	4048.24	3606.86	3970.96	3809.08	3581.67	3727.65	4048.24	3606.86	3970.96	3809.08	1.00258	0.947399
O35317	Pre-B-cell leukemia transcription factor 3 OS=Mus musculus OX=10090 GN=Pbx3 PE=1 SV=1	Pbx3	47.2035	18.9	4	4	275.082	265.843	284.265	350.226	241.54	285.644	275.082	265.843	284.265	350.226	241.54	285.644	1.06328	0.588747
O35326	Serine/arginine-rich splicing factor 5 OS=Mus musculus OX=10090 GN=Srsf5 PE=1 SV=2	Srsf5	30.8914	23.8	8	8	2550.28	2603.28	2582.37	2535.92	2577.76	2320.63	2550.28	2603.28	2582.37	2535.92	2577.76	2320.63	0.96101	0.352091
O35343	Importin subunit alpha-3 OS=Mus musculus OX=10090 GN=Kpna4 PE=1 SV=1	Kpna4	57.9228	36.1	12	12	4492.06	4763.54	4621.36	4387	4749.45	4250.76	4492.06	4763.54	4621.36	4387	4749.45	4250.76	0.964708	0.40707
O35345	Importin subunit alpha-7 OS=Mus musculus OX=10090 GN=Kpna6 PE=1 SV=2	Kpna6	59.9644	49.6	21	15	2314.13	2516.66	2757.93	2517.78	2778.97	2858.65	2314.13	2516.66	2757.93	2517.78	2778.97	2858.65	1.07468	0.2168
O35350	Calpain-1 catalytic subunit OS=Mus musculus OX=10090 GN=Capn1 PE=1 SV=1	Capn1	82.1063	52	32	32	2877.48	2823.48	2918.41	2882.75	3148.02	2859.96	2877.48	2823.48	2918.41	2882.75	3148.02	2859.96	1.03148	0.480589
O35375	Neuropilin-2 OS=Mus musculus OX=10090 GN=Nrp2 PE=1 SV=2	Nrp2	104.631	25.6	14	14	649.069	723.207	659.549	710.095	775.226	752.39	649.069	723.207	659.549	710.095	775.226	752.39	1.10133	0.08494
O35381	Acidic leucine-rich nuclear phosphoprotein 32 family member A OS=Mus musculus OX=10090 GN=Anp32a PE=1 SV=1	Anp32a	28.5375	44.9	13	9	9474.28	9606.99	10606.7	8562.73	10411.2	8474.32	9474.28	9606.99	10606.7	8562.73	10411.2	8474.32	0.924559	0.213256
O35382	Exocyst complex component 4 OS=Mus musculus OX=10090 GN=Exoc4 PE=1 SV=2	Exoc4	110.545	36	28	28	1027.68	996.311	1019.78	960.916	987.903	1144.69	1027.68	996.311	1019.78	960.916	987.903	1144.69	1.01634	0.809209
O35385	Serine/threonine-protein phosphatase with EF-hands 2 OS=Mus musculus OX=10090 GN=Ppef2 PE=2 SV=1	Ppef2	86.6451	1.5	1	1	3747	3243.64	2722.41	3321.15	3008.66	3030.7	3747	3243.64	2722.41	3321.15	3008.66	3030.7	0.963704	0.698379
O35387	HCLS1-associated protein X-1 OS=Mus musculus OX=10090 GN=Hax1 PE=1 SV=1	Hax1	31.6544	3.2	1	1	47.3997	57.3844	64.6611	37.213	51.8351	47.2182	47.3997	57.3844	64.6611	37.213	51.8351	47.2182	0.804192	0.15129
O35405	5'-3' exonuclease PLD3 OS=Mus musculus OX=10090 GN=Pld3 PE=1 SV=1	Pld3	54.389	24.8	9	9	4587.44	4620.53	4267.36	4518.08	4720.36	4220.2	4587.44	4620.53	4267.36	4518.08	4720.36	4220.2	0.998762	0.970753
O35427	DNA-directed RNA polymerase III subunit RPC9 OS=Mus musculus OX=10090 GN=Crcp PE=2 SV=1	Crcp	16.6828	53.4	4	4	581.187	598.427	611.647	610.862	579.83	526.251	581.187	598.427	611.647	610.862	579.83	526.251	0.958511	0.426732
O35451	Cyclic AMP-dependent transcription factor ATF-6 beta OS=Mus musculus OX=10090 GN=Atf6b PE=1 SV=1	Atf6b	76.0074	2	1	1	45.2965	57.6682	77.7774	80.2249	66.302	47.2915	45.2965	57.6682	77.7774	80.2249	66.302	47.2915	1.07235	0.695386
O35465	Peptidyl-prolyl cis-trans isomerase FKBP8 OS=Mus musculus OX=10090 GN=Fkbp8 PE=1 SV=2	Fkbp8	43.5288	7.2	2	2	66.4078	53.9355	50.4521	61.1172	46.3391	70.0838	66.4078	53.9355	50.4521	61.1172	46.3391	70.0838	1.03949	0.82877
O35492	Dual specificity protein kinase CLK3 OS=Mus musculus OX=10090 GN=Clk3 PE=1 SV=2	Clk3	73.7977	3.1	1	1	18.7503	24.4263	27.6411	21.0064	19.4555	23.3538	18.7503	24.4263	27.6411	21.0064	19.4555	23.3538	0.901126	0.629714
O35495	Cyclin-dependent kinase 14 OS=Mus musculus OX=10090 GN=Cdk14 PE=1 SV=2	Cdk14	52.9957	40.5	14	13	406.992	400.486	371.322	383.241	402.557	388.148	406.992	400.486	371.322	383.241	402.557	388.148	0.995883	0.947003
O35516	Neurogenic locus notch homolog protein 2 OS=Mus musculus OX=10090 GN=Notch2 PE=1 SV=2	Notch2	265.633	15.6	27	26	584.104	499.479	597.511	505.771	561.328	466.201	584.104	499.479	597.511	505.771	561.328	466.201	0.912084	0.209937
O35551	Rab GTPase-binding effector protein 1 OS=Mus musculus OX=10090 GN=Rabep1 PE=1 SV=2	Rabep1	99.5238	47	37	37	991.923	1135.56	1093.39	997.025	1183.07	1032.26	991.923	1135.56	1093.39	997.025	1183.07	1032.26	0.997356	0.949563
O35593	26S proteasome non-ATPase regulatory subunit 14 OS=Mus musculus OX=10090 GN=Psmd14 PE=1 SV=2	Psmd14	34.577	75.8	13	13	2682.88	2837.16	2853.1	2642.15	2910	2707.72	2682.88	2837.16	2853.1	2642.15	2910	2707.72	0.986473	0.745379
O35594	Intraflagellar transport protein 81 homolog OS=Mus musculus OX=10090 GN=Ift81 PE=1 SV=4	Ift81	79.2852	11.2	5	5	149.416	153.028	156.747	174.645	139.492	167.077	149.416	153.028	156.747	174.645	139.492	167.077	1.04796	0.605682
O35598	Disintegrin and metalloproteinase domain-containing protein 10 OS=Mus musculus OX=10090 GN=Adam10 PE=1 SV=2	Adam10	83.9681	18	10	10	251.85	236.124	262.575	211.428	235.534	246.639	251.85	236.124	262.575	211.428	235.534	246.639	0.924124	0.256244
O35609	Secretory carrier-associated membrane protein 3 OS=Mus musculus OX=10090 GN=Scamp3 PE=1 SV=3	Scamp3	38.4581	26.6	5	5	496.602	464.394	570.041	497.455	529.094	556.884	496.602	464.394	570.041	497.455	529.094	556.884	1.03422	0.582602
O35613	Death domain-associated protein 6 OS=Mus musculus OX=10090 GN=Daxx PE=1 SV=1	Daxx	81.4885	10.1	5	5	194.277	176.962	177.71	181.778	176.298	179.734	194.277	176.962	177.71	181.778	176.298	179.734	0.979709	0.766427
O35618	Protein Mdm4 OS=Mus musculus OX=10090 GN=Mdm4 PE=1 SV=2	Mdm4	54.9633	3.5	1	1	3.33699	4.04913		5.99821	3.38812		3.33699	4.04913		5.99821	3.38812		1.27081
O35621	Phosphomannomutase 1 OS=Mus musculus OX=10090 GN=Pmm1 PE=1 SV=1	Pmm1	29.7748	26	5	5	646.763	631.568	596.13	606.029	595.319	613.574	646.763	631.568	596.13	606.029	595.319	613.574	0.968236	0.50659
O35638	Cohesin subunit SA-2 OS=Mus musculus OX=10090 GN=Stag2 PE=1 SV=3	Stag2	141.281	37.4	31	31	386.321	353.783	305.96	340.17	330.17	376.468	386.321	353.783	305.96	340.17	330.17	376.468	1.00071	0.960088
O35639	Annexin A3 OS=Mus musculus OX=10090 GN=Anxa3 PE=1 SV=4	Anxa3	36.3841	34.4	9	9	634.808	605.522	550.979	581.831	574.415	651.172	634.808	605.522	550.979	581.831	574.415	651.172	1.00899	0.878287
O35643	AP-1 complex subunit beta-1 OS=Mus musculus OX=10090 GN=Ap1b1 PE=1 SV=2	Ap1b1	103.935	57.3	45	26	8503.49	8402.53	8685.41	7995.47	8361.44	8026.36	8503.49	8402.53	8685.41	7995.47	8361.44	8026.36	0.952791	0.211587
O35648	Centrin-3 OS=Mus musculus OX=10090 GN=Cetn3 PE=1 SV=1	Cetn3	19.519	38.9	4	4	172.851	171.645	201.668	188.914	172.436	173.569	172.851	171.645	201.668	188.914	172.436	173.569	0.979411	0.801379
O35657	Sialidase-1 OS=Mus musculus OX=10090 GN=Neu1 PE=1 SV=1	Neu1	44.5913	19.1	6	6	326.83	311.586	359.208	319.266	322.487	344.908	326.83	311.586	359.208	319.266	322.487	344.908	0.989011	0.871122
O35658	Complement component 1 Q subcomponent-binding protein, mitochondrial OS=Mus musculus OX=10090 GN=C1qbp PE=1 SV=1	C1qbp	31.0129	29.1	6	6	1113.8	865.396	947.593	907.97	855.655	695.805	1113.8	865.396	947.593	907.97	855.655	695.805	0.840318	0.0644329
O35664	Interferon alpha/beta receptor 2 OS=Mus musculus OX=10090 GN=Ifnar2 PE=1 SV=2	Ifnar2	56.5784	4.9	1	1	119.631	98.8382	58.55	76.5658	87.721	82.4056	119.631	98.8382	58.55	76.5658	87.721	82.4056	0.890523	0.665402
O35671	Integrin beta-1-binding protein 1 OS=Mus musculus OX=10090 GN=Itgb1bp1 PE=1 SV=1	Itgb1bp1	21.6443	14	2	2	57.2049	36.7235	52.9041	28.1856	37.8274	71.2614	57.2049	36.7235	52.9041	28.1856	37.8274	71.2614	0.934904	0.600374
O35685	Nuclear migration protein nudC OS=Mus musculus OX=10090 GN=Nudc PE=1 SV=1	Nudc	38.358	56.6	20	20	4274.92	5355.57	5448.55	4573.96	5362.42	4877.75	4274.92	5355.57	5448.55	4573.96	5362.42	4877.75	0.982432	0.845647
O35717	Suppressor of cytokine signaling 2 OS=Mus musculus OX=10090 GN=Socs2 PE=1 SV=1	Socs2	22.4337	15.7	2	2	237.956	240.067	204.536	200.299	214.967	249.886	237.956	240.067	204.536	200.299	214.967	249.886	0.974498	0.735983
O35719	DNA repair protein RAD51 homolog 2 OS=Mus musculus OX=10090 GN=Rad51b PE=2 SV=2	Rad51b	38.1521	9.1	3	3	121.834	87.9679	106.753	110.751	99.5418	94.5922	121.834	87.9679	106.753	110.751	99.5418	94.5922	0.963132	0.772333
O35730	E3 ubiquitin-protein ligase RING1 OS=Mus musculus OX=10090 GN=Ring1 PE=1 SV=2	Ring1	42.6306	26.4	6	6	149.773	168.651	152.927	152.516	163.069	148.174	149.773	168.651	152.927	152.516	163.069	148.174	0.983892	0.830438
O35740	Cbp/p300-interacting transactivator 2 OS=Mus musculus OX=10090 GN=Cited2 PE=1 SV=2	Cited2	28.3215	4.1	1	1	125.313	128.903	124.033	131.94	126.816	123.321	125.313	128.903	124.033	131.94	126.816	123.321	1.01012	0.893613
O35855	Branched-chain-amino-acid aminotransferase, mitochondrial OS=Mus musculus OX=10090 GN=Bcat2 PE=1 SV=2	Bcat2	44.1274	37.9	13	13	1761.59	1748.28	1720.42	1762.19	1697.15	1714.25	1761.59	1748.28	1720.42	1762.19	1697.15	1714.25	0.989159	0.775755
O35864	COP9 signalosome complex subunit 5 OS=Mus musculus OX=10090 GN=Cops5 PE=1 SV=3	Cops5	37.5488	54.2	16	16	8234.93	8980.86	8020.69	8274.75	8714.86	7712.93	8234.93	8980.86	8020.69	8274.75	8714.86	7712.93	0.978842	0.661089
O35874	Neutral amino acid transporter A OS=Mus musculus OX=10090 GN=Slc1a4 PE=1 SV=1	Slc1a4	56.0615	10.9	3	3	64.5762	57.1292	66.5175	61.0059	57.6801	69.5695	64.5762	57.1292	66.5175	61.0059	57.6801	69.5695	1.00017	0.994196
O35892	Nuclear autoantigen Sp-100 OS=Mus musculus OX=10090 GN=Sp100 PE=1 SV=2	Sp100	54.7265	24.9	8	5	279.413	281.536	241.642	270.453	254.294	265.546	279.413	281.536	241.642	270.453	254.294	265.546	0.984678	0.838931
O35943	Frataxin, mitochondrial OS=Mus musculus OX=10090 GN=Fxn PE=1 SV=1	Fxn	22.9239	25.1	4	4	427.286	447.579	465.285	477.656	492.532	393.485	427.286	447.579	465.285	477.656	492.532	393.485	1.01755	0.849569
O35945	Aldehyde dehydrogenase, cytosolic 1 OS=Mus musculus OX=10090 GN=Aldh1a7 PE=1 SV=1	Aldh1a7	54.5877	3.2	1	1	33.2464		58.8042	28.6037	46.5785	32.6261	33.2464		58.8042	28.6037	46.5785	32.6261	0.78079
O35954	Membrane-associated phosphatidylinositol transfer protein 1 OS=Mus musculus OX=10090 GN=Pitpnm1 PE=1 SV=1	Pitpnm1	134.94	18.9	13	13	153.473	165.627	167.443	146.116	154.036	175.745	153.473	165.627	167.443	146.116	154.036	175.745	0.97812	0.753668
O35955	Proteasome subunit beta type-10 OS=Mus musculus OX=10090 GN=Psmb10 PE=1 SV=1	Psmb10	29.0632	71.4	15	15	3468.09	3493.47	3548.1	3568.12	3680.62	3394	3468.09	3493.47	3548.1	3568.12	3680.62	3394	1.01266	0.759346
O35969	Guanidinoacetate N-methyltransferase OS=Mus musculus OX=10090 GN=Gamt PE=1 SV=1	Gamt	26.3361	68.2	9	9	3410.51	3237.35	4565.55	3353.22	3487.2	3720.52	3410.51	3237.35	4565.55	3353.22	3487.2	3720.52	0.941813	0.562954
O35973	Period circadian protein homolog 1 OS=Mus musculus OX=10090 GN=Per1 PE=1 SV=2	Per1	136.373	6	5	5	82.7171	86.5074	71.2479	82.8811	75.1582	80.8637	82.7171	86.5074	71.2479	82.8811	75.1582	80.8637	0.993473	0.967592
O35980	Endonuclease III-like protein 1 OS=Mus musculus OX=10090 GN=Nthl1 PE=2 SV=2	Nthl1	33.6367	7	1	1	61.4766	73.3023	58.2981	61.4179	36.8581	48.1284	61.4766	73.3023	58.2981	61.4179	36.8581	48.1284	0.758269	0.0810029
O35984	Pre-B-cell leukemia transcription factor 2 OS=Mus musculus OX=10090 GN=Pbx2 PE=1 SV=1	Pbx2	45.8092	16.3	3	3	81.2511	66.4886	77.0205	82.174	80.7671	84.4554	81.2511	66.4886	77.0205	82.174	80.7671	84.4554	1.10071	0.325602
O35988	Syndecan-4 OS=Mus musculus OX=10090 GN=Sdc4 PE=1 SV=1	Sdc4	21.4824	7.1	1	1	2875.09	2988.94	2810.27	2626.67	3047.51	2557.43	2875.09	2988.94	2810.27	2626.67	3047.51	2557.43	0.948965	0.315607
O54692	Centromere/kinetochore protein zw10 homolog OS=Mus musculus OX=10090 GN=Zw10 PE=1 SV=3	Zw10	88.0627	43.6	25	25	794.032	806.32	797.91	791.218	784.702	878.906	794.032	806.32	797.91	791.218	784.702	878.906	1.02359	0.652854
O54724	Caveolae-associated protein 1 OS=Mus musculus OX=10090 GN=Cavin1 PE=1 SV=1	Cavin1	43.9536	46.9	15	15	8512.71	8674.9	8990.45	8108.6	9323.86	8801.57	8512.71	8674.9	8990.45	8108.6	9323.86	8801.57	1.00214	0.986876
O54754	Aldehyde oxidase 1 OS=Mus musculus OX=10090 GN=Aox1 PE=1 SV=2	Aox1	146.678	26.9	23	23	518.248	547.887	511.152	544.412	499.779	477.688	518.248	547.887	511.152	544.412	499.779	477.688	0.964871	0.505493
O54774	AP-3 complex subunit delta-1 OS=Mus musculus OX=10090 GN=Ap3d1 PE=1 SV=1	Ap3d1	135.081	49.1	45	45	1561.94	1463.56	1328.84	1587.41	1503.25	1525.09	1561.94	1463.56	1328.84	1587.41	1503.25	1525.09	1.06003	0.25569
O54775	CCN family member 4 OS=Mus musculus OX=10090 GN=Ccn4 PE=2 SV=1	Ccn4	40.7026	19.1	6	6	482.324	523.9	490.98	466.987	476.567	446.559	482.324	523.9	490.98	466.987	476.567	446.559	0.928472	0.171075
O54781	SRSF protein kinase 2 OS=Mus musculus OX=10090 GN=Srpk2 PE=1 SV=2	Srpk2	76.7567	34.2	17	15	410.03	339.481	257.614	325.194	335.483	269.164	410.03	339.481	257.614	325.194	335.483	269.164	0.923264	0.569274
O54784	Death-associated protein kinase 3 OS=Mus musculus OX=10090 GN=Dapk3 PE=1 SV=1	Dapk3	51.4216	9.6	3	2	100.232	111.981	103.56	116.323	96.857	106.509	100.232	111.981	103.56	116.323	96.857	106.509	1.0124	0.904419
O54785	LIM domain kinase 2 OS=Mus musculus OX=10090 GN=Limk2 PE=1 SV=2	Limk2	72.2021	18.2	7	7	111.577	113.433	101.746	97.4273	98.578	113.516	111.577	113.433	101.746	97.4273	98.578	113.516	0.947255	0.530887
O54786	DNA fragmentation factor subunit alpha OS=Mus musculus OX=10090 GN=Dffa PE=1 SV=2	Dffa	36.5722	13.6	3	3	201.339	197.285	182.039	161.493	207.278	198.892	201.339	197.285	182.039	161.493	207.278	198.892	0.977612	0.742549
O54790	Transcription factor MafG OS=Mus musculus OX=10090 GN=Mafg PE=1 SV=1	Mafg	17.8766	8.6	1	1	84.6323	71.4009	95.599	78.3332	103.256		84.6323	71.4009	95.599	78.3332	103.256		1.08247
O54804	Choline kinase alpha OS=Mus musculus OX=10090 GN=Chka PE=1 SV=3	Chka	51.9846	18.3	4	4	172.876	180.309	185.672	177.818	149.172	196.959	172.876	180.309	185.672	177.818	149.172	196.959	0.972338	0.689897
O54825	Bystin OS=Mus musculus OX=10090 GN=Bysl PE=1 SV=3	Bysl	49.7835	29.8	12	12	458.94	452.043	460.363	413.896	472.963	441.479	458.94	452.043	460.363	413.896	472.963	441.479	0.968638	0.542279
O54833	Casein kinase II subunit alpha' OS=Mus musculus OX=10090 GN=Csnk2a2 PE=1 SV=1	Csnk2a2	41.2152	56	15	15	1283.13	1154.55	1166.99	1244.34	1186.71	1346.22	1283.13	1154.55	1166.99	1244.34	1186.71	1346.22	1.04788	0.379194
O54879	High mobility group protein B3 OS=Mus musculus OX=10090 GN=Hmgb3 PE=1 SV=3	Hmgb3	23.01	38.5	8	8	2213.92	2193.69	2342.21	2172.52	2247.78	2414.18	2213.92	2193.69	2342.21	2172.52	2247.78	2414.18	1.01254	0.789346
O54916	RalBP1-associated Eps domain-containing protein 1 OS=Mus musculus OX=10090 GN=Reps1 PE=1 SV=2	Reps1	86.519	25.5	13	12	912.549	1013.23	985.284	869.608	937.962	949.938	912.549	1013.23	985.284	869.608	937.962	949.938	0.94725	0.291643
O54931	PALM2-AKAP2 fusion protein OS=Mus musculus OX=10090 GN=Pakap PE=1 SV=4	Pakap	120.791	37.5	36	36	4521.07	4810.37	4509.98	4365.04	4829.34	5277.23	4521.07	4810.37	4509.98	4365.04	4829.34	5277.23	1.04553	0.440365
O54940	BCL2/adenovirus E1B 19 kDa protein-interacting protein 2 OS=Mus musculus OX=10090 GN=Bnip2 PE=1 SV=2	Bnip2	37.7688	8.9	4	4	89.6376	91.6918	100.381	97.2884	99.5109	96.0578	89.6376	91.6918	100.381	97.2884	99.5109	96.0578	1.03957	0.639618
O54941	SWI/SNF-related matrix-associated actin-dependent regulator of chromatin subfamily E member 1 OS=Mus musculus OX=10090 GN=Smarce1 PE=1 SV=1	Smarce1	46.6384	34.3	13	13	881.81	866.809	1038.64	826.351	840.573	835.928	881.81	866.809	1038.64	826.351	840.573	835.928	0.897961	0.0926393
O54946	DnaJ homolog subfamily B member 6 OS=Mus musculus OX=10090 GN=Dnajb6 PE=1 SV=4	Dnajb6	39.8073	22.2	6	3	240.116	205.957	275.744	251.393	251.406	264.69	240.116	205.957	275.744	251.393	251.406	264.69	1.06327	0.410709
O54950	5'-AMP-activated protein kinase subunit gamma-1 OS=Mus musculus OX=10090 GN=Prkag1 PE=1 SV=2	Prkag1	37.5204	52.7	13	12	897.248	874.457	846.324	798.925	709.764	837.48	897.248	874.457	846.324	798.925	709.764	837.48	0.896159	0.0648118
O54962	Barrier-to-autointegration factor OS=Mus musculus OX=10090 GN=Banf1 PE=1 SV=1	Banf1	10.1026	58.4	5	5	1357.82	1752.6	1271.64	1373.72	1878.03	1282.58	1357.82	1752.6	1271.64	1373.72	1878.03	1282.58	1.03475	0.789678
O54965	E3 ubiquitin-protein ligase RNF13 OS=Mus musculus OX=10090 GN=Rnf13 PE=1 SV=2	Rnf13	42.7324	17.3	4	4	308.859	298.289	264.789	292.674	277.798	267.77	308.859	298.289	264.789	292.674	277.798	267.77	0.961355	0.561459
O54967	Activated CDC42 kinase 1 OS=Mus musculus OX=10090 GN=Tnk2 PE=1 SV=2	Tnk2	116.975	6.1	4	4	98.1574	88.409	108.006	93.3022	110.854	100.865	98.1574	88.409	108.006	93.3022	110.854	100.865	1.03547	0.708783
O54988	STE20-like serine/threonine-protein kinase OS=Mus musculus OX=10090 GN=Slk PE=1 SV=2	Slk	141.457	43.7	40	40	1942.61	1945.21	1864.69	1892.14	1871.31	1959.71	1942.61	1945.21	1864.69	1892.14	1871.31	1959.71	0.994898	0.896649
O54998	Peptidyl-prolyl cis-trans isomerase FKBP7 OS=Mus musculus OX=10090 GN=Fkbp7 PE=1 SV=1	Fkbp7	24.9132	33.5	7	7	478.457	443.27	480.452	465.637	491.666	446.59	478.457	443.27	480.452	465.637	491.666	446.59	1.00122	0.983211
O55013	Trafficking protein particle complex subunit 3 OS=Mus musculus OX=10090 GN=Trappc3 PE=1 SV=1	Trappc3	20.3021	47.2	10	10	1246.13	1326.41	1692.01	1184.99	1649.65	1211.32	1246.13	1326.41	1692.01	1184.99	1649.65	1211.32	0.948744	0.598406
O55023	Inositol monophosphatase 1 OS=Mus musculus OX=10090 GN=Impa1 PE=1 SV=1	Impa1	30.4362	54.5	14	14	6219.96	7346.64	7799.67	6236.73	7689.32	5946.13	6219.96	7346.64	7799.67	6236.73	7689.32	5946.13	0.930073	0.360963
O55028	[3-methyl-2-oxobutanoate dehydrogenase [lipoamide]] kinase, mitochondrial OS=Mus musculus OX=10090 GN=Bckdk PE=1 SV=1	Bckdk	46.5875	19.2	5	5	59.4336	51.7448	52.3883	63.2234	57.7013	63.1561	59.4336	51.7448	52.3883	63.2234	57.7013	63.1561	1.12542	0.291803
O55029	Coatomer subunit beta' OS=Mus musculus OX=10090 GN=Copb2 PE=1 SV=2	Copb2	102.449	69.7	45	45	8817.55	8846.9	9700.37	8693.52	9955.83	9459.74	8817.55	8846.9	9700.37	8693.52	9955.83	9459.74	1.0272	0.597098
O55033	Cytoplasmic protein NCK2 OS=Mus musculus OX=10090 GN=Nck2 PE=1 SV=1	Nck2	42.879	8.9	2	2	83.7846	87.0769	74.3417	84.5078	75.7381	83.9683	83.7846	87.0769	74.3417	84.5078	75.7381	83.9683	0.995966	0.974725
O55047	Serine/threonine-protein kinase tousled-like 2 OS=Mus musculus OX=10090 GN=Tlk2 PE=1 SV=2	Tlk2	82.261	16.2	8	8	297.865	284.649	270.049	290.232	289.204	299.618	297.865	284.649	270.049	290.232	289.204	299.618	1.03107	0.58735
O55060	Thiopurine S-methyltransferase OS=Mus musculus OX=10090 GN=Tpmt PE=1 SV=1	Tpmt	27.5857	46.7	9	9	494.656	425.529	441.283	456.95	505.646	452.126	494.656	425.529	441.283	456.95	505.646	452.126	1.03911	0.527151
O55091	Protein IMPACT OS=Mus musculus OX=10090 GN=Impact PE=1 SV=2	Impact	36.2762	46.5	14	14	3958.44	3722.68	3981.01	3755.02	3840.37	3996.42	3958.44	3722.68	3981.01	3755.02	3840.37	3996.42	0.993971	0.883263
O55098	Serine/threonine-protein kinase 10 OS=Mus musculus OX=10090 GN=Stk10 PE=1 SV=2	Stk10	111.906	25.4	18	17	336.301	342.284	505.528	326.431	364.716	374.478	336.301	342.284	505.528	326.431	364.716	374.478	0.899935	0.418351
O55102	Biogenesis of lysosome-related organelles complex 1 subunit 1 OS=Mus musculus OX=10090 GN=Bloc1s1 PE=1 SV=2	Bloc1s1	14.2813	53.6	4	4	210.635	256.943	299.089	218.223	315.519	240.768	210.635	256.943	299.089	218.223	315.519	240.768	1.01023	0.945689
O55106	Striatin OS=Mus musculus OX=10090 GN=Strn PE=1 SV=2	Strn	85.9658	47.4	27	27	1467.94	1420.21	1444.35	1449.69	1518.13	1539.09	1467.94	1420.21	1444.35	1449.69	1518.13	1539.09	1.04025	0.345768
O55111	Desmoglein-2 OS=Mus musculus OX=10090 GN=Dsg2 PE=1 SV=3	Dsg2	122.385	2.1	2	2	1816.2	1659.95	3981.49	1690.34	1831.6	1791.69	1816.2	1659.95	3981.49	1690.34	1831.6	1791.69	0.712509	0.20711
O55128	Histone deacetylase complex subunit SAP18 OS=Mus musculus OX=10090 GN=Sap18 PE=1 SV=1	Sap18	17.5951	35.9	5	5	206.32	213.051	325.717	236.46	237.041	309.212	206.32	213.051	325.717	236.46	237.041	309.212	1.0505	0.62736
O55131	Septin-7 OS=Mus musculus OX=10090 GN=Septin7 PE=1 SV=1	Septin7	50.5498	51.6	21	20	15935.8	18050.7	17489.1	16022.8	18249.1	16779.6	15935.8	18050.7	17489.1	16022.8	18249.1	16779.6	0.991761	0.870744
O55135	Eukaryotic translation initiation factor 6 OS=Mus musculus OX=10090 GN=Eif6 PE=1 SV=2	Eif6	26.511	56.7	9	9	4470.67	4913.56	4580.76	4373.42	4857.99	4339.46	4470.67	4913.56	4580.76	4373.42	4857.99	4339.46	0.971778	0.542041
O55142	Large ribosomal subunit protein eL33 OS=Mus musculus OX=10090 GN=Rpl35a PE=1 SV=2	Rpl35a	12.5537	21.8	3	3	665.088	764.92	825.498	597.298	717.591	515.717	665.088	764.92	825.498	597.298	717.591	515.717	0.811617	0.0363481
O55143	Sarcoplasmic/endoplasmic reticulum calcium ATPase 2 OS=Mus musculus OX=10090 GN=Atp2a2 PE=1 SV=2	Atp2a2	114.858	10	7	5	129.82	121.414	150.152	137.088	141.948	140.442	129.82	121.414	150.152	137.088	141.948	140.442	1.04507	0.562631
O55176	E3 ubiquitin-protein ligase Praja-1 OS=Mus musculus OX=10090 GN=Pja1 PE=1 SV=3	Pja1	63.9059	9.7	3	3	49.3211	54.5354	42.6726	48.7785	46.4692	48.3313	49.3211	54.5354	42.6726	48.7785	46.4692	48.3313	0.979868	0.90005
O55187	E3 SUMO-protein ligase CBX4 OS=Mus musculus OX=10090 GN=Cbx4 PE=1 SV=2	Cbx4	60.5226	3.4	2	2	55.3134	58.881	58.3236	39.8128	42.038	60.507	55.3134	58.881	58.3236	39.8128	42.038	60.507	0.825177	0.163396
O55201	Transcription elongation factor SPT5 OS=Mus musculus OX=10090 GN=Supt5h PE=1 SV=1	Supt5h	120.664	52.7	40	40	1008.69	933.518	931.864	945.636	906.092	1051.15	1008.69	933.518	931.864	945.636	906.092	1051.15	1.01002	0.870996
O55222	Integrin-linked protein kinase OS=Mus musculus OX=10090 GN=Ilk PE=1 SV=2	Ilk	51.3732	45.6	17	17	7754.29	6917.05	7480.36	7400.15	7418.87	7721.41	7754.29	6917.05	7480.36	7400.15	7418.87	7721.41	1.01755	0.671777
O55229	Choline/ethanolamine kinase OS=Mus musculus OX=10090 GN=Chkb PE=1 SV=3	Chkb	45.1261	36.5	11	11	421.024	475.495	534.505	465.176	434.92	480.359	421.024	475.495	534.505	465.176	434.92	480.359	0.964662	0.645376
O55230	DNA repair protein RAD51 homolog 4 OS=Mus musculus OX=10090 GN=Rad51d PE=1 SV=1	Rad51d	35.2597	16.1	3	3	92.7085	84.2025	109.088	95.1005	94.961	112.182	92.7085	84.2025	109.088	95.1005	94.961	112.182	1.0568	0.576695
O55234	Proteasome subunit beta type-5 OS=Mus musculus OX=10090 GN=Psmb5 PE=1 SV=3	Psmb5	28.5324	58.3	17	17	4227.63	4156.47	4401.6	4087.2	4527.95	3594.64	4227.63	4156.47	4401.6	4087.2	4527.95	3594.64	0.954957	0.40377
O55236	mRNA-capping enzyme OS=Mus musculus OX=10090 GN=Rngtt PE=1 SV=1	Rngtt	68.684	37.9	16	16	493.924	496.525	505.63	456.963	428.048	435.063	493.924	496.525	505.63	456.963	428.048	435.063	0.882356	0.0265657
O55239	Nicotinamide N-methyltransferase OS=Mus musculus OX=10090 GN=Nnmt PE=1 SV=1	Nnmt	29.5978	34.1	7	7	2604.01	2463.27	2276.49	2586.45	2623.49	2491.27	2604.01	2463.27	2276.49	2586.45	2623.49	2491.27	1.04867	0.305916
O70133	ATP-dependent RNA helicase A OS=Mus musculus OX=10090 GN=Dhx9 PE=1 SV=2	Dhx9	149.475	34.1	35	35	940.086	907.694	841.887	909.335	915.874	1028.29	940.086	907.694	841.887	909.335	915.874	1028.29	1.06091	0.291803
O70161	Phosphatidylinositol 4-phosphate 5-kinase type-1 gamma OS=Mus musculus OX=10090 GN=Pip5k1c PE=1 SV=2	Pip5k1c	72.4083	7.3	3	3	138.631	168.296	105.426	98.7696	114.353	118.044	138.631	168.296	105.426	98.7696	114.353	118.044	0.803115	0.124686
O70172	Phosphatidylinositol 5-phosphate 4-kinase type-2 alpha OS=Mus musculus OX=10090 GN=Pip4k2a PE=1 SV=1	Pip4k2a	46.1515	11.9	3	3	78.171	94.718	75.186	70.8931	68.0794	70.1295	78.171	94.718	75.186	70.8931	68.0794	70.1295	0.842899	0.132248
O70174	Neuronal acetylcholine receptor subunit alpha-4 OS=Mus musculus OX=10090 GN=Chrna4 PE=1 SV=2	Chrna4	70.3048	1.3	1	1	281.335	375.736	448.966	469.952	459.64	443.519	281.335	375.736	448.966	469.952	459.64	443.519	1.24147	0.0487378
O70194	Eukaryotic translation initiation factor 3 subunit D OS=Mus musculus OX=10090 GN=Eif3d PE=1 SV=2	Eif3d	63.9887	47.6	21	21	7345.12	7355.48	6998.34	7262.73	7014.16	7650.22	7345.12	7355.48	6998.34	7262.73	7014.16	7650.22	1.01052	0.804432
O70201	Baculoviral IAP repeat-containing protein 5 OS=Mus musculus OX=10090 GN=Birc5 PE=1 SV=1	Birc5	16.2976	17.9	1	1	41.7674	40.8218	35.0921	34.2344	36.0864	41.3435	41.7674	40.8218	35.0921	34.2344	36.0864	41.3435	0.948871	0.705565
O70230	Zinc finger protein 143 OS=Mus musculus OX=10090 GN=Znf143 PE=1 SV=2	Znf143	69.0404	9.2	4	4	67.1173	57.0493	57.0422	67.1525	76.5714	76.0081	67.1173	57.0493	57.0422	67.1525	76.5714	76.0081	1.21259	0.0957736
O70250	Phosphoglycerate mutase 2 OS=Mus musculus OX=10090 GN=Pgam2 PE=1 SV=3	Pgam2	28.8271	3.6	1	1	4802.94	5028.36	5324.05	4094.8	5311.99	5001.8	4802.94	5028.36	5324.05	4094.8	5311.99	5001.8	0.950726	0.418371
O70274	Protein tyrosine phosphatase type IVA 2 OS=Mus musculus OX=10090 GN=Ptp4a2 PE=1 SV=1	Ptp4a2	19.1272	42.5	7	6	309.346	269.273	292.54	265.105	310.816	279.466	309.346	269.273	292.54	265.105	310.816	279.466	0.981895	0.78203
O70281	Protein-tyrosine sulfotransferase 1 OS=Mus musculus OX=10090 GN=Tpst1 PE=1 SV=1	Tpst1	42.1323	2.7	1	1	40.5534	31.8037	40.2759	43.8979	37.7909	36.8352	40.5534	31.8037	40.2759	43.8979	37.7909	36.8352	1.0523	0.708043
O70299	Putative nucleotidyltransferase MAB21L1 OS=Mus musculus OX=10090 GN=Mab21l1 PE=2 SV=1	Mab21l1	40.9564	20.1	7	3	81.6813	106.892	107.879	103.11	101.062	93.422	81.6813	106.892	107.879	103.11	101.062	93.422	1.00385	0.915425
O70305	Ataxin-2 OS=Mus musculus OX=10090 GN=Atxn2 PE=1 SV=1	Atxn2	136.485	20.9	20	20	1142.53	1171.96	1213.2	1101.46	1147.74	1142.37	1142.53	1171.96	1213.2	1101.46	1147.74	1142.37	0.961412	0.361969
O70306	T-box transcription factor TBX15 OS=Mus musculus OX=10090 GN=Tbx15 PE=1 SV=2	Tbx15	65.8015	3.2	1	1	82.277	78.9433	90.692	91.0282	80.6168	75.9648	82.277	78.9433	90.692	91.0282	80.6168	75.9648	0.98292	0.851293
O70309	Integrin beta-5 OS=Mus musculus OX=10090 GN=Itgb5 PE=1 SV=2	Itgb5	87.9089	7	3	3	22.9443	13.6491	44.0937	20.1193	20.4349	43.0462	22.9443	13.6491	44.0937	20.1193	20.4349	43.0462	1.03611	0.803349
O70310	Glycylpeptide N-tetradecanoyltransferase 1 OS=Mus musculus OX=10090 GN=Nmt1 PE=1 SV=1	Nmt1	56.8884	44.4	18	18	2463.99	2273.11	2194.38	2168.66	2037.96	1983.98	2463.99	2273.11	2194.38	2168.66	2037.96	1983.98	0.893114	0.0362873
O70318	Band 4.1-like protein 2 OS=Mus musculus OX=10090 GN=Epb41l2 PE=1 SV=2	Epb41l2	109.94	56	45	44	2825.03	2529.67	2893.34	2613.69	3016.37	2778.05	2825.03	2529.67	2893.34	2613.69	3016.37	2778.05	1.01941	0.722943
O70325	Phospholipid hydroperoxide glutathione peroxidase OS=Mus musculus OX=10090 GN=Gpx4 PE=1 SV=4	Gpx4	22.2287	29.4	7	7	818.57	850.213	929.921	829.631	795.542	873.315	818.57	850.213	929.921	829.631	795.542	873.315	0.961436	0.465178
O70326	Gremlin-1 OS=Mus musculus OX=10090 GN=Grem1 PE=2 SV=1	Grem1	20.7098	58.7	9	8	864.32	845.402	896.168	936.279	763.335	911.184	864.32	845.402	896.168	936.279	763.335	911.184	1.00188	0.975979
O70333	Cysteine-rich PDZ-binding protein OS=Mus musculus OX=10090 GN=Cript PE=1 SV=1	Cript	11.2711	16.8	1	1	16.6699	36.3685	29.9814	22.152	13.4152	23.2474	16.6699	36.3685	29.9814	22.152	13.4152	23.2474	0.708442	0.242602
O70348	Decapping and exoribonuclease protein OS=Mus musculus OX=10090 GN=Dxo PE=1 SV=2	Dxo	45.2804	17.6	5	5	259.409	232.243	260.614	273.848	226.072	231.201	259.409	232.243	260.614	273.848	226.072	231.201	0.971892	0.679313
O70400	PDZ and LIM domain protein 1 OS=Mus musculus OX=10090 GN=Pdlim1 PE=1 SV=4	Pdlim1	35.7744	81.7	22	22	3343.47	3847.32	4005.78	3464.83	3955.26	3294.88	3343.47	3847.32	4005.78	3464.83	3955.26	3294.88	0.956986	0.495566
O70404	Vesicle-associated membrane protein 8 OS=Mus musculus OX=10090 GN=Vamp8 PE=1 SV=1	Vamp8	11.4513	31.7	4	4	363.146	404.768	410.04	325.209	481.48	385.49	363.146	404.768	410.04	325.209	481.48	385.49	1.01208	0.995889
O70405	Serine/threonine-protein kinase ULK1 OS=Mus musculus OX=10090 GN=Ulk1 PE=1 SV=1	Ulk1	112.463	9.1	6	6	85.3523	101.503	102.849	94.4774	106.937	106.416	85.3523	101.503	102.849	94.4774	106.937	106.416	1.06257	0.510171
O70433	Four and a half LIM domains protein 2 OS=Mus musculus OX=10090 GN=Fhl2 PE=1 SV=1	Fhl2	32.0726	76	20	20	1495.41	1592.83	1477.88	1590.92	1698.88	1458.55	1495.41	1592.83	1477.88	1590.92	1698.88	1458.55	1.03991	0.466206
O70435	Proteasome subunit alpha type-3 OS=Mus musculus OX=10090 GN=Psma3 PE=1 SV=3	Psma3	28.4052	57.6	17	17	8835.81	10835.9	11935.5	9479.78	11597.4	8532.43	8835.81	10835.9	11935.5	9479.78	11597.4	8532.43	0.936801	0.487652
O70439	Syntaxin-7 OS=Mus musculus OX=10090 GN=Stx7 PE=1 SV=3	Stx7	29.8207	19.9	4	4	376.785	435.642	447.138	437.392	431.592	426.508	376.785	435.642	447.138	437.392	431.592	426.508	1.02852	0.611346
O70445	BRCA1-associated RING domain protein 1 OS=Mus musculus OX=10090 GN=Bard1 PE=2 SV=1	Bard1	84.2543	1.4	1	1	46.8037	32.8429	36.1043	28.3267	35.7561	29.6044	46.8037	32.8429	36.1043	28.3267	35.7561	29.6044	0.809387	0.223364
O70458	Oncostatin-M-specific receptor subunit beta OS=Mus musculus OX=10090 GN=Osmr PE=1 SV=1	Osmr	110.229	3	2	2	76.2401	83.0827	62.5226	63.1058	69.642	87.9586	76.2401	83.0827	62.5226	63.1058	69.642	87.9586	0.994865	0.949621
O70468	Myosin-binding protein C, cardiac-type OS=Mus musculus OX=10090 GN=Mybpc3 PE=1 SV=1	Mybpc3	140.632	2.1	2	2	184.473	200.822	209.446	189.328	194.691	175.75	184.473	200.822	209.446	189.328	194.691	175.75	0.941198	0.3956
O70475	UDP-glucose 6-dehydrogenase OS=Mus musculus OX=10090 GN=Ugdh PE=1 SV=1	Ugdh	54.832	71.4	29	29	4157.35	4162.96	4388.75	4263.28	4174.39	4083.81	4157.35	4162.96	4388.75	4263.28	4174.39	4083.81	0.985241	0.702297
O70481	E3 ubiquitin-protein ligase UBR1 OS=Mus musculus OX=10090 GN=Ubr1 PE=1 SV=2	Ubr1	200.24	26.8	32	32	613.413	564.854	698.373	588.919	634.611	696.887	613.413	564.854	698.373	588.919	634.611	696.887	1.02333	0.724408
O70492	Sorting nexin-3 OS=Mus musculus OX=10090 GN=Snx3 PE=1 SV=3	Snx3	18.7573	58	8	6	1895.42	1712.42	1845.21	1870.58	1911.03	1986.71	1895.42	1712.42	1845.21	1870.58	1911.03	1986.71	1.05782	0.219068
O70494	Transcription factor Sp3 OS=Mus musculus OX=10090 GN=Sp3 PE=1 SV=2	Sp3	82.3619	11.2	7	7	189.453	194.663	197.042	203.68	205.115	216.457	189.453	194.663	197.042	203.68	205.115	216.457	1.07587	0.256825
O70503	Very-long-chain 3-oxoacyl-CoA reductase OS=Mus musculus OX=10090 GN=Hsd17b12 PE=1 SV=1	Hsd17b12	34.7418	13.5	3	3	81.969	71.3751	89.4794	74.6235	82.1454	102.566	81.969	71.3751	89.4794	74.6235	82.1454	102.566	1.068	0.604317
O70546	Lysine-specific demethylase 6A OS=Mus musculus OX=10090 GN=Kdm6a PE=1 SV=2	Kdm6a	154.355	6.9	5	4	102.066	73.1941	74.0001	81.9739	72.6528	85.1201	102.066	73.1941	74.0001	81.9739	72.6528	85.1201	0.961835	0.809553
O70551	SRSF protein kinase 1 OS=Mus musculus OX=10090 GN=Srpk1 PE=1 SV=2	Srpk1	73.0884	33.6	15	15	443.189	440.175	521.204	399.215	477.166	540.562	443.189	440.175	521.204	399.215	477.166	540.562	1.00881	0.960417
O70566	Protein diaphanous homolog 2 OS=Mus musculus OX=10090 GN=Diaph2 PE=1 SV=2	Diaph2	124.871	29.9	24	24	586.577	519.192	612.868	586.628	597.598	570.327	586.577	519.192	612.868	586.628	597.598	570.327	1.0209	0.687213
O70583	E3 ubiquitin-protein ligase Midline-1 OS=Mus musculus OX=10090 GN=Mid1 PE=1 SV=2	Mid1	76.1356	45.4	23	22	1250.7	1134.79	1233.84	1187.59	1166.98	1312.06	1250.7	1134.79	1233.84	1187.59	1166.98	1312.06	1.01307	0.805057
O70585	Dystrobrevin beta OS=Mus musculus OX=10090 GN=Dtnb PE=1 SV=3	Dtnb	74.3992	4.9	1	1	28.0267	18.7038	22.7265	25.4953	17.6244	10.3779	28.0267	18.7038	22.7265	25.4953	17.6244	10.3779	0.770224	0.265956
O70589	Peripheral plasma membrane protein CASK OS=Mus musculus OX=10090 GN=Cask PE=1 SV=2	Cask	105.109	39.4	28	28	652.931	671.405	638.766	648.79	643.214	627.669	652.931	671.405	638.766	648.79	643.214	627.669	0.977878	0.623092
O88196	E3 ubiquitin-protein ligase TTC3 OS=Mus musculus OX=10090 GN=Ttc3 PE=1 SV=2	Ttc3	223.931	19.2	26	26	361.521	224.154	215.238	279.649	205.721	239.156	361.521	224.154	215.238	279.649	205.721	239.156	0.904626	0.577661
O88207	Collagen alpha-1(V) chain OS=Mus musculus OX=10090 GN=Col5a1 PE=1 SV=2	Col5a1	183.677	19.6	23	23	2953.18	3154.1	3040.15	2973.89	3125.75	2841.55	2953.18	3154.1	3040.15	2973.89	3125.75	2841.55	0.977454	0.58845
O88271	Craniofacial development protein 1 OS=Mus musculus OX=10090 GN=Cfdp1 PE=1 SV=1	Cfdp1	32.9213	36.9	10	10	2137.71	2331.62	2336.36	2076.74	2353.27	2001.84	2137.71	2331.62	2336.36	2076.74	2353.27	2001.84	0.945069	0.293488
O88286	Protein Wiz OS=Mus musculus OX=10090 GN=Wiz PE=1 SV=2	Wiz	184.291	1.3	1	1	32.4441	45.114	19.6694	40.8	30.0299	23.777	32.4441	45.114	19.6694	40.8	30.0299	23.777	0.973047	0.98713
O88291	DBIRD complex subunit ZNF326 OS=Mus musculus OX=10090 GN=Znf326 PE=1 SV=1	Znf326	65.2252	29.7	10	10	332.926	316.705	306.118	325.063	322.7	360.747	332.926	316.705	306.118	325.063	322.7	360.747	1.0552	0.38172
O88322	Nidogen-2 OS=Mus musculus OX=10090 GN=Nid2 PE=1 SV=2	Nid2	153.913	31.4	30	29	1339.01	1431.27	1444.44	1358.69	1394.7	1274.62	1339.01	1431.27	1444.44	1358.69	1394.7	1274.62	0.9557	0.331713
O88342	WD repeat-containing protein 1 OS=Mus musculus OX=10090 GN=Wdr1 PE=1 SV=3	Wdr1	66.4067	76.4	37	37	9561.9	9598.73	9490.24	9289.28	10177.2	9437.17	9561.9	9598.73	9490.24	9289.28	10177.2	9437.17	1.00882	0.842568
O88351	Inhibitor of nuclear factor kappa-B kinase subunit beta OS=Mus musculus OX=10090 GN=Ikbkb PE=1 SV=1	Ikbkb	86.6902	46.2	24	24	689.636	656.221	766.441	774.743	721.043	808.302	689.636	656.221	766.441	774.743	721.043	808.302	1.0908	0.149724
O88379	Bromodomain adjacent to zinc finger domain protein 1A OS=Mus musculus OX=10090 GN=Baz1a PE=1 SV=3	Baz1a	178.459	6.6	7	7	517.409	525.038	485.141	500.702	470.179	449.186	517.409	525.038	485.141	500.702	470.179	449.186	0.929614	0.192142
O88384	Vesicle transport through interaction with t-SNAREs homolog 1B OS=Mus musculus OX=10090 GN=Vti1b PE=1 SV=1	Vti1b	26.7135	10.8	2	2	141.138	104.389	105.452	122.209	143.86	87.702	141.138	104.389	105.452	122.209	143.86	87.702	1.00796	0.985746
O88393	Transforming growth factor beta receptor type 3 OS=Mus musculus OX=10090 GN=Tgfbr3 PE=1 SV=1	Tgfbr3	93.8285	14.2	8	8	295.034	334.723	333.487	303.135	306.141	288.752	295.034	334.723	333.487	303.135	306.141	288.752	0.932294	0.273419
O88398	Advillin OS=Mus musculus OX=10090 GN=Avil PE=1 SV=2	Avil	92.0319	5.7	3	3	52.034	41.1928	40.8082	49.5458	41.9563	33.2218	52.034	41.1928	40.8082	49.5458	41.9563	33.2218	0.930531	0.612531
O88413	Tubby-related protein 3 OS=Mus musculus OX=10090 GN=Tulp3 PE=1 SV=1	Tulp3	51.2306	46.1	14	14	1098.13	1071.69	1013.19	1124.74	992.626	1004.86	1098.13	1071.69	1013.19	1124.74	992.626	1004.86	0.980905	0.691284
O88428	Bifunctional 3'-phosphoadenosine 5'-phosphosulfate synthase 2 OS=Mus musculus OX=10090 GN=Papss2 PE=1 SV=2	Papss2	70.3507	59.3	26	25	2299.69	2440.59	2822.81	2196.25	2823.7	2712.38	2299.69	2440.59	2822.81	2196.25	2823.7	2712.38	1.02238	0.795362
O88447	Kinesin light chain 1 OS=Mus musculus OX=10090 GN=Klc1 PE=1 SV=3	Klc1	61.4501	33.5	18	18	2262.31	2002.36	2198.07	2173.47	2280.44	2293.17	2262.31	2002.36	2198.07	2173.47	2280.44	2293.17	1.044	0.349247
O88448	Kinesin light chain 2 OS=Mus musculus OX=10090 GN=Klc2 PE=1 SV=1	Klc2	66.6624	30.2	11	9	1215.55	1224.2	1194.2	1255.35	1147.04	1296.29	1215.55	1224.2	1194.2	1255.35	1147.04	1296.29	1.01781	0.726174
O88456	Calpain small subunit 1 OS=Mus musculus OX=10090 GN=Capns1 PE=1 SV=2	Capns1	28.406	53.4	10	9	5149.94	5641.98	5832.44	5236.1	5978	5233.63	5149.94	5641.98	5832.44	5236.1	5978	5233.63	0.989376	0.831218
O88466	Zinc finger protein 106 OS=Mus musculus OX=10090 GN=Znf106 PE=1 SV=3	Znf106	208.964	0.8	1	1	67.814	86.6583	59.2333	38.5591	35.4909	28.922	67.814	86.6583	59.2333	38.5591	35.4909	28.922	0.48184	0.000697705
O88470	Forkhead box protein L2 OS=Mus musculus OX=10090 GN=Foxl2 PE=1 SV=2	Foxl2	38.8871	7.5	2	1	119.154	99.8912	97.6324	99.5596	112.828	93.5459	119.154	99.8912	97.6324	99.5596	112.828	93.5459	0.966074	0.730359
O88477	Insulin-like growth factor 2 mRNA-binding protein 1 OS=Mus musculus OX=10090 GN=Igf2bp1 PE=1 SV=1	Igf2bp1	63.4506	34.1	15	15	1680.25	1634.97	1689.55	1590.49	1716.55	1760.05	1680.25	1634.97	1689.55	1590.49	1716.55	1760.05	1.01245	0.790723
O88487	Cytoplasmic dynein 1 intermediate chain 2 OS=Mus musculus OX=10090 GN=Dync1i2 PE=1 SV=1	Dync1i2	68.3941	66.5	26	25	5261.72	5443.8	5450.25	5307.54	5610.47	4937.5	5261.72	5443.8	5450.25	5307.54	5610.47	4937.5	0.981414	0.651654
O88522	NF-kappa-B essential modulator OS=Mus musculus OX=10090 GN=Ikbkg PE=1 SV=2	Ikbkg	47.9723	35.7	11	11	718.79	713.293	686.876	669.602	747.18	716.92	718.79	713.293	686.876	669.602	747.18	716.92	1.00696	0.90043
O88531	Palmitoyl-protein thioesterase 1 OS=Mus musculus OX=10090 GN=Ppt1 PE=1 SV=2	Ppt1	34.4902	34.3	7	7	1309.85	1408.94	1595.1	1401.49	1544.63	1453.02	1309.85	1408.94	1595.1	1401.49	1544.63	1453.02	1.01976	0.705285
O88543	COP9 signalosome complex subunit 3 OS=Mus musculus OX=10090 GN=Cops3 PE=1 SV=3	Cops3	47.8321	76.1	21	21	9024.92	9217.71	9222.6	8698.87	9724.97	8499.43	9024.92	9217.71	9222.6	8698.87	9724.97	8499.43	0.980268	0.636857
O88554	Poly [ADP-ribose] polymerase 2 OS=Mus musculus OX=10090 GN=Parp2 PE=1 SV=3	Parp2	63.3966	8.1	3	3	51.5119	49.4083	55.935	57.4059	52.5871	74.8251	51.5119	49.4083	55.935	57.4059	52.5871	74.8251	1.17827	0.253171
O88559	Menin OS=Mus musculus OX=10090 GN=Men1 PE=1 SV=2	Men1	67.5006	7.5	3	3	111.355	102.186	85.4864	92.8471	93.9412	108.818	111.355	102.186	85.4864	92.8471	93.9412	108.818	0.988558	0.93614
O88569	Heterogeneous nuclear ribonucleoproteins A2/B1 OS=Mus musculus OX=10090 GN=Hnrnpa2b1 PE=1 SV=2	Hnrnpa2b1	37.4027	50.4	16	16	15271.1	14807.8	15015.5	15741.7	15999.1	16347.7	15271.1	14807.8	15015.5	15741.7	15999.1	16347.7	1.06639	0.108221
O88572	Low-density lipoprotein receptor-related protein 6 OS=Mus musculus OX=10090 GN=Lrp6 PE=1 SV=1	Lrp6	180.255	18.5	21	20	455.016	513.616	493.868	435.845	540.911	478.365	455.016	513.616	493.868	435.845	540.911	478.365	0.994954	0.909088
O88587	Catechol O-methyltransferase OS=Mus musculus OX=10090 GN=Comt PE=1 SV=2	Comt	29.4863	53.6	13	13	2301.71	2598.03	2933.08	2686.81	2779.6	2844.08	2301.71	2598.03	2933.08	2686.81	2779.6	2844.08	1.06098	0.310419
O88597	Beclin-1 OS=Mus musculus OX=10090 GN=Becn1 PE=1 SV=3	Becn1	51.5889	24.3	10	10	481.908	492.512	523.149	512.422	554.537	501.552	481.908	492.512	523.149	512.422	554.537	501.552	1.04737	0.395536
O88622	Poly(ADP-ribose) glycohydrolase OS=Mus musculus OX=10090 GN=Parg PE=1 SV=2	Parg	109.324	26.6	19	19	194.088	179.204	183.634	218.55	267.762	278.202	194.088	179.204	183.634	218.55	267.762	278.202	1.37274	0.00292768
O88630	Golgi SNAP receptor complex member 1 OS=Mus musculus OX=10090 GN=Gosr1 PE=1 SV=2	Gosr1	28.4894	15.2	3	3	117.514	81.2816	97.3165	110.777	120.627	154.113	117.514	81.2816	97.3165	110.777	120.627	154.113	1.30193	0.057241
O88643	Serine/threonine-protein kinase PAK 1 OS=Mus musculus OX=10090 GN=Pak1 PE=1 SV=1	Pak1	60.737	37.6	12	12	1015.22	1096.42	977.146	1013.41	986.526	1043.16	1015.22	1096.42	977.146	1013.41	986.526	1043.16	0.985205	0.768652
O88653	Ragulator complex protein LAMTOR3 OS=Mus musculus OX=10090 GN=Lamtor3 PE=1 SV=1	Lamtor3	13.5527	81.5	8	8	3140.46	3141.87	3093.17	3296.38	3435.65	3089.59	3140.46	3141.87	3093.17	3296.38	3435.65	3089.59	1.04758	0.289663
O88665	Bromodomain-containing protein 7 OS=Mus musculus OX=10090 GN=Brd7 PE=1 SV=1	Brd7	73.9999	29	10	10	112.423	111.031	112.523	102.499	85.7706	102.616	112.423	111.031	112.523	102.499	85.7706	102.616	0.865793	0.119196
O88668	Protein CREG1 OS=Mus musculus OX=10090 GN=Creg1 PE=1 SV=1	Creg1	24.4519	27.3	4	4	1020.76	1178.98	1035.01	1067.32	1090.21	954.591	1020.76	1178.98	1035.01	1067.32	1090.21	954.591	0.962088	0.515673
O88673	Diacylglycerol kinase alpha OS=Mus musculus OX=10090 GN=Dgka PE=1 SV=2	Dgka	82.7623	15.2	8	8	146.604	88.3624	118.266	119.676	115.189	139.367	146.604	88.3624	118.266	119.676	115.189	139.367	1.05945	0.567506
O88696	ATP-dependent Clp protease proteolytic subunit, mitochondrial OS=Mus musculus OX=10090 GN=Clpp PE=1 SV=1	Clpp	29.8005	31.6	6	6	1260.26	1805.05	2300.89	2078.75	1866.68	2019.31	1260.26	1805.05	2300.89	2078.75	1866.68	2019.31	1.11154	0.305791
O88708	Origin recognition complex subunit 4 OS=Mus musculus OX=10090 GN=Orc4 PE=1 SV=2	Orc4	49.9817	12.5	4	4	70.6244	69.4242	59.7261	58.0132	58.4131	73.464	70.6244	69.4242	59.7261	58.0132	58.4131	73.464	0.950522	0.64536
O88712	C-terminal-binding protein 1 OS=Mus musculus OX=10090 GN=Ctbp1 PE=1 SV=2	Ctbp1	47.7445	40.4	10	10	1382.12	1355.94	1555.36	1421.81	1395.36	1489.08	1382.12	1355.94	1555.36	1421.81	1395.36	1489.08	1.00299	0.928667
O88738	Baculoviral IAP repeat-containing protein 6 OS=Mus musculus OX=10090 GN=Birc6 PE=1 SV=2	Birc6	532.17	38.1	116	116	1474.54	1474.14	1420.23	1438.98	1512.87	1514.25	1474.54	1474.14	1420.23	1438.98	1512.87	1514.25	1.02225	0.59362
O88746	Target of Myb1 membrane trafficking protein OS=Mus musculus OX=10090 GN=Tom1 PE=1 SV=1	Tom1	54.3251	63.8	20	20	1354.02	1410.72	1458.11	1429.63	1507.36	1310.56	1354.02	1410.72	1458.11	1429.63	1507.36	1310.56	1.00585	0.92555
O88783	Coagulation factor V OS=Mus musculus OX=10090 GN=F5 PE=1 SV=1	F5	247.23	3.1	4	4	158.131	145.881	202.439	190.319	216.908	175.427	158.131	145.881	202.439	190.319	216.908	175.427	1.15046	0.171712
O88811	Signal transducing adapter molecule 2 OS=Mus musculus OX=10090 GN=Stam2 PE=1 SV=1	Stam2	57.4545	42.1	18	18	719.811	624.228	608.38	693.833	672.5	641.106	719.811	624.228	608.38	693.833	672.5	641.106	1.02818	0.609041
O88838	SPRY domain-containing SOCS box protein 2 OS=Mus musculus OX=10090 GN=Spsb2 PE=1 SV=1	Spsb2	28.9379	8	1	1	118.436	117.071	120.545	101.585	106.341	108.599	118.436	117.071	120.545	101.585	106.341	108.599	0.888986	0.149632
O88844	Isocitrate dehydrogenase [NADP] cytoplasmic OS=Mus musculus OX=10090 GN=Idh1 PE=1 SV=2	Idh1	46.6744	66.2	25	24	7883.31	7423.03	8324.63	7665.75	7877.6	8596.93	7883.31	7423.03	8324.63	7665.75	7877.6	8596.93	1.02155	0.660572
O88845	A-kinase anchor protein 10, mitochondrial OS=Mus musculus OX=10090 GN=Akap10 PE=1 SV=3	Akap10	73.632	32.6	15	15	240.137	250.209	236.674	270.542	211.784	251.525	240.137	250.209	236.674	270.542	211.784	251.525	1.0094	0.953247
O88848	ADP-ribosylation factor-like protein 6 OS=Mus musculus OX=10090 GN=Arl6 PE=1 SV=1	Arl6	20.9593	43	5	5	124.03	103.863	92.4282	125.592	100.072	134.855	124.03	103.863	92.4282	125.592	100.072	134.855	1.12549	0.314798
O88874	Cyclin-K OS=Mus musculus OX=10090 GN=Ccnk PE=1 SV=3	Ccnk	61.3633	16.8	6	6	181.541	199.415	198.201	192.37	174.422	147.342	181.541	199.415	198.201	192.37	174.422	147.342	0.887728	0.165488
O88878	AN1-type zinc finger protein 5 OS=Mus musculus OX=10090 GN=Zfand5 PE=1 SV=1	Zfand5	23.058	59.6	8	8	280.044	274.42	278.333	297.653	266.637	266.53	280.044	274.42	278.333	297.653	266.637	266.53	0.997626	0.950393
O88879	Apoptotic protease-activating factor 1 OS=Mus musculus OX=10090 GN=Apaf1 PE=1 SV=3	Apaf1	141.003	39.7	33	33	992.427	853.301	875.626	938.781	996.265	880.345	992.427	853.301	875.626	938.781	996.265	880.345	1.03456	0.545977
O88895	Histone deacetylase 3 OS=Mus musculus OX=10090 GN=Hdac3 PE=1 SV=2	Hdac3	48.8207	35.5	11	11	420.95	411.623	367.516	390.106	392.594	413.465	420.95	411.623	367.516	390.106	392.594	413.465	0.99673	0.974129
O88904	Homeodomain-interacting protein kinase 1 OS=Mus musculus OX=10090 GN=Hipk1 PE=1 SV=2	Hipk1	130.723	1.7	1	1	6.0812	14.5078	16.443	15.6573	18.1348	21.8625	6.0812	14.5078	16.443	15.6573	18.1348	21.8625	1.50288	0.15106
O88907	E3 SUMO-protein ligase PIAS1 OS=Mus musculus OX=10090 GN=Pias1 PE=1 SV=2	Pias1	71.6178	6.6	3	3	46.0092	53.8579	27.3928	61.2345	27.9684	36.6775	46.0092	53.8579	27.3928	61.2345	27.9684	36.6775	0.98916	0.915914
O88935	Synapsin-1 OS=Mus musculus OX=10090 GN=Syn1 PE=1 SV=2	Syn1	74.0973	29	11	10	199.185	179.297	178.824	190.807	176.749	195.327	199.185	179.297	178.824	190.807	176.749	195.327	1.01001	0.881717
O88939	Zinc finger and BTB domain-containing protein 7A OS=Mus musculus OX=10090 GN=Zbtb7a PE=1 SV=2	Zbtb7a	60.2808	34.3	10	10	274.924	336.251	322.762	298.074	340.983	339.467	274.924	336.251	322.762	298.074	340.983	339.467	1.04774	0.513396
O88947	Coagulation factor X OS=Mus musculus OX=10090 GN=F10 PE=1 SV=1	F10	54.018	4.8	1	1	17.5375	32.8883	14.1725	29.2737	20.7574	24.8779	17.5375	32.8883	14.1725	29.2737	20.7574	24.8779	1.15961	0.428668
O88952	Protein lin-7 homolog C OS=Mus musculus OX=10090 GN=Lin7c PE=1 SV=2	Lin7c	21.834	39.1	6	4	540.213	590.654	578.366	540.034	573.717	548.109	540.213	590.654	578.366	540.034	573.717	548.109	0.972284	0.582023
O88958	Glucosamine-6-phosphate isomerase 1 OS=Mus musculus OX=10090 GN=Gnpda1 PE=1 SV=3	Gnpda1	32.5493	77.5	15	13	3880.95	3776.96	4196.99	3681.46	4106.01	3083.99	3880.95	3776.96	4196.99	3681.46	4106.01	3083.99	0.917044	0.211288
O88974	Histone-lysine N-methyltransferase SETDB1 OS=Mus musculus OX=10090 GN=Setdb1 PE=1 SV=1	Setdb1	144.549	19.8	19	19	291.428	216.014	226.978	251.069	281.375	265.988	291.428	216.014	226.978	251.069	281.375	265.988	1.08716	0.30978
O88983	Syntaxin-8 OS=Mus musculus OX=10090 GN=Stx8 PE=1 SV=1	Stx8	26.9248	21.6	4	4	80.5052	97.4555	85.929	102.328	90.5136	109.736	80.5052	97.4555	85.929	102.328	90.5136	109.736	1.14661	0.185615
O88990	Alpha-actinin-3 OS=Mus musculus OX=10090 GN=Actn3 PE=2 SV=1	Actn3	103.043	10	7	7	305.901	355.338	335.376	299.651	417.595	342.03	305.901	355.338	335.376	299.651	417.595	342.03	1.06287	0.549686
O89001	Carboxypeptidase D OS=Mus musculus OX=10090 GN=Cpd PE=1 SV=2	Cpd	152.406	19.8	18	18	280.892	262.641	259.025	270.858	358.712	271.704	280.892	262.641	259.025	270.858	358.712	271.704	1.123	0.225195
O89017	Legumain OS=Mus musculus OX=10090 GN=Lgmn PE=1 SV=1	Lgmn	49.373	47.8	11	11	3848.04	4171.97	4522.67	3804.66	4392.44	3943.25	3848.04	4171.97	4522.67	3804.66	4392.44	3943.25	0.967924	0.568097
O89023	Tripeptidyl-peptidase 1 OS=Mus musculus OX=10090 GN=Tpp1 PE=1 SV=2	Tpp1	61.3422	23.1	7	7	2624.38	2417.4	2410.25	2626.68	2411.77	2684.93	2624.38	2417.4	2410.25	2626.68	2411.77	2684.93	1.03641	0.454343
O89032	SH3 and PX domain-containing protein 2A OS=Mus musculus OX=10090 GN=Sh3pxd2a PE=1 SV=2	Sh3pxd2a	124.201	29.4	21	21	300.943	299.968	310.955	312.889	322.081	354.499	300.943	299.968	310.955	312.889	322.081	354.499	1.0851	0.190503
O89050	Muskelin OS=Mus musculus OX=10090 GN=Mkln1 PE=1 SV=1	Mkln1	84.878	44.1	25	25	509.459	505.615	551.021	513.581	566.945	485.815	509.459	505.615	551.021	513.581	566.945	485.815	1.00016	0.984432
O89051	Integral membrane protein 2B OS=Mus musculus OX=10090 GN=Itm2b PE=1 SV=1	Itm2b	30.2599	45.9	9	9	915.155	934.44	982.021	927.289	954.352	964.315	915.155	934.44	982.021	927.289	954.352	964.315	1.00506	0.902438
O89084	cAMP-specific 3',5'-cyclic phosphodiesterase 4A OS=Mus musculus OX=10090 GN=Pde4a PE=1 SV=2	Pde4a	93.558	17.9	8	7	179.235	168.929	180.91	159.925	191.52	170.434	179.235	168.929	180.91	159.925	191.52	170.434	0.986401	0.829026
O89086	RNA-binding protein 3 OS=Mus musculus OX=10090 GN=Rbm3 PE=1 SV=1	Rbm3	16.6047	56.2	5	5	4628.61	5156.02	3356.83	3807.44	5637.62	5388.37	4628.61	5156.02	3356.83	3807.44	5637.62	5388.37	1.12875	0.349395
O89090	Transcription factor Sp1 OS=Mus musculus OX=10090 GN=Sp1 PE=1 SV=2	Sp1	80.7319	7.8	5	5	499.097	532.012	543.39	486.601	507.998	466.032	499.097	532.012	543.39	486.601	507.998	466.032	0.92768	0.171095
O89110	Caspase-8 OS=Mus musculus OX=10090 GN=Casp8 PE=1 SV=1	Casp8	55.3569	61	24	24	1262	1333.74	1406.09	1109.99	1341.71	1219.05	1262	1333.74	1406.09	1109.99	1341.71	1219.05	0.917268	0.151618
O89112	Glutathione S-transferase LANCL1 OS=Mus musculus OX=10090 GN=Lancl1 PE=1 SV=1	Lancl1	45.3411	47.1	13	13	2049.77	1873.35	1987.41	2061.51	1853.83	2234.68	2049.77	1873.35	1987.41	2061.51	1853.83	2234.68	1.04052	0.50339
O89116	Vesicle transport through interaction with t-SNAREs homolog 1A OS=Mus musculus OX=10090 GN=Vti1a PE=1 SV=1	Vti1a	24.9865	37.8	6	6	261.315	240.72	276.823	243.964	252.761	251.666	261.315	240.72	276.823	243.964	252.761	251.666	0.960881	0.542692
P00329	Alcohol dehydrogenase 1 OS=Mus musculus OX=10090 GN=Adh1 PE=1 SV=2	Adh1	39.7714	23.5	5	5	127.365	128.604	107.582	106.878	100.584	109.539	127.365	128.604	107.582	106.878	100.584	109.539	0.871957	0.146218
P00375	Dihydrofolate reductase OS=Mus musculus OX=10090 GN=Dhfr PE=1 SV=3	Dhfr	21.606	65.8	10	10	2417.98	2288.61	2615.62	2378.79	2508.3	2756.78	2417.98	2288.61	2615.62	2378.79	2508.3	2756.78	1.04393	0.436016
P00493	Hypoxanthine-guanine phosphoribosyltransferase OS=Mus musculus OX=10090 GN=Hprt1 PE=1 SV=3	Hprt1	24.5704	80.7	14	14	3928.15	4034.97	4034.52	4366.41	4900.98	4071.68	3928.15	4034.97	4034.52	4366.41	4900.98	4071.68	1.11181	0.069709
P00520	Tyrosine-protein kinase ABL1 OS=Mus musculus OX=10090 GN=Abl1 PE=1 SV=3	Abl1	122.673	14.1	9	8	83.061	92.8511	101.888	83.3499	90.4625	93.3418	83.061	92.8511	101.888	83.3499	90.4625	93.3418	0.961679	0.700896
P00687	Alpha-amylase 1 OS=Mus musculus OX=10090 GN=Amy1 PE=1 SV=2	Amy1	57.6437	3.1	1	1	29.8593	22.3531	38.5937	59.9472	61.1332	49.0407	29.8593	22.3531	38.5937	59.9472	61.1332	49.0407	1.87345	0.00366582
P00757	Kallikrein 1-related peptidase-like b4 OS=Mus musculus OX=10090 GN=Klk1b4 PE=1 SV=1	Klk1b4	28.5484	4.3	1	1	380.807	325.618	331.664	340.488	367.296	361.773	380.807	325.618	331.664	340.488	367.296	361.773	1.03031	0.614096
P01027	Complement C3 OS=Mus musculus OX=10090 GN=C3 PE=1 SV=3	C3	186.484	17.4	21	21	932.451	940.857	1036.8	776.869	819.804	876.159	932.451	940.857	1036.8	776.869	819.804	876.159	0.849739	0.0112226
P01029	Complement C4-B OS=Mus musculus OX=10090 GN=C4b PE=1 SV=3	C4b	192.915	7	12	12	8376.05	9124.29	8414.73	8025.4	8875.6	7790.66	8376.05	9124.29	8414.73	8025.4	8875.6	7790.66	0.952791	0.32211
P01887	Beta-2-microglobulin OS=Mus musculus OX=10090 GN=B2m PE=1 SV=2	B2m	13.779	16	2	2	786.853	790.489	1036.96	607.957	978.361	664.733	786.853	790.489	1036.96	607.957	978.361	664.733	0.861054	0.212929
P01899	H-2 class I histocompatibility antigen, D-B alpha chain OS=Mus musculus OX=10090 GN=H2-D1 PE=1 SV=2	H2-D1	40.8362	37	12	3	2742.48	3130.74	3161.36	2738.63	2913.68	2752.95	2742.48	3130.74	3161.36	2738.63	2913.68	2752.95	0.930344	0.177611
P01901	H-2 class I histocompatibility antigen, K-B alpha chain OS=Mus musculus OX=10090 GN=H2-K1 PE=1 SV=1	H2-K1	41.3018	29.8	8	4	511.826	582.558	596.85	544.536	575.743	542.792	511.826	582.558	596.85	544.536	575.743	542.792	0.983348	0.793666
P01942	Hemoglobin subunit alpha OS=Mus musculus OX=10090 GN=Hba PE=1 SV=2	Hba	15.0852	10.6	1	1	4341.21	4279.23	4236.06	4250.08	4447.14	4349.9	4341.21	4279.23	4236.06	4250.08	4447.14	4349.9	1.01483	0.692252
P02088	Hemoglobin subunit beta-1 OS=Mus musculus OX=10090 GN=Hbb-b1 PE=1 SV=2	Hbb-b1	15.8402	32.7	4	1	1743.89	1917.81	2046.07	1759.03	1899.7	1662.8	1743.89	1917.81	2046.07	1759.03	1899.7	1662.8	0.93233	0.231319
P02301	Histone H3.3C OS=Mus musculus OX=10090 GN=H3-5 PE=3 SV=3	H3-5	15.3149	35.3	3	1	2931.42	2840.79	2660.4	2897.32	3225.28	3348.83	2931.42	2840.79	2660.4	2897.32	3225.28	3348.83	1.12319	0.0437372
P02340	Cellular tumor antigen p53 OS=Mus musculus OX=10090 GN=Tp53 PE=1 SV=4	Tp53	43.4584	4.9	1	1	24.5288	18.5939	17.0943	21.7234	25.4033	7.13827	24.5288	18.5939	17.0943	21.7234	25.4033	7.13827	0.901156	0.516466
P02463	Collagen alpha-1(IV) chain OS=Mus musculus OX=10090 GN=Col4a1 PE=1 SV=4	Col4a1	160.679	8.7	8	8	972.567	995.264	1009.39	1007.4	1021.36	1021.45	972.567	995.264	1009.39	1007.4	1021.36	1021.45	1.02451	0.555929
P02468	Laminin subunit gamma-1 OS=Mus musculus OX=10090 GN=Lamc1 PE=1 SV=2	Lamc1	177.298	21.5	26	26	820.608	864.97	895.415	834.29	935.228	749.481	820.608	864.97	895.415	834.29	935.228	749.481	0.97598	0.659234
P02469	Laminin subunit beta-1 OS=Mus musculus OX=10090 GN=Lamb1 PE=1 SV=3	Lamb1	197.09	23	26	26	645.614	619.56	634.002	607.69	705.318	636.042	645.614	619.56	634.002	607.69	705.318	636.042	1.02626	0.654371
P02535	Keratin, type I cytoskeletal 10 OS=Mus musculus OX=10090 GN=Krt10 PE=1 SV=3	Krt10	57.7698	10.4	6	6	146.078	239.586	234.05	1700.63	127.755	144.755	146.078	239.586	234.05	1700.63	127.755	144.755	3.18395	0.45504
P02798	Metallothionein-2 OS=Mus musculus OX=10090 GN=Mt2 PE=1 SV=2	Mt2	6.11521	91.8	9	9	3051.11	4185.4	4601.59	3184.12	3783.49	3197.4	3051.11	4185.4	4601.59	3184.12	3783.49	3197.4	0.858669	0.182052
P02802	Metallothionein-1 OS=Mus musculus OX=10090 GN=Mt1 PE=1 SV=1	Mt1	6.01809	91.8	5	5	2712.73	2368.75	2700.6	2505.01	2420.98	2032.75	2712.73	2368.75	2700.6	2505.01	2420.98	2032.75	0.894201	0.104355
P03958	Adenosine deaminase OS=Mus musculus OX=10090 GN=Ada PE=1 SV=3	Ada	39.9916	63.4	15	15	2009.86	2141.53	2201.42	1976.93	2287.34	1986.41	2009.86	2141.53	2201.42	1976.93	2287.34	1986.41	0.983923	0.735602
P04104	Keratin, type II cytoskeletal 1 OS=Mus musculus OX=10090 GN=Krt1 PE=1 SV=4	Krt1	65.6059	5.2	5	3	1563.23	488.577	634.722	1662.14	692.88	578.358	1563.23	488.577	634.722	1662.14	692.88	578.358	1.09188	0.750045
P04117	Fatty acid-binding protein, adipocyte OS=Mus musculus OX=10090 GN=Fabp4 PE=1 SV=3	Fabp4	14.6499	16.7	2	2	25.5474	41.1305	41.8225	32.3988	60.5871	40.4479	25.5474	41.1305	41.8225	32.3988	60.5871	40.4479	1.2298	0.359512
P04184	Thymidine kinase, cytosolic OS=Mus musculus OX=10090 GN=Tk1 PE=1 SV=3	Tk1	25.7759	31.3	6	6	366.122	323.198	360.719	369.019	325.036	388.748	366.122	323.198	360.719	369.019	325.036	388.748	1.0312	0.664362
P04186	Complement factor B OS=Mus musculus OX=10090 GN=Cfb PE=1 SV=2	Cfb	85.0045	5.8	3	3	342.985	286.647	365.903	338.081	399.215	351.633	342.985	286.647	365.903	338.081	399.215	351.633	1.09381	0.259582
P04202	Transforming growth factor beta-1 proprotein OS=Mus musculus OX=10090 GN=Tgfb1 PE=1 SV=1	Tgfb1	44.31	4.9	1	1	204.75	150.355	146.213	176.714	206.602	189.203	204.75	150.355	146.213	176.714	206.602	189.203	1.14203	0.183228
P04627	Serine/threonine-protein kinase A-Raf OS=Mus musculus OX=10090 GN=Araf PE=1 SV=2	Araf	67.5815	19.2	9	9	312.089	284.489	333.255	291.673	238.658	284.916	312.089	284.489	333.255	291.673	238.658	284.916	0.876768	0.102631
P04925	Major prion protein OS=Mus musculus OX=10090 GN=Prnp PE=1 SV=2	Prnp	27.9774	4.7	1	1	211.876	302.166	337.722	202.763	231.618	241.991	211.876	302.166	337.722	202.763	231.618	241.991	0.794083	0.0923322
P05017	Insulin-like growth factor I OS=Mus musculus OX=10090 GN=Igf1 PE=1 SV=2	Igf1	17.093	9.2	2	2	59.6907	53.1846	42.7806	46.2775	50.2258	40.8747	59.6907	53.1846	42.7806	46.2775	50.2258	40.8747	0.882576	0.396252
P05064	Fructose-bisphosphate aldolase A OS=Mus musculus OX=10090 GN=Aldoa PE=1 SV=2	Aldoa	39.3559	87.4	32	26	61652.1	63248.8	62114.3	59688.7	64518.4	58111.3	61652.1	63248.8	62114.3	59688.7	64518.4	58111.3	0.974886	0.560899
P05132	cAMP-dependent protein kinase catalytic subunit alpha OS=Mus musculus OX=10090 GN=Prkaca PE=1 SV=3	Prkaca	40.5706	26.8	7	7	2427.74	2493.19	2444.18	2651.66	2487.78	2477.57	2427.74	2493.19	2444.18	2651.66	2487.78	2477.57	1.0342	0.410992
P05201	Aspartate aminotransferase, cytoplasmic OS=Mus musculus OX=10090 GN=Got1 PE=1 SV=3	Got1	46.2476	74.6	27	27	6892.06	7775.62	6959.18	7300.52	7326.93	6124.02	6892.06	7775.62	6959.18	7300.52	7326.93	6124.02	0.959523	0.476314
P05202	Aspartate aminotransferase, mitochondrial OS=Mus musculus OX=10090 GN=Got2 PE=1 SV=1	Got2	47.4114	72.6	34	34	13473.2	14618.6	13741.5	13846.7	14337.9	12612.2	13473.2	14618.6	13741.5	13846.7	14337.9	12612.2	0.975222	0.586755
P05213	Tubulin alpha-1B chain OS=Mus musculus OX=10090 GN=Tuba1b PE=1 SV=2	Tuba1b	50.1516	96.5	38	0	66851.5	66527.2	68046.3	64810	69688.1	66385.1	66851.5	66527.2	68046.3	64810	69688.1	66385.1	0.99731	0.94143
P05214	Tubulin alpha-3 chain OS=Mus musculus OX=10090 GN=Tuba3a PE=1 SV=1	Tuba3a	49.9595	6.2	3	0	7041.44	7125.86	8644.76	7060.53	8259.77	7126.41	7041.44	7125.86	8644.76	7060.53	8259.77	7126.41	0.983984	0.832235
P05480	Proto-oncogene tyrosine-protein kinase Src OS=Mus musculus OX=10090 GN=Src PE=1 SV=5	Src	59.8908	32.9	11	9	351.014	277.714	298.129	341.669	314.123	395.903	351.014	277.714	298.129	341.669	314.123	395.903	1.13469	0.154862
P05533	Lymphocyte antigen 6A-2/6E-1 OS=Mus musculus OX=10090 GN=Ly6a PE=1 SV=1	Ly6a	14.3768	17.2	2	2	250.519	246.578	207.043	285.8	256.74	219.927	250.519	246.578	207.043	285.8	256.74	219.927	1.08284	0.385104
P05622	Platelet-derived growth factor receptor beta OS=Mus musculus OX=10090 GN=Pdgfrb PE=1 SV=2	Pdgfrb	122.79	14.9	12	12	170.212	183.195	180.809	196.409	216.058	160.991	170.212	183.195	180.809	196.409	216.058	160.991	1.07346	0.469591
P05627	Transcription factor Jun OS=Mus musculus OX=10090 GN=Jun PE=1 SV=3	Jun	35.9438	12.9	3	3	87.7471	128.597	140.438	106.566	137.722	104.804	87.7471	128.597	140.438	106.566	137.722	104.804	0.978447	0.942517
P06151	L-lactate dehydrogenase A chain OS=Mus musculus OX=10090 GN=Ldha PE=1 SV=3	Ldha	36.4985	94	44	42	33646.1	39288.7	33490.9	34000.3	44319.1	30569.4	33646.1	39288.7	33490.9	34000.3	44319.1	30569.4	1.02314	0.8855
P06537	Glucocorticoid receptor OS=Mus musculus OX=10090 GN=Nr3c1 PE=1 SV=2	Nr3c1	87.1638	45.8	21	21	2771.76	2772.19	2746.77	2672.86	2958.14	2634.87	2771.76	2772.19	2746.77	2672.86	2958.14	2634.87	0.997003	0.921275
P06745	Glucose-6-phosphate isomerase OS=Mus musculus OX=10090 GN=Gpi PE=1 SV=4	Gpi	62.7669	69.9	34	34	17857.3	18964.6	18040.8	17807.6	18612.2	17718.9	17857.3	18964.6	18040.8	17807.6	18612.2	17718.9	0.986805	0.740526
P06797	Procathepsin L OS=Mus musculus OX=10090 GN=Ctsl PE=1 SV=2	Ctsl	37.5474	30.2	9	9	1210.61	1381.09	1270.29	1206.75	1382.53	1176.31	1210.61	1381.09	1270.29	1206.75	1382.53	1176.31	0.975038	0.652301
P06801	NADP-dependent malic enzyme OS=Mus musculus OX=10090 GN=Me1 PE=1 SV=2	Me1	63.9537	81.3	35	35	9938.35	10591.9	9597.86	9446.59	10020.3	8567.92	9938.35	10591.9	9597.86	9446.59	10020.3	8567.92	0.930517	0.174478
P06869	Urokinase-type plasminogen activator OS=Mus musculus OX=10090 GN=Plau PE=1 SV=1	Plau	48.2679	8.5	2	2	29.8336	27.4719	29.0556	31.9718	40.1419	31.7113	29.8336	27.4719	29.0556	31.9718	40.1419	31.7113	1.20222	0.260312
P06909	Complement factor H OS=Mus musculus OX=10090 GN=Cfh PE=1 SV=2	Cfh	139.138	8.8	7	7	148.354	165.281	147.118	155.063	197.295	171.128	148.354	165.281	147.118	155.063	197.295	171.128	1.13615	0.165403
P07091	Protein S100-A4 OS=Mus musculus OX=10090 GN=S100a4 PE=1 SV=1	S100a4	11.7214	75.2	6	6	15583.3	19034.9	22174	15397	17890.6	15030.6	15583.3	19034.9	22174	15397	17890.6	15030.6	0.850789	0.101834
P07141	Macrophage colony-stimulating factor 1 OS=Mus musculus OX=10090 GN=Csf1 PE=1 SV=2	Csf1	60.6487	4.7	2	2	71.5718	57.2688	86.3471	81.6034	66.6871	63.4982	71.5718	57.2688	86.3471	81.6034	66.6871	63.4982	0.984205	0.952732
P07146	Anionic trypsin-2 OS=Mus musculus OX=10090 GN=Prss2 PE=1 SV=1	Prss2	26.2035	8.1	1	1	696.773	362.902	318.991	607.421	364.586	408.62	696.773	362.902	318.991	607.421	364.586	408.62	1.00142	0.849851
P07214	SPARC OS=Mus musculus OX=10090 GN=Sparc PE=1 SV=1	Sparc	34.45	46.4	13	13	10338.1	10906.4	10611.5	10334.9	11236.1	10359	10338.1	10906.4	10611.5	10334.9	11236.1	10359	1.00233	0.965319
P07356	Annexin A2 OS=Mus musculus OX=10090 GN=Anxa2 PE=1 SV=2	Anxa2	38.6762	54.6	13	13	2414.12	2401.91	2496.01	2444.27	2614.42	2528.91	2414.12	2401.91	2496.01	2444.27	2614.42	2528.91	1.03769	0.36329
P07607	Thymidylate synthase OS=Mus musculus OX=10090 GN=Tyms PE=1 SV=1	Tyms	34.9581	45.9	11	11	1883.59	1616.32	1769.58	1765.65	1874.12	1861.62	1883.59	1616.32	1769.58	1765.65	1874.12	1861.62	1.04401	0.380424
P07724	Albumin OS=Mus musculus OX=10090 GN=Alb PE=1 SV=3	Alb	68.6925	8.2	4	4	12653.2	12865	12196.8	12406.8	12790.5	10983.4	12653.2	12865	12196.8	12406.8	12790.5	10983.4	0.95932	0.384911
P07742	Ribonucleoside-diphosphate reductase large subunit OS=Mus musculus OX=10090 GN=Rrm1 PE=1 SV=2	Rrm1	90.2102	58.7	29	29	1444.54	1429.23	1454.51	1430.39	1418.65	1426.44	1444.54	1429.23	1454.51	1430.39	1418.65	1426.44	0.987802	0.750084
P07744	Keratin, type II cytoskeletal 4 OS=Mus musculus OX=10090 GN=Krt4 PE=1 SV=2	Krt4	56.2833	3.4	1	1	3253.16	3144.88	3169.29	3015.85	3201.38	3386.14	3253.16	3144.88	3169.29	3015.85	3201.38	3386.14	1.00377	0.949009
P07901	Heat shock protein HSP 90-alpha OS=Mus musculus OX=10090 GN=Hsp90aa1 PE=1 SV=4	Hsp90aa1	84.7879	49.2	38	38	38067.2	40378.5	37002.8	38439.3	36686.2	38837.2	38067.2	40378.5	37002.8	38439.3	36686.2	38837.2	0.98713	0.771771
P07903	DNA excision repair protein ERCC-1 OS=Mus musculus OX=10090 GN=Ercc1 PE=2 SV=2	Ercc1	32.9097	36.9	7	7	102.15	105.688	104.062	110.418	123.201	101.739	102.15	105.688	104.062	110.418	123.201	101.739	1.07521	0.427412
P08003	Protein disulfide-isomerase A4 OS=Mus musculus OX=10090 GN=Pdia4 PE=1 SV=3	Pdia4	71.9824	57.2	34	34	7378.06	7778.13	8682.23	7360.38	8556.55	8307.4	7378.06	7778.13	8682.23	7360.38	8556.55	8307.4	1.01619	0.777571
P08030	Adenine phosphoribosyltransferase OS=Mus musculus OX=10090 GN=Aprt PE=1 SV=2	Aprt	19.7239	70.6	9	9	7848.63	9509.7	8099.29	8108.72	8279.81	7620.25	7848.63	9509.7	8099.29	8108.72	8279.81	7620.25	0.943088	0.337304
P08074	Carbonyl reductase [NADPH] 2 OS=Mus musculus OX=10090 GN=Cbr2 PE=1 SV=1	Cbr2	25.9582	65.2	12	12	5542.29	5492.74	6120.88	5431.98	5771.37	5822.07	5542.29	5492.74	6120.88	5431.98	5771.37	5822.07	0.992394	0.87821
P08113	Endoplasmin OS=Mus musculus OX=10090 GN=Hsp90b1 PE=1 SV=2	Hsp90b1	92.4758	61.7	52	52	12965.2	12530	12525.1	12126.5	12851.5	11793.8	12965.2	12530	12525.1	12126.5	12851.5	11793.8	0.967162	0.408859
P08121	Collagen alpha-1(III) chain OS=Mus musculus OX=10090 GN=Col3a1 PE=1 SV=4	Col3a1	138.943	32.9	35	35	5400.61	5981.83	6447.17	5447.91	6476.56	5564.05	5400.61	5981.83	6447.17	5447.91	6476.56	5564.05	0.980869	0.751777
P08122	Collagen alpha-2(IV) chain OS=Mus musculus OX=10090 GN=Col4a2 PE=1 SV=4	Col4a2	167.325	16.8	15	15	306.135	339.695	348.579	315.185	378.392	336.502	306.135	339.695	348.579	315.185	378.392	336.502	1.03587	0.621889
P08207	Protein S100-A10 OS=Mus musculus OX=10090 GN=S100a10 PE=1 SV=2	S100a10	11.186	35.1	2	2	678.46	701.254	523.136	614.149	695.541	717.405	678.46	701.254	523.136	614.149	695.541	717.405	1.06529	0.415097
P08228	Superoxide dismutase [Cu-Zn] OS=Mus musculus OX=10090 GN=Sod1 PE=1 SV=2	Sod1	15.9427	90.9	9	9	1759.4	2136.23	2527.78	1507.94	1802.68	1613.02	1759.4	2136.23	2527.78	1507.94	1802.68	1613.02	0.766515	0.0149152
P08249	Malate dehydrogenase, mitochondrial OS=Mus musculus OX=10090 GN=Mdh2 PE=1 SV=3	Mdh2	35.6114	64.2	20	20	24630.4	26132.3	28407	24766.6	27854.7	24948	24630.4	26132.3	28407	24766.6	27854.7	24948	0.979786	0.705964
P08556	GTPase NRas OS=Mus musculus OX=10090 GN=Nras PE=1 SV=1	Nras	21.1991	7.9	1	1	222.097	270.246	204.585	255.995	230.74	312.365	222.097	270.246	204.585	255.995	230.74	312.365	1.1466	0.196944
P08752	Guanine nucleotide-binding protein G(i) subunit alpha-2 OS=Mus musculus OX=10090 GN=Gnai2 PE=1 SV=5	Gnai2	40.489	39.7	11	8	437.225	447.955	483.98	471.452	461.91	483.397	437.225	447.955	483.98	471.452	461.91	483.397	1.03477	0.506824
P08775	DNA-directed RNA polymerase II subunit RPB1 OS=Mus musculus OX=10090 GN=Polr2a PE=1 SV=3	Polr2a	217.176	30.3	39	39	1355.62	1482.3	1716.07	1136.85	1595.79	1538.31	1355.62	1482.3	1716.07	1136.85	1595.79	1538.31	0.937847	0.466346
P08905	Lysozyme C-2 OS=Mus musculus OX=10090 GN=Lyz2 PE=1 SV=2	Lyz2	16.689	10.1	1	1	112.487	162.895	144.675	177.272	178.927	210.15	112.487	162.895	144.675	177.272	178.927	210.15	1.34826	0.015488
P09041	Phosphoglycerate kinase 2 OS=Mus musculus OX=10090 GN=Pgk2 PE=1 SV=4	Pgk2	44.8529	7.2	1	1	4856.83	6222.58	5428.21	6035.01	5581.58	5513.51	4856.83	6222.58	5428.21	6035.01	5581.58	5513.51	1.03771	0.519212
P09055	Integrin beta-1 OS=Mus musculus OX=10090 GN=Itgb1 PE=1 SV=1	Itgb1	88.2313	26.1	17	17	1244.38	1284.23	1330.24	1220.1	1370.73	1222.21	1244.38	1284.23	1330.24	1220.1	1370.73	1222.21	0.988129	0.788715
P09103	Protein disulfide-isomerase OS=Mus musculus OX=10090 GN=P4hb PE=1 SV=2	P4hb	57.0585	61.9	32	32	30341.9	32142.7	30828.2	31146.9	32511.7	29999.5	30341.9	32142.7	30828.2	31146.9	32511.7	29999.5	1.0037	0.934719
P09405	Nucleolin OS=Mus musculus OX=10090 GN=Ncl PE=1 SV=2	Ncl	76.7231	33.1	24	24	11546.9	12431.6	13697.7	11631.6	13757.7	12545.6	11546.9	12431.6	13697.7	11631.6	13757.7	12545.6	1.00687	0.906845
P09411	Phosphoglycerate kinase 1 OS=Mus musculus OX=10090 GN=Pgk1 PE=1 SV=4	Pgk1	44.5505	74.6	30	26	27768.2	26202.5	23828.2	26397.4	24766	23672.5	27768.2	26202.5	23828.2	26397.4	24766	23672.5	0.961915	0.47687
P09528	Ferritin heavy chain OS=Mus musculus OX=10090 GN=Fth1 PE=1 SV=2	Fth1	21.0666	69.8	14	14	4978.99	5473.85	5346.42	5088.22	5361.49	4841.46	4978.99	5473.85	5346.42	5088.22	5361.49	4841.46	0.967841	0.473098
P09535	Insulin-like growth factor II OS=Mus musculus OX=10090 GN=Igf2 PE=1 SV=1	Igf2	20.0301	13.9	2	2	199.257	184.037	236.177	184.822	171.096	180.591	199.257	184.037	236.177	184.822	171.096	180.591	0.866077	0.110603
P09671	Superoxide dismutase [Mn], mitochondrial OS=Mus musculus OX=10090 GN=Sod2 PE=1 SV=3	Sod2	24.6029	54.5	10	10	6083.73	7035.62	6016.21	5868.82	6142.09	4714.17	6083.73	7035.62	6016.21	5868.82	6142.09	4714.17	0.874031	0.0882824
P0C090	Roquin-2 OS=Mus musculus OX=10090 GN=Rc3h2 PE=1 SV=1	Rc3h2	131.295	6	4	4	73.9977	45.7945	61.4757	46.2164	46.1931	50.6416	73.9977	45.7945	61.4757	46.2164	46.1931	50.6416	0.78917	0.156823
P0C0S6	Histone H2A.Z OS=Mus musculus OX=10090 GN=H2az1 PE=1 SV=2	H2az1	13.5527	41.4	3	3	280.74	278.283	490.471	433.849	446.9	452.112	280.74	278.283	490.471	433.849	446.9	452.112	1.27	0.0695178
P0C605	cGMP-dependent protein kinase 1 OS=Mus musculus OX=10090 GN=Prkg1 PE=1 SV=1	Prkg1	76.3504	8.2	4	4	250.098	248.233	284.304	268.88	273.441	278.902	250.098	248.233	284.304	268.88	273.441	278.902	1.04931	0.433602
P0CL69	Zinc finger protein 703 OS=Mus musculus OX=10090 GN=Znf703 PE=1 SV=1	Znf703	58.7302	9.1	2	2	15.2323	21.1233	22.8393	20.8218	8.09852	12.8262	15.2323	21.1233	22.8393	20.8218	8.09852	12.8262	0.705239	0.189338
P0DOV1	Interferon-activable protein 205-B OS=Mus musculus OX=10090 GN=Mnda PE=1 SV=1	Mnda	46.9771	58.1	17	2	4392.28	4113.77	4259.76	4229.61	4230.21	4347.25	4392.28	4113.77	4259.76	4229.61	4230.21	4347.25	1.00323	0.926792
P0DOV2	Interferon-activable protein 204 OS=Mus musculus OX=10090 GN=Ifi204 PE=1 SV=1	Ifi204	69.4381	22.6	7	7	189.502	158.204	174.175	191.879	229.753	237.401	189.502	158.204	174.175	191.879	229.753	237.401	1.2628	0.0191994
P0DP26	Calmodulin-1 OS=Mus musculus OX=10090 GN=Calm1 PE=1 SV=1	Calm1	16.8376	61.1	9	4	10127.7	11678.4	11906.5	9681.18	11818.8	9068.97	10127.7	11678.4	11906.5	9681.18	11818.8	9068.97	0.906753	0.189851
P10107	Annexin A1 OS=Mus musculus OX=10090 GN=Anxa1 PE=1 SV=2	Anxa1	38.7343	53.2	17	17	3479.35	3401.24	3638.95	3561.43	3498.09	3766.03	3479.35	3401.24	3638.95	3561.43	3498.09	3766.03	1.02909	0.491386
P10126	Elongation factor 1-alpha 1 OS=Mus musculus OX=10090 GN=Eef1a1 PE=1 SV=3	Eef1a1	50.1138	50.2	16	16	19373.9	20595	22674.8	20336.9	20476.4	21805.8	19373.9	20595	22674.8	20336.9	20476.4	21805.8	0.999607	0.980675
P10404	MLV-related proviral Env polyprotein OS=Mus musculus OX=10090 PE=1 SV=3	--	69.6128	8.3	4	2	185.535	181.994	218.343	208.542	209.442	218.325	185.535	181.994	218.343	208.542	209.442	218.325	1.08609	0.253847
P10493	Nidogen-1 OS=Mus musculus OX=10090 GN=Nid1 PE=1 SV=2	Nid1	136.538	6.7	5	5	90.4209	119.547	91.8163	105.323	108.998	92.6245	90.4209	119.547	91.8163	105.323	108.998	92.6245	1.0171	0.828802
P10518	Delta-aminolevulinic acid dehydratase OS=Mus musculus OX=10090 GN=Alad PE=1 SV=1	Alad	36.0235	40.6	10	10	202.923	183.451	179.704	240.511	269.379	247.083	202.923	183.451	179.704	240.511	269.379	247.083	1.33723	0.00170312
P10605	Cathepsin B OS=Mus musculus OX=10090 GN=Ctsb PE=1 SV=2	Ctsb	37.2798	47.8	16	16	11541.4	12712.7	13724.4	12385.2	10679.9	12712.3	11541.4	12712.7	13724.4	12385.2	10679.9	12712.3	0.942044	0.343412
P10637	Microtubule-associated protein tau OS=Mus musculus OX=10090 GN=Mapt PE=1 SV=3	Mapt	76.2434	52.3	24	24	1750.95	2046.59	2175.5	2045.33	2199.86	2070.38	1750.95	2046.59	2175.5	2045.33	2199.86	2070.38	1.05735	0.332617
P10639	Thioredoxin OS=Mus musculus OX=10090 GN=Txn PE=1 SV=3	Txn	11.6754	88.6	9	9	21815.2	20877.6	22676.8	20884	23983.8	20861	21815.2	20877.6	22676.8	20884	23983.8	20861	1.0055	0.939439
P10649	Glutathione S-transferase Mu 1 OS=Mus musculus OX=10090 GN=Gstm1 PE=1 SV=2	Gstm1	25.97	58.7	15	11	11938.2	12272	13330.1	12624.8	12716.3	13628.1	11938.2	12272	13330.1	12624.8	12716.3	13628.1	1.03806	0.412564
P10711	Transcription elongation factor A protein 1 OS=Mus musculus OX=10090 GN=Tcea1 PE=1 SV=2	Tcea1	33.8805	64.5	21	19	6730.78	6777.8	6956.2	6435.16	7145.46	6269.9	6730.78	6777.8	6956.2	6435.16	7145.46	6269.9	0.969984	0.483539
P10852	Amino acid transporter heavy chain SLC3A2 OS=Mus musculus OX=10090 GN=Slc3a2 PE=1 SV=1	Slc3a2	58.3366	30.4	10	10	729.399	767.086	837.493	729.725	831.754	770.188	729.399	767.086	837.493	729.725	831.754	770.188	0.99901	0.988733
P10853	Histone H2B type 1-F/J/L OS=Mus musculus OX=10090 GN=H2bc7 PE=1 SV=2	H2bc7	13.9362	35.7	4	1	3282.12	3686.67	3883.53	3534.62	3619.74	3901.92	3282.12	3686.67	3883.53	3534.62	3619.74	3901.92	1.01879	0.706017
P10922	Histone H1.0 OS=Mus musculus OX=10090 GN=H1-0 PE=2 SV=4	H1-0	20.8609	28.4	6	6	6390.71	6805.13	7666.2	5976.8	6259.8	5806.7	6390.71	6805.13	7666.2	5976.8	6259.8	5806.7	0.864887	0.0214509
P10923	Osteopontin OS=Mus musculus OX=10090 GN=Spp1 PE=1 SV=1	Spp1	32.4595	31	5	5	248.973	236.17	186.578	223.528	210.922	211.053	248.973	236.17	186.578	223.528	210.922	211.053	0.960967	0.70362
P11031	Activated RNA polymerase II transcriptional coactivator p15 OS=Mus musculus OX=10090 GN=Sub1 PE=1 SV=3	Sub1	14.4274	52.8	8	8	4004.15	4342.61	4156.8	3975.28	4484.56	3587.07	4004.15	4342.61	4156.8	3975.28	4484.56	3587.07	0.963478	0.493625
P11087	Collagen alpha-1(I) chain OS=Mus musculus OX=10090 GN=Col1a1 PE=1 SV=4	Col1a1	138.032	58.6	52	52	11494.2	13140.9	14149.8	11937.3	13794.9	11811.5	11494.2	13140.9	14149.8	11937.3	13794.9	11811.5	0.967997	0.629106
P11103	Poly [ADP-ribose] polymerase 1 OS=Mus musculus OX=10090 GN=Parp1 PE=1 SV=3	Parp1	113.1	31.1	26	26	1136.51	1008.83	974.357	1019.09	1050.42	1157.43	1136.51	1008.83	974.357	1019.09	1050.42	1157.43	1.03438	0.551707
P11157	Ribonucleoside-diphosphate reductase subunit M2 OS=Mus musculus OX=10090 GN=Rrm2 PE=1 SV=1	Rrm2	45.0957	42.6	13	12	563.878	646.925	567.131	672.267	712.141	647.339	563.878	646.925	567.131	672.267	712.141	647.339	1.14276	0.0369114
P11214	Tissue-type plasminogen activator OS=Mus musculus OX=10090 GN=Plat PE=1 SV=3	Plat	63.0965	44.9	15	15	1059.98	1042.79	1204.04	1049.25	1153.51	1160.05	1059.98	1042.79	1204.04	1049.25	1153.51	1160.05	1.01693	0.746473
P11276	Fibronectin OS=Mus musculus OX=10090 GN=Fn1 PE=1 SV=4	Fn1	272.538	45.7	79	79	10155.3	11158.9	12410.1	9654.01	12035.6	9945.32	10155.3	11158.9	12410.1	9654.01	12035.6	9945.32	0.938047	0.368837
P11352	Glutathione peroxidase 1 OS=Mus musculus OX=10090 GN=Gpx1 PE=1 SV=2	Gpx1	22.3293	60.2	8	8	1580.42	1633.11	1729.14	1586.42	1642.65	1598.78	1580.42	1633.11	1729.14	1586.42	1642.65	1598.78	0.976768	0.591168
P11416	Retinoic acid receptor alpha OS=Mus musculus OX=10090 GN=Rara PE=1 SV=1	Rara	50.7352	18.8	5	2	55.8464	56.7093	64.5876	49.0712	60.2208	67.1951	55.8464	56.7093	64.5876	49.0712	60.2208	67.1951	0.996295	0.936594
P11438	Lysosome-associated membrane glycoprotein 1 OS=Mus musculus OX=10090 GN=Lamp1 PE=1 SV=2	Lamp1	43.8651	18	5	5	494.212	515.507	451.11	528.405	461.317	434.304	494.212	515.507	451.11	528.405	461.317	434.304	0.974807	0.683042
P11440	Cyclin-dependent kinase 1 OS=Mus musculus OX=10090 GN=Cdk1 PE=1 SV=3	Cdk1	34.1066	64.6	15	15	2627.68	2287.19	2503.65	2590.54	2501.98	2743.62	2627.68	2287.19	2503.65	2590.54	2501.98	2743.62	1.05629	0.274844
P11499	Heat shock protein HSP 90-beta OS=Mus musculus OX=10090 GN=Hsp90ab1 PE=1 SV=3	Hsp90ab1	83.2812	75.6	60	43	45684.2	45684.8	46093.3	44425.2	46294.5	43291.6	45684.2	45684.8	46093.3	44425.2	46294.5	43291.6	0.974895	0.528871
P11531	Dystrophin OS=Mus musculus OX=10090 GN=Dmd PE=1 SV=3	Dmd	425.832	0.9	2	2	258.514	200.657	238.986	227.589	162.902	269.181	258.514	200.657	238.986	227.589	162.902	269.181	0.944875	0.573617
P11862	Growth arrest-specific protein 2 OS=Mus musculus OX=10090 GN=Gas2 PE=1 SV=1	Gas2	34.9005	61.8	17	17	2433.54	2355.8	2157.08	2228.1	2278.01	2175.83	2433.54	2355.8	2157.08	2228.1	2278.01	2175.83	0.961928	0.411013
P11928	2'-5'-oligoadenylate synthase 1A OS=Mus musculus OX=10090 GN=Oas1a PE=1 SV=2	Oas1a	42.4286	23.2	4	4	158.798	162.035	151.021	149.101	176.801	178.234	158.798	162.035	151.021	149.101	176.801	178.234	1.06841	0.422925
P11930	Acyl-coenzyme A diphosphatase NUDT19 OS=Mus musculus OX=10090 GN=Nudt19 PE=1 SV=2	Nudt19	40.3201	12.9	3	3	75.914	72.5608	62.4285	70.9412	60.4783	73.6812	75.914	72.5608	62.4285	70.9412	60.4783	73.6812	0.972487	0.800378
P11983	T-complex protein 1 subunit alpha OS=Mus musculus OX=10090 GN=Tcp1 PE=1 SV=3	Tcp1	60.4486	68.9	33	33	11803.6	13144.4	13475	11573.7	12435	10908.5	11803.6	13144.4	13475	11573.7	12435	10908.5	0.908756	0.0916352
P12023	Amyloid-beta precursor protein OS=Mus musculus OX=10090 GN=App PE=1 SV=3	App	86.722	26.8	21	21	3341.47	3235.77	3150.55	3477.3	3341.47	3227.9	3341.47	3235.77	3150.55	3477.3	3341.47	3227.9	1.03278	0.434001
P12032	Metalloproteinase inhibitor 1 OS=Mus musculus OX=10090 GN=Timp1 PE=1 SV=2	Timp1	22.6283	15.6	2	2	229.97	222.673	221.861	264.857	237.121	231.429	229.97	222.673	221.861	264.857	237.121	231.429	1.08733	0.220071
P12265	Beta-glucuronidase OS=Mus musculus OX=10090 GN=Gusb PE=1 SV=2	Gusb	74.1953	26.5	11	11	284.336	385.899	282.44	269.494	300.088	258.502	284.336	385.899	282.44	269.494	300.088	258.502	0.86922	0.181902
P12367	cAMP-dependent protein kinase type II-alpha regulatory subunit OS=Mus musculus OX=10090 GN=Prkar2a PE=1 SV=2	Prkar2a	45.3891	45.4	15	13	1661.21	1669.89	1649.76	1731.26	1724.67	1826.78	1661.21	1669.89	1649.76	1731.26	1724.67	1826.78	1.0606	0.163072
P12382	ATP-dependent 6-phosphofructokinase, liver type OS=Mus musculus OX=10090 GN=Pfkl PE=1 SV=4	Pfkl	85.3598	49.5	27	22	12270	11496.3	11939	12363.8	11919.6	13110.1	12270	11496.3	11939	12363.8	11919.6	13110.1	1.04728	0.293858
P12815	Programmed cell death protein 6 OS=Mus musculus OX=10090 GN=Pdcd6 PE=1 SV=2	Pdcd6	21.8675	21.5	4	4	137.167	168.824	113.398	147.771	158.375	142.472	137.167	168.824	113.398	147.771	158.375	142.472	1.06969	0.460926
P12960	Contactin-1 OS=Mus musculus OX=10090 GN=Cntn1 PE=1 SV=1	Cntn1	113.388	2.8	2	2	371.904	290.206	398.746	345.516	333.308	1135.34	371.904	290.206	398.746	345.516	333.308	1135.34	1.71009	0.218254
P12970	Large ribosomal subunit protein eL8 OS=Mus musculus OX=10090 GN=Rpl7a PE=1 SV=2	Rpl7a	29.9766	50.4	18	18	13583.3	13412.7	15494.4	13687.5	15200.5	14607.6	13583.3	13412.7	15494.4	13687.5	15200.5	14607.6	1.02366	0.638392
P13020	Gelsolin OS=Mus musculus OX=10090 GN=Gsn PE=1 SV=3	Gsn	85.9416	53.7	29	29	24951.8	24069.8	26346.8	24320.2	25793.7	25205.9	24951.8	24069.8	26346.8	24320.2	25793.7	25205.9	0.999354	0.995379
P13405	Retinoblastoma-associated protein OS=Mus musculus OX=10090 GN=Rb1 PE=1 SV=2	Rb1	105.367	9.8	5	5	84.5251	37.7987	49.3318	57.2823	60.6066	68.4361	84.5251	37.7987	49.3318	57.2823	60.6066	68.4361	1.08546	0.490126
P13439	Uridine 5'-monophosphate synthase OS=Mus musculus OX=10090 GN=Umps PE=1 SV=3	Umps	52.2925	57.6	21	21	5514.89	4297.91	4641.23	4285.02	5425.53	4311.58	5514.89	4297.91	4641.23	4285.02	5425.53	4311.58	0.970118	0.704344
P13541	Myosin-3 OS=Mus musculus OX=10090 GN=Myh3 PE=2 SV=2	Myh3	223.791	2	2	2	230.984	311.686	365.902	433.195	410.813	181.306	230.984	311.686	365.902	433.195	410.813	181.306	1.12849	0.759676
P13595	Neural cell adhesion molecule 1 OS=Mus musculus OX=10090 GN=Ncam1 PE=1 SV=3	Ncam1	119.427	28.4	24	24	3370.78	3607.18	3752.49	3154.66	3737.99	2935.65	3370.78	3607.18	3752.49	3154.66	3737.99	2935.65	0.915926	0.175167
P13864	DNA (cytosine-5)-methyltransferase 1 OS=Mus musculus OX=10090 GN=Dnmt1 PE=1 SV=5	Dnmt1	183.189	43.8	56	56	936.638	837.12	838.349	935.341	962.567	944.819	936.638	837.12	838.349	935.341	962.567	944.819	1.08829	0.10114
P14069	Protein S100-A6 OS=Mus musculus OX=10090 GN=S100a6 PE=1 SV=3	S100a6	10.0506	95.5	11	11	41578.2	44324.7	55391.3	35330.8	53539.6	41765.7	41578.2	44324.7	55391.3	35330.8	53539.6	41765.7	0.924568	0.440536
P14115	Large ribosomal subunit protein uL15 OS=Mus musculus OX=10090 GN=Rpl27a PE=1 SV=5	Rpl27a	16.6055	36.5	7	7	18714.4	18450.3	19901.2	16588	18542.6	17429.6	18714.4	18450.3	19901.2	16588	18542.6	17429.6	0.921043	0.0921841
P14131	Small ribosomal subunit protein uS9 OS=Mus musculus OX=10090 GN=Rps16 PE=1 SV=4	Rps16	16.4453	43.2	7	7	15233.1	16021	15424.9	15645.2	14827.4	16041.5	15233.1	16021	15424.9	15645.2	14827.4	16041.5	0.996467	0.924368
P14148	Large ribosomal subunit protein uL30 OS=Mus musculus OX=10090 GN=Rpl7 PE=1 SV=2	Rpl7	31.4196	52.6	22	22	15209.1	14567.2	15282.8	14729.9	15093.3	14986.9	15209.1	14567.2	15282.8	14729.9	15093.3	14986.9	0.994473	0.886424
P14152	Malate dehydrogenase, cytoplasmic OS=Mus musculus OX=10090 GN=Mdh1 PE=1 SV=3	Mdh1	36.5112	40.1	12	12	29345.3	30552.7	33032.1	29007.4	32325.8	29026.1	29345.3	30552.7	33032.1	29007.4	32325.8	29026.1	0.972336	0.58081
P14206	Small ribosomal subunit protein uS2 OS=Mus musculus OX=10090 GN=Rpsa PE=1 SV=4	Rpsa	32.8381	57.6	14	14	13079.9	12796.1	15444.6	12565.7	14431.7	14182	13079.9	12796.1	15444.6	12565.7	14431.7	14182	0.996585	0.97804
P14211	Calreticulin OS=Mus musculus OX=10090 GN=Calr PE=1 SV=1	Calr	47.9945	57.5	22	22	16214.9	16280.4	16534.6	16259.6	17249.1	17055.1	16214.9	16280.4	16534.6	16259.6	17249.1	17055.1	1.03129	0.43228
P14576	Signal recognition particle subunit SRP54 OS=Mus musculus OX=10090 GN=Srp54 PE=1 SV=2	Srp54	55.7207	36.3	14	14	696.931	600.087	480.012	572.497	601.151	757.816	696.931	600.087	480.012	572.497	601.151	757.816	1.08691	0.413533
P14733	Lamin-B1 OS=Mus musculus OX=10090 GN=Lmnb1 PE=1 SV=3	Lmnb1	66.7856	7.3	3	3	64.1424	75.3102	75.6476	67.5969	72.0158	69.886	64.1424	75.3102	75.6476	67.5969	72.0158	69.886	0.973958	0.81422
P14824	Annexin A6 OS=Mus musculus OX=10090 GN=Anxa6 PE=1 SV=3	Anxa6	75.8853	32.4	18	18	651.718	669.302	669.183	662.624	656.911	657.182	651.718	669.302	669.183	662.624	656.911	657.182	0.993223	0.877483
P14869	Large ribosomal subunit protein uL10 OS=Mus musculus OX=10090 GN=Rplp0 PE=1 SV=3	Rplp0	34.2164	46.1	12	12	21138.1	21061	22089.1	20177.4	21689.2	21660.7	21138.1	21061	22089.1	20177.4	21689.2	21660.7	0.988164	0.767008
P14873	Microtubule-associated protein 1B OS=Mus musculus OX=10090 GN=Map1b PE=1 SV=2	Map1b	270.255	49.2	82	81	5587.17	5523.27	5962.46	5391.47	5825.13	5300.37	5587.17	5523.27	5962.46	5391.47	5825.13	5300.37	0.967438	0.450582
P14901	Heme oxygenase 1 OS=Mus musculus OX=10090 GN=Hmox1 PE=1 SV=1	Hmox1	32.9287	36.7	6	6	256.953	289.654	253.877	298.412	304.557	295.197	256.953	289.654	253.877	298.412	304.557	295.197	1.12203	0.0809398
P15066	Transcription factor JunD OS=Mus musculus OX=10090 GN=Jund PE=1 SV=1	Jund	34.9046	10	2	2	99.7081	83.8566	87.6555	112.786	118.687	93.8179	99.7081	83.8566	87.6555	112.786	118.687	93.8179	1.19936	0.0986438
P15105	Glutamine synthetase OS=Mus musculus OX=10090 GN=Glul PE=1 SV=6	Glul	42.1196	36.7	12	12	940.202	1054.11	1124.37	1248.49	1101.61	885.09	940.202	1054.11	1124.37	1248.49	1101.61	885.09	1.03736	0.736438
P15116	Cadherin-2 OS=Mus musculus OX=10090 GN=Cdh2 PE=1 SV=2	Cdh2	99.7964	9.5	4	4	705.112	746.972	666.232	739.992	726.045	560.729	705.112	746.972	666.232	739.992	726.045	560.729	0.956782	0.520226
P15208	Insulin receptor OS=Mus musculus OX=10090 GN=Insr PE=1 SV=2	Insr	155.61	3.5	4	3	129.099	130.127	120.779	115.204	129.075	109.393	129.099	130.127	120.779	115.204	129.075	109.393	0.930707	0.378562
P15306	Thrombomodulin OS=Mus musculus OX=10090 GN=Thbd PE=1 SV=1	Thbd	61.8676	6.6	3	3	165.881	164.261	151.569	146.977	148.86	152.643	165.881	164.261	151.569	146.977	148.86	152.643	0.931016	0.321347
P15307	Proto-oncogene c-Rel OS=Mus musculus OX=10090 GN=Rel PE=1 SV=2	Rel	64.9601	29.8	13	11	878.23	827.493	926.697	850.272	899.072	838.013	878.23	827.493	926.697	850.272	899.072	838.013	0.982881	0.734674
P15327	Bisphosphoglycerate mutase OS=Mus musculus OX=10090 GN=Bpgm PE=1 SV=2	Bpgm	29.9782	27.4	6	6	216.266	170.01	174.967	181.439	181.943	214.369	216.266	170.01	174.967	181.439	181.943	214.369	1.02941	0.721447
P15379	CD44 antigen OS=Mus musculus OX=10090 GN=Cd44 PE=1 SV=3	Cd44	85.6171	9.1	5	5	3512.49	4147.8	4283.64	3466.36	3888.12	3257.71	3512.49	4147.8	4283.64	3466.36	3888.12	3257.71	0.8885	0.0989656
P15532	Nucleoside diphosphate kinase A OS=Mus musculus OX=10090 GN=Nme1 PE=1 SV=1	Nme1	17.2078	71.7	12	12	26902.1	29717.9	28436.7	26381.9	28621.4	24529.2	26902.1	29717.9	28436.7	26381.9	28621.4	24529.2	0.935052	0.20799
P15533	Tripartite motif-containing protein 30A OS=Mus musculus OX=10090 GN=Trim30a PE=1 SV=2	Trim30a	57.3299	32.7	14	14	369.456	326.935	464.156	388.096	369.384	422.958	369.456	326.935	464.156	388.096	369.384	422.958	1.01714	0.77188
P15626	Glutathione S-transferase Mu 2 OS=Mus musculus OX=10090 GN=Gstm2 PE=1 SV=2	Gstm2	25.7167	73.9	20	11	16600.2	16672.8	16605.2	16809.3	16988.3	16689.8	16600.2	16672.8	16605.2	16809.3	16988.3	16689.8	1.01221	0.737768
P15806	Transcription factor E2-alpha OS=Mus musculus OX=10090 GN=Tcf3 PE=1 SV=2	Tcf3	67.7006	19	6	6	78.1618	87.8721	59.7858	85.1997	76.5438	80.0315	78.1618	87.8721	59.7858	85.1997	76.5438	80.0315	1.07066	0.512604
P15864	Histone H1.2 OS=Mus musculus OX=10090 GN=H1-2 PE=1 SV=2	H1-2	21.2666	27.8	7	1	14532.3	14624	16048.8	13870.7	15522.9	14493.2	14532.3	14624	16048.8	13870.7	15522.9	14493.2	0.970839	0.537675
P16045	Galectin-1 OS=Mus musculus OX=10090 GN=Lgals1 PE=1 SV=3	Lgals1	14.8659	94.1	13	13	38172.4	37052.5	39080.5	37345.2	38633.8	34951.9	38172.4	37052.5	39080.5	37345.2	38633.8	34951.9	0.970479	0.492834
P16054	Protein kinase C epsilon type OS=Mus musculus OX=10090 GN=Prkce PE=1 SV=1	Prkce	83.5606	8.4	5	5	82.948	78.578	96.5961	84.0991	66.6326	66.05	82.948	78.578	96.5961	84.0991	66.6326	66.05	0.839841	0.139445
P16056	Hepatocyte growth factor receptor OS=Mus musculus OX=10090 GN=Met PE=1 SV=1	Met	153.549	3.7	3	3	86.4671	110.705	96.1899	91.7409	65.0425	84.4199	86.4671	110.705	96.1899	91.7409	65.0425	84.4199	0.822203	0.120459
P16092	Fibroblast growth factor receptor 1 OS=Mus musculus OX=10090 GN=Fgfr1 PE=1 SV=2	Fgfr1	91.981	7.3	5	4	113.521	103.565	115.504	112.284	134.358	113.031	113.521	103.565	115.504	112.284	134.358	113.031	1.08143	0.398082
P16110	Galectin-3 OS=Mus musculus OX=10090 GN=Lgals3 PE=1 SV=3	Lgals3	27.5149	36.4	8	8	5656.4	5989.01	5365.45	5878.92	5486.9	5009.36	5656.4	5989.01	5365.45	5878.92	5486.9	5009.36	0.962632	0.45878
P16125	L-lactate dehydrogenase B chain OS=Mus musculus OX=10090 GN=Ldhb PE=1 SV=2	Ldhb	36.5723	74	18	18	9195.76	10067.5	10277.8	9158.5	9805.36	7914.15	9195.76	10067.5	10277.8	9158.5	9805.36	7914.15	0.909853	0.132791
P16330	2',3'-cyclic-nucleotide 3'-phosphodiesterase OS=Mus musculus OX=10090 GN=Cnp PE=1 SV=3	Cnp	47.1233	13.1	3	3	160.598	162.437	148.445	176.207	118.115	144.542	160.598	162.437	148.445	176.207	118.115	144.542	0.930824	0.432717
P16332	Methylmalonyl-CoA mutase, mitochondrial OS=Mus musculus OX=10090 GN=Mmut PE=1 SV=2	Mmut	82.8441	46.3	24	24	736.469	831.854	841.21	745.734	786.318	780.481	736.469	831.854	841.21	745.734	786.318	780.481	0.959743	0.455621
P16406	Glutamyl aminopeptidase OS=Mus musculus OX=10090 GN=Enpep PE=1 SV=1	Enpep	107.956	32.2	24	24	841.654	904.918	759.536	794.112	823.282	741.692	841.654	904.918	759.536	794.112	823.282	741.692	0.941335	0.325186
P16460	Argininosuccinate synthase OS=Mus musculus OX=10090 GN=Ass1 PE=1 SV=1	Ass1	46.5845	49.8	16	16	2341.15	2412.3	2570.74	2344.8	2425.49	2596.47	2341.15	2412.3	2570.74	2344.8	2425.49	2596.47	1.00581	0.901686
P16546	Spectrin alpha chain, non-erythrocytic 1 OS=Mus musculus OX=10090 GN=Sptan1 PE=1 SV=4	Sptan1	284.597	69.5	157	156	8051.8	8722.16	8607.17	7696.52	8656.06	7355.65	8051.8	8722.16	8607.17	7696.52	8656.06	7355.65	0.934089	0.193908
P16627	Heat shock 70 kDa protein 1-like OS=Mus musculus OX=10090 GN=Hspa1l PE=1 SV=4	Hspa1l	70.6373	6.2	2	2	646.07	446.76	650.895	586.415	697.583	676.207	646.07	446.76	650.895	586.415	697.583	676.207	1.12415	0.228118
P16675	Lysosomal protective protein OS=Mus musculus OX=10090 GN=Ctsa PE=1 SV=1	Ctsa	53.8441	33.1	12	12	1031.36	965.104	965.336	1073.64	1015.73	1032.4	1031.36	965.104	965.336	1073.64	1015.73	1032.4	1.05401	0.250736
P16858	Glyceraldehyde-3-phosphate dehydrogenase OS=Mus musculus OX=10090 GN=Gapdh PE=1 SV=2	Gapdh	35.81	86.8	31	30	37410.5	38214.5	37625	37854.3	38566.2	40312.9	37410.5	38214.5	37625	37854.3	38566.2	40312.9	1.03076	0.461236
P16879	Tyrosine-protein kinase Fes/Fps OS=Mus musculus OX=10090 GN=Fes PE=1 SV=2	Fes	93.7786	5.6	2	2	20.1909	13.4979	9.4824	19.077	23.9042	9.55216	20.1909	13.4979	9.4824	19.077	23.9042	9.55216	1.21686	0.596672
P16951	Cyclic AMP-dependent transcription factor ATF-2 OS=Mus musculus OX=10090 GN=Atf2 PE=1 SV=2	Atf2	52.2978	21.8	7	6	440.939	438.004	473.61	485.598	484.088	481.287	440.939	438.004	473.61	485.598	484.088	481.287	1.07276	0.176719
P17012	Zinc finger X-chromosomal protein OS=Mus musculus OX=10090 GN=Zfx PE=1 SV=2	Zfx	90.0263	1.1	1	1	193.064	181.877	169.523	179.092	175.497	144.881	193.064	181.877	169.523	179.092	175.497	144.881	0.917359	0.294738
P17047	Lysosome-associated membrane glycoprotein 2 OS=Mus musculus OX=10090 GN=Lamp2 PE=1 SV=2	Lamp2	45.681	8.4	4	4	179.95	154.561	137.326	147.67	131.433	142.387	179.95	154.561	137.326	147.67	131.433	142.387	0.893296	0.245135
P17095	High mobility group protein HMG-I/HMG-Y OS=Mus musculus OX=10090 GN=Hmga1 PE=1 SV=4	Hmga1	11.614	32.7	2	2	164.726	122.049	113.691	107.768	121.586	93.1781	164.726	122.049	113.691	107.768	121.586	93.1781	0.805389	0.105582
P17125	Transforming growth factor beta-3 proprotein OS=Mus musculus OX=10090 GN=Tgfb3 PE=1 SV=1	Tgfb3	46.8847	20.2	6	6	123.426	132.225	112.611	154.62	131.892	125.614	123.426	132.225	112.611	154.62	131.892	125.614	1.11911	0.232714
P17156	Heat shock-related 70 kDa protein 2 OS=Mus musculus OX=10090 GN=Hspa2 PE=1 SV=2	Hspa2	69.6417	33.8	14	8	28774.4	27205.7	30517.7	28354.5	30328.5	29922	28774.4	27205.7	30517.7	28354.5	30328.5	29922	1.02436	0.590939
P17182	Alpha-enolase OS=Mus musculus OX=10090 GN=Eno1 PE=1 SV=3	Eno1	47.1408	72.8	30	25	38039.6	39375.6	44997	37854.8	42514.6	38936.3	38039.6	39375.6	44997	37854.8	42514.6	38936.3	0.974622	0.671202
P17183	Gamma-enolase OS=Mus musculus OX=10090 GN=Eno2 PE=1 SV=2	Eno2	47.2966	24	7	7	1587.88	1564.45	1720.57	1522.23	1712.3	1791.43	1587.88	1564.45	1720.57	1522.23	1712.3	1791.43	1.03141	0.588962
P17225	Polypyrimidine tract-binding protein 1 OS=Mus musculus OX=10090 GN=Ptbp1 PE=1 SV=3	Ptbp1	59.3216	49.2	17	17	4754.31	4692.97	5277.42	4885.76	4909.72	5577.59	4754.31	4692.97	5277.42	4885.76	4909.72	5577.59	1.04403	0.426669
P17426	AP-2 complex subunit alpha-1 OS=Mus musculus OX=10090 GN=Ap2a1 PE=1 SV=1	Ap2a1	107.664	61.3	46	38	2713.3	2542.57	2489.83	2626.76	2428.62	2574.27	2713.3	2542.57	2489.83	2626.76	2428.62	2574.27	0.985017	0.730813
P17427	AP-2 complex subunit alpha-2 OS=Mus musculus OX=10090 GN=Ap2a2 PE=1 SV=2	Ap2a2	104.017	38.1	27	27	3672.97	3512.52	3473.32	3443.6	3631.94	3715.15	3672.97	3512.52	3473.32	3443.6	3631.94	3715.15	1.01237	0.765569
P17439	Lysosomal acid glucosylceramidase OS=Mus musculus OX=10090 GN=Gba1 PE=1 SV=1	Gba1	57.6219	37.3	10	10	945.137	926.945	1055.58	1021.22	1092.54	1012.64	945.137	926.945	1055.58	1021.22	1092.54	1012.64	1.06788	0.214756
P17563	Methanethiol oxidase OS=Mus musculus OX=10090 GN=Selenbp1 PE=1 SV=2	Selenbp1	52.514	11.7	3	3	39.0528	49.5346	35.7394	36.8306	28.0765	27.6702	39.0528	49.5346	35.7394	36.8306	28.0765	27.6702	0.744629	0.0952329
P17710	Hexokinase-1 OS=Mus musculus OX=10090 GN=Hk1 PE=1 SV=3	Hk1	108.303	45.1	38	37	9681.02	9705.67	10032.2	9648.79	9845.91	10529.4	9681.02	9705.67	10032.2	9648.79	9845.91	10529.4	1.02057	0.626306
P17742	Peptidyl-prolyl cis-trans isomerase A OS=Mus musculus OX=10090 GN=Ppia PE=1 SV=2	Ppia	17.9713	75	15	15	29049.8	29947.9	27800.1	28944.6	29532.3	27409.4	29049.8	29947.9	27800.1	28944.6	29532.3	27409.4	0.989498	0.804359
P17751	Triosephosphate isomerase OS=Mus musculus OX=10090 GN=Tpi1 PE=1 SV=5	Tpi1	26.7126	82.3	18	18	27006.8	28460.9	32401.8	25525	30988.5	27080.2	27006.8	28460.9	32401.8	25525	30988.5	27080.2	0.951338	0.450393
P17809	Solute carrier family 2, facilitated glucose transporter member 1 OS=Mus musculus OX=10090 GN=Slc2a1 PE=1 SV=4	Slc2a1	53.9846	8.7	4	4	71.7531	69.4233	64.2748	82.155	68.0007	90.1246	71.7531	69.4233	64.2748	82.155	68.0007	90.1246	1.16952	0.191732
P17879	Heat shock 70 kDa protein 1B OS=Mus musculus OX=10090 GN=Hspa1b PE=1 SV=3	Hspa1b	70.1763	60.9	29	1	21624.1	20551.5	26995.5	18272	25832	20376.1	21624.1	20551.5	26995.5	18272	25832	20376.1	0.932184	0.457423
P17918	Proliferating cell nuclear antigen OS=Mus musculus OX=10090 GN=Pcna PE=1 SV=2	Pcna	28.7849	64.8	12	12	12486.6	12434	13226.1	12587.9	13736.3	12523.1	12486.6	12434	13226.1	12587.9	13736.3	12523.1	1.01837	0.683777
P18052	Receptor-type tyrosine-protein phosphatase alpha OS=Mus musculus OX=10090 GN=Ptpra PE=1 SV=3	Ptpra	93.6976	9.5	5	4	154.999	113.861	176.447	148.171	152.816	217.867	154.999	113.861	176.447	148.171	152.816	217.867	1.16516	0.287056
P18155	Bifunctional methylenetetrahydrofolate dehydrogenase/cyclohydrolase, mitochondrial OS=Mus musculus OX=10090 GN=Mthfd2 PE=1 SV=1	Mthfd2	37.8629	41.7	9	9	289.308	345.284	343.799	321.065	359.1	351.853	289.308	345.284	343.799	321.065	359.1	351.853	1.05481	0.428662
P18242	Cathepsin D OS=Mus musculus OX=10090 GN=Ctsd PE=1 SV=1	Ctsd	44.9538	47.1	17	17	8419.53	8929.43	9678.69	8659.94	9268.16	9656.79	8419.53	8929.43	9678.69	8659.94	9268.16	9656.79	1.02062	0.674022
P18406	CCN family member 1 OS=Mus musculus OX=10090 GN=Ccn1 PE=1 SV=1	Ccn1	41.709	59.4	19	19	5867.53	6037.36	5941.23	5413.92	6213.15	5559.16	5867.53	6037.36	5941.23	5413.92	6213.15	5559.16	0.963023	0.399378
P18572	Basigin OS=Mus musculus OX=10090 GN=Bsg PE=1 SV=2	Bsg	42.4447	20.3	6	6	208.407	223.094	236.596	238.948	216.749	232.772	208.407	223.094	236.596	238.948	216.749	232.772	1.03049	0.645147
P18653	Ribosomal protein S6 kinase alpha-1 OS=Mus musculus OX=10090 GN=Rps6ka1 PE=1 SV=1	Rps6ka1	81.5947	25.1	12	12	447.587	380.092	403.429	468.554	399.066	460.662	447.587	380.092	403.429	468.554	399.066	460.662	1.07893	0.27889
P18654	Ribosomal protein S6 kinase alpha-3 OS=Mus musculus OX=10090 GN=Rps6ka3 PE=1 SV=2	Rps6ka3	83.6939	51.5	30	19	3125.96	2948.69	3009.14	3099.11	2887.73	3155.62	3125.96	2948.69	3009.14	3099.11	2887.73	3155.62	1.00646	0.88628
P18760	Cofilin-1 OS=Mus musculus OX=10090 GN=Cfl1 PE=1 SV=3	Cfl1	18.5595	80.7	21	20	48332.5	37428	44814.7	50117.8	63319.4	53440.7	48332.5	37428	44814.7	50117.8	63319.4	53440.7	1.27802	0.011779
P18826	Phosphorylase b kinase regulatory subunit alpha, skeletal muscle isoform OS=Mus musculus OX=10090 GN=Phka1 PE=1 SV=3	Phka1	138.825	8.5	6	6	85.2699	77.3887	91.1136	99.6959	90.6839	104.081	85.2699	77.3887	91.1136	99.6959	90.6839	104.081	1.16033	0.13428
P18872	Guanine nucleotide-binding protein G(o) subunit alpha OS=Mus musculus OX=10090 GN=Gnao1 PE=1 SV=3	Gnao1	40.0845	26	6	6	478.27	470.677	480.398	464.466	474.406	495.924	478.27	470.677	480.398	464.466	474.406	495.924	1.00381	0.942845
P18911	Retinoic acid receptor gamma OS=Mus musculus OX=10090 GN=Rarg PE=1 SV=3	Rarg	50.8915	13.1	4	4	121.348	146.903	115.151	123.193	127.157	137.162	121.348	146.903	115.151	123.193	127.157	137.162	1.01072	0.866152
P19091	Androgen receptor OS=Mus musculus OX=10090 GN=Ar PE=1 SV=1	Ar	98.1936	11.5	5	5	62.284	46.1736	45.8938	62.0123	49.292	66.1111	62.284	46.1736	45.8938	62.0123	49.292	66.1111	1.14943	0.325927
P19096	Fatty acid synthase OS=Mus musculus OX=10090 GN=Fasn PE=1 SV=2	Fasn	272.428	61.4	104	104	12498.3	12349.2	12737.7	12514	12468.3	13221.8	12498.3	12349.2	12737.7	12514	12468.3	13221.8	1.01647	0.676548
P19123	Troponin C, slow skeletal and cardiac muscles OS=Mus musculus OX=10090 GN=Tnnc1 PE=1 SV=1	Tnnc1	18.4205	6.8	1	1	110	138.341	79.1243	137.439	126.957	105.644	110	138.341	79.1243	137.439	126.957	105.644	1.13001	0.33805
P19157	Glutathione S-transferase P 1 OS=Mus musculus OX=10090 GN=Gstp1 PE=1 SV=2	Gstp1	23.6092	51	10	5	13422.1	13415.3	14304.3	13247.2	13715.1	14576.6	13422.1	13415.3	14304.3	13247.2	13715.1	14576.6	1.00965	0.829252
P19221	Prothrombin OS=Mus musculus OX=10090 GN=F2 PE=1 SV=1	F2	70.2687	10.8	7	7	554.968	625.333	631.953	590.932	639.744	614.317	554.968	625.333	631.953	590.932	639.744	614.317	1.01806	0.727854
P19253	Large ribosomal subunit protein uL13 OS=Mus musculus OX=10090 GN=Rpl13a PE=1 SV=4	Rpl13a	23.4642	35.5	8	8	8447.47	7374.76	8919.22	8415.23	9472.08	9464.56	8447.47	7374.76	8919.22	8415.23	9472.08	9464.56	1.10551	0.108509
P19324	Serpin H1 OS=Mus musculus OX=10090 GN=Serpinh1 PE=1 SV=3	Serpinh1	46.5336	59.2	21	21	15000.7	14424.5	12877.1	15031.4	14241.5	13273.1	15000.7	14424.5	12877.1	15031.4	14241.5	13273.1	1.00576	0.903009
P19426	Negative elongation factor E OS=Mus musculus OX=10090 GN=Nelfe PE=1 SV=2	Nelfe	42.5541	37.3	10	10	2483.76	2312.9	2337.42	2438.52	2433.85	2275.07	2483.76	2312.9	2337.42	2438.52	2433.85	2275.07	1.00187	0.965157
P19973	Lymphocyte-specific protein 1 OS=Mus musculus OX=10090 GN=Lsp1 PE=1 SV=2	Lsp1	36.7138	18.8	4	4	76.8384	88.6273	85.7883	81.7789	74.3113	45.0608	76.8384	88.6273	85.7883	81.7789	74.3113	45.0608	0.800588	0.136808
P20029	Endoplasmic reticulum chaperone BiP OS=Mus musculus OX=10090 GN=Hspa5 PE=1 SV=3	Hspa5	72.422	51.8	34	34	22231.5	23759.8	23659.2	21647.8	23630.8	20676	22231.5	23759.8	23659.2	21647.8	23630.8	20676	0.946936	0.260324
P20060	Beta-hexosaminidase subunit beta OS=Mus musculus OX=10090 GN=Hexb PE=1 SV=2	Hexb	61.1157	29.1	12	12	1238.75	1232.43	1156.8	1253.8	1284.95	1152.55	1238.75	1232.43	1156.8	1253.8	1284.95	1152.55	1.01745	0.725856
P20065	Thymosin beta-4 OS=Mus musculus OX=10090 GN=Tmsb4x PE=1 SV=1	Tmsb4x	5.67946	40	4	4	1963.68	2742.15	2080.55	1921.11	2406.81	2078.25	1963.68	2742.15	2080.55	1921.11	2406.81	2078.25	0.943975	0.5795
P20108	Thioredoxin-dependent peroxide reductase, mitochondrial OS=Mus musculus OX=10090 GN=Prdx3 PE=1 SV=1	Prdx3	28.127	58	12	12	3590.16	3633.19	3530.23	3717.01	3804.69	3301.59	3590.16	3633.19	3530.23	3717.01	3804.69	3301.59	1.00648	0.921365
P20152	Vimentin OS=Mus musculus OX=10090 GN=Vim PE=1 SV=3	Vim	53.6877	71.7	35	28	13871.2	15857.7	15543.1	14185	15757.6	13962.1	13871.2	15857.7	15543.1	14185	15757.6	13962.1	0.9698	0.566835
P20334	Tumor necrosis factor receptor superfamily member 9 OS=Mus musculus OX=10090 GN=Tnfrsf9 PE=1 SV=1	Tnfrsf9	27.5978	28.1	4	4	133.979	117.389	116.493	143.605	111.857	112.964	133.979	117.389	116.493	143.605	111.857	112.964	1.00154	0.973528
P20444	Protein kinase C alpha type OS=Mus musculus OX=10090 GN=Prkca PE=1 SV=3	Prkca	76.8519	10.4	6	1	77.2516	86.2887	88.8302	111.596	117.457	140.881	77.2516	86.2887	88.8302	111.596	117.457	140.881	1.46584	0.00303279
P20664	DNA primase small subunit OS=Mus musculus OX=10090 GN=Prim1 PE=1 SV=1	Prim1	49.2955	32.6	12	12	819.037	839.521	945.363	906.541	912.119	973.393	819.037	839.521	945.363	906.541	912.119	973.393	1.07225	0.201823
P20863	Embryonic growth/differentiation factor 1 OS=Mus musculus OX=10090 GN=Gdf1 PE=2 SV=2	Gdf1	38.6599	2.8	1	1	507.08	467.523	553.387	615.46	511.514	629.132	507.08	467.523	553.387	615.46	511.514	629.132	1.14929	0.0809197
P20918	Plasminogen OS=Mus musculus OX=10090 GN=Plg PE=1 SV=3	Plg	90.8079	12.3	6	6	214.466	212.846	191.5	198.285	154.32	216.009	214.466	212.846	191.5	198.285	154.32	216.009	0.918881	0.340412
P21107	Tropomyosin alpha-3 chain OS=Mus musculus OX=10090 GN=Tpm3 PE=1 SV=3	Tpm3	32.994	24.6	7	7	12429.6	13043	15234	12872	16008.4	13095.9	12429.6	13043	15234	12872	16008.4	13095.9	1.03119	0.68733
P21275	Bone morphogenetic protein 4 OS=Mus musculus OX=10090 GN=Bmp4 PE=1 SV=2	Bmp4	46.4967	3.2	1	1	33.0641	28.7919	30.4758	32.0571	36.2747	34.3691	33.0641	28.7919	30.4758	32.0571	36.2747	34.3691	1.1123	0.46803
P21278	Guanine nucleotide-binding protein subunit alpha-11 OS=Mus musculus OX=10090 GN=Gna11 PE=1 SV=1	Gna11	42.0242	4.2	1	1	139.787	126.25	101.381	117.362	102.963	135.123	139.787	126.25	101.381	117.362	102.963	135.123	0.967421	0.785619
P21300	Aldo-keto reductase family 1 member B7 OS=Mus musculus OX=10090 GN=Akr1b7 PE=1 SV=4	Akr1b7	35.9884	17.4	4	4	4455.8	4187.7	5636.05	4445.69	4049.21	4474.42	4455.8	4187.7	5636.05	4445.69	4049.21	4474.42	0.908245	0.251826
P21460	Cystatin-C OS=Mus musculus OX=10090 GN=Cst3 PE=1 SV=2	Cst3	15.5308	42.9	6	6	726.652	672.373	617.624	650.572	624.738	618.779	726.652	672.373	617.624	650.572	624.738	618.779	0.939226	0.285193
P21550	Beta-enolase OS=Mus musculus OX=10090 GN=Eno3 PE=1 SV=3	Eno3	47.0249	37.3	14	14	2518.83	2287.84	2399.4	2364.7	2358.52	2175.05	2518.83	2287.84	2399.4	2364.7	2358.52	2175.05	0.957287	0.34647
P21803	Fibroblast growth factor receptor 2 OS=Mus musculus OX=10090 GN=Fgfr2 PE=1 SV=4	Fgfr2	91.9839	1.6	1	0	66.9939	91.4167	94.2155	91.8234	94.4062	95.6948	66.9939	91.4167	94.2155	91.8234	94.4062	95.6948	1.11598	0.298125
P21981	Protein-glutamine gamma-glutamyltransferase 2 OS=Mus musculus OX=10090 GN=Tgm2 PE=1 SV=4	Tgm2	77.061	52	31	30	19595.3	19415.6	19716.1	19326.5	19989.9	19512.8	19595.3	19415.6	19716.1	19326.5	19989.9	19512.8	1.00174	0.964229
P22315	Ferrochelatase, mitochondrial OS=Mus musculus OX=10090 GN=Fech PE=1 SV=3	Fech	47.4217	44.5	13	13	1536.2	1447.28	1423.21	1375.24	1524.48	1375.89	1536.2	1447.28	1423.21	1375.24	1524.48	1375.89	0.970253	0.521159
P22366	Myeloid differentiation primary response protein MyD88 OS=Mus musculus OX=10090 GN=Myd88 PE=1 SV=3	Myd88	33.753	33.8	9	9	723.978	710.073	835.863	753.603	779.792	778.429	723.978	710.073	835.863	753.603	779.792	778.429	1.01846	0.70741
P22682	E3 ubiquitin-protein ligase CBL OS=Mus musculus OX=10090 GN=Cbl PE=1 SV=3	Cbl	100.564	30	19	19	664.607	687.061	627.955	644.476	680.37	643.957	664.607	687.061	627.955	644.476	680.37	643.957	0.994535	0.915733
P22777	Plasminogen activator inhibitor 1 OS=Mus musculus OX=10090 GN=Serpine1 PE=1 SV=1	Serpine1	45.1701	8.2	2	2	83.7089	88.0891	107.283	91.6451	79.0908	72.526	83.7089	88.0891	107.283	91.6451	79.0908	72.526	0.871653	0.234425
P22892	AP-1 complex subunit gamma-1 OS=Mus musculus OX=10090 GN=Ap1g1 PE=1 SV=3	Ap1g1	91.3505	44.3	29	28	3197.37	3109.38	3111.35	2997.44	3192.59	3054.16	3197.37	3109.38	3111.35	2997.44	3192.59	3054.16	0.981534	0.62562
P22907	Porphobilinogen deaminase OS=Mus musculus OX=10090 GN=Hmbs PE=1 SV=2	Hmbs	39.3444	45.4	14	14	568.813	624.608	607.906	584.764	636.438	558.728	568.813	624.608	607.906	584.764	636.438	558.728	0.988122	0.817398
P22935	Cellular retinoic acid-binding protein 2 OS=Mus musculus OX=10090 GN=Crabp2 PE=2 SV=2	Crabp2	15.7461	52.9	7	7	6366.18	6162.26	6274.64	6255.57	6483.67	6305.22	6366.18	6162.26	6274.64	6255.57	6483.67	6305.22	1.01284	0.727695
P23116	Eukaryotic translation initiation factor 3 subunit A OS=Mus musculus OX=10090 GN=Eif3a PE=1 SV=5	Eif3a	161.936	47.7	75	75	8835.44	9076.95	9937.83	8563.75	9249.33	9901.8	8835.44	9076.95	9937.83	8563.75	9249.33	9901.8	0.99514	0.91734
P23188	Furin OS=Mus musculus OX=10090 GN=Furin PE=1 SV=2	Furin	86.7722	3.4	1	1	12.9404	13.8541	14.0698	15.6017	17.1808	6.14563	12.9404	13.8541	14.0698	15.6017	17.1808	6.14563	0.952621	0.669969
P23198	Chromobox protein homolog 3 OS=Mus musculus OX=10090 GN=Cbx3 PE=1 SV=2	Cbx3	20.8554	36.6	6	4	7004.46	7268.62	7226.85	6669.22	7330.2	7032.36	7004.46	7268.62	7226.85	6669.22	7330.2	7032.36	0.978226	0.580013
P23242	Gap junction alpha-1 protein OS=Mus musculus OX=10090 GN=Gja1 PE=1 SV=2	Gja1	43.0044	29.3	6	6	121.422	132.036	122.433	150.676	115.662	154.221	121.422	132.036	122.433	150.676	115.662	154.221	1.11883	0.293005
P23249	Putative helicase MOV-10 OS=Mus musculus OX=10090 GN=Mov10 PE=1 SV=2	Mov10	113.583	49.5	36	36	2193.84	2117.76	2172.69	2139.82	2209.69	2050.29	2193.84	2117.76	2172.69	2139.82	2209.69	2050.29	0.986971	0.738233
P23336	N-acetyllactosaminide alpha-1,3-galactosyltransferase OS=Mus musculus OX=10090 GN=Ggta1 PE=2 SV=1	Ggta1	46.4751	4.1	1	1	128.418	109.305	155.297	134.497	130.212	144.645	128.418	109.305	155.297	134.497	130.212	144.645	1.04156	0.623004
P23475	X-ray repair cross-complementing protein 6 OS=Mus musculus OX=10090 GN=Xrcc6 PE=1 SV=5	Xrcc6	69.4843	50.5	25	25	1353.51	1235.18	1319.64	1307.23	1175.82	1619.44	1353.51	1235.18	1319.64	1307.23	1175.82	1619.44	1.04968	0.606187
P23492	Purine nucleoside phosphorylase OS=Mus musculus OX=10090 GN=Pnp PE=1 SV=2	Pnp	32.2771	87.2	20	20	7738.67	8326.55	8194.5	7893.05	8598.62	7215.37	7738.67	8326.55	8194.5	7893.05	8598.62	7215.37	0.977218	0.629104
P23506	Protein-L-isoaspartate(D-aspartate) O-methyltransferase OS=Mus musculus OX=10090 GN=Pcmt1 PE=1 SV=3	Pcmt1	24.6344	80.6	13	13	3913.86	4022.93	4041.65	3859.55	4093.22	3725.3	3913.86	4022.93	4041.65	3859.55	4093.22	3725.3	0.974924	0.526407
P23591	GDP-L-fucose synthase OS=Mus musculus OX=10090 GN=Gfus PE=1 SV=3	Gfus	35.8776	56.7	12	12	2914.58	3146.36	3830.93	3070.99	3745.42	3267.22	2914.58	3146.36	3830.93	3070.99	3745.42	3267.22	1.01939	0.772284
P23708	Nuclear transcription factor Y subunit alpha OS=Mus musculus OX=10090 GN=Nfya PE=1 SV=2	Nfya	36.7786	12.1	3	3	313.496	298.401	297.56	290.665	288.48	268.202	313.496	298.401	297.56	290.665	288.48	268.202	0.931707	0.231667
P23780	Beta-galactosidase OS=Mus musculus OX=10090 GN=Glb1 PE=1 SV=1	Glb1	73.121	23.3	10	10	1481.89	1847.79	1838.53	1533.62	1813.67	1514.03	1481.89	1847.79	1838.53	1533.62	1813.67	1514.03	0.940618	0.429927
P23798	Polycomb group RING finger protein 2 OS=Mus musculus OX=10090 GN=Pcgf2 PE=1 SV=2	Pcgf2	37.723	12.6	2	2	118.265	94.4222	94.1618	120.807	78.0079	100.693	118.265	94.4222	94.1618	120.807	78.0079	100.693	0.976073	0.790624
P23927	Alpha-crystallin B chain OS=Mus musculus OX=10090 GN=Cryab PE=1 SV=2	Cryab	20.0688	42.3	7	7	477.003	465.867	523.825	465.682	519.143	458.543	477.003	465.867	523.825	465.682	519.143	458.543	0.984096	0.782211
P23949	mRNA decay activator protein ZFP36L2 OS=Mus musculus OX=10090 GN=Zfp36l2 PE=1 SV=2	Zfp36l2	50.0697	38	13	11	482.742	390.286	499.634	487.683	500.263	561.18	482.742	390.286	499.634	487.683	500.263	561.18	1.12856	0.126461
P23950	mRNA decay activator protein ZFP36L1 OS=Mus musculus OX=10090 GN=Zfp36l1 PE=1 SV=1	Zfp36l1	36.3846	10.1	3	3	106.4	109.555	129.049	119.897	91.5293	129.536	106.4	109.555	129.049	119.897	91.5293	129.536	0.988288	0.866393
P24270	Catalase OS=Mus musculus OX=10090 GN=Cat PE=1 SV=4	Cat	59.7953	46.5	18	18	1776.33	1870.64	2073.95	1908.64	2162.32	1832.92	1776.33	1870.64	2073.95	1908.64	2162.32	1832.92	1.03198	0.602471
P24288	Branched-chain-amino-acid aminotransferase, cytosolic OS=Mus musculus OX=10090 GN=Bcat1 PE=1 SV=2	Bcat1	42.7912	24.4	8	8	1146.74	1213.59	1338.98	1105.29	1312.29	1133.35	1146.74	1213.59	1338.98	1105.29	1312.29	1133.35	0.959891	0.505143
P24369	Peptidyl-prolyl cis-trans isomerase B OS=Mus musculus OX=10090 GN=Ppib PE=1 SV=2	Ppib	23.7135	54.6	11	11	5829.96	6475.61	7104.11	5830.11	6948.93	6707.98	5829.96	6475.61	7104.11	5830.11	6948.93	6707.98	1.00398	0.945305
P24452	Macrophage-capping protein OS=Mus musculus OX=10090 GN=Capg PE=1 SV=2	Capg	39.2404	42.3	10	10	10488.9	11583.2	11622.9	10227.8	11643.2	10971.3	10488.9	11583.2	11622.9	10227.8	11643.2	10971.3	0.974689	0.602588
P24472	Glutathione S-transferase A4 OS=Mus musculus OX=10090 GN=Gsta4 PE=1 SV=3	Gsta4	25.5639	42.8	7	7	3143.22	2825.75	3003.15	3166.98	3014.15	3260.67	3143.22	2825.75	3003.15	3166.98	3014.15	3260.67	1.05235	0.264111
P24527	Leukotriene A-4 hydrolase OS=Mus musculus OX=10090 GN=Lta4h PE=1 SV=4	Lta4h	69.0509	61.7	33	33	13796.6	14595.1	14006.2	13650.5	15011.7	13214.6	13796.6	14595.1	14006.2	13650.5	15011.7	13214.6	0.987707	0.767186
P24547	Inosine-5'-monophosphate dehydrogenase 2 OS=Mus musculus OX=10090 GN=Impdh2 PE=1 SV=2	Impdh2	55.815	67.3	29	28	5509.28	5583.54	5926.95	5176.95	5683.57	5918.67	5509.28	5583.54	5926.95	5176.95	5683.57	5918.67	0.985865	0.745583
P24549	Aldehyde dehydrogenase 1A1 OS=Mus musculus OX=10090 GN=Aldh1a1 PE=1 SV=5	Aldh1a1	54.4678	19.4	5	1	762.155	767.969	713.889	743.37	685.612	798.67	762.155	767.969	713.889	743.37	685.612	798.67	0.992709	0.872346
P24668	Cation-dependent mannose-6-phosphate receptor OS=Mus musculus OX=10090 GN=M6pr PE=1 SV=1	M6pr	31.1724	22.7	4	4	184.697	189.013	183.944	214.239	198.029	212.284	184.697	189.013	183.944	214.239	198.029	212.284	1.11996	0.0990473
P24788	Cyclin-dependent kinase 11B OS=Mus musculus OX=10090 GN=Cdk11b PE=1 SV=2	Cdk11b	91.5134	19.1	12	11	261.938	258.919	256.762	227.333	274.032	307.607	261.938	258.919	256.762	227.333	274.032	307.607	1.04032	0.696989
P24860	G2/mitotic-specific cyclin-B1 OS=Mus musculus OX=10090 GN=Ccnb1 PE=1 SV=3	Ccnb1	48.0519	12.3	3	3	78.8205	81.3389	105.984	77.4535	92.909	84.2055	78.8205	81.3389	105.984	77.4535	92.909	84.2055	0.956506	0.735144
P25085	Interleukin-1 receptor antagonist protein OS=Mus musculus OX=10090 GN=Il1rn PE=2 SV=1	Il1rn	20.2744	19.1	2	2	131.641	127.428	134.139	132.772	102.264	124.793	131.641	127.428	134.139	132.772	102.264	124.793	0.915112	0.311427
P25118	Tumor necrosis factor receptor superfamily member 1A OS=Mus musculus OX=10090 GN=Tnfrsf1a PE=1 SV=1	Tnfrsf1a	50.13	7.5	2	2	119.366	174.956	163.258	157.584	172.624	131.807	119.366	174.956	163.258	157.584	172.624	131.807	1.00969	0.886796
P25119	Tumor necrosis factor receptor superfamily member 1B OS=Mus musculus OX=10090 GN=Tnfrsf1b PE=2 SV=1	Tnfrsf1b	50.3199	3.6	1	1	26.7741	16.2699	23.191	9.83998	23.9187	25.3652	26.7741	16.2699	23.191	9.83998	23.9187	25.3652	0.892638	0.560339
P25206	DNA replication licensing factor MCM3 OS=Mus musculus OX=10090 GN=Mcm3 PE=1 SV=2	Mcm3	91.5463	60.1	43	43	7417.91	6729.63	6927.66	6969.78	7030.27	7345	7417.91	6729.63	6927.66	6969.78	7030.27	7345	1.0128	0.750924
P25322	G1/S-specific cyclin-D1 OS=Mus musculus OX=10090 GN=Ccnd1 PE=1 SV=1	Ccnd1	33.4287	63.1	14	13	1438.67	1756.86	1706.64	1478.89	1667.57	1448.72	1438.67	1756.86	1706.64	1478.89	1667.57	1448.72	0.937377	0.342434
P25425	POU domain, class 2, transcription factor 1 OS=Mus musculus OX=10090 GN=Pou2f1 PE=1 SV=3	Pou2f1	79.5469	9.2	3	3	100.307	95.6244	82.1645	118.513	106.633	114.076	100.307	95.6244	82.1645	118.513	106.633	114.076	1.2198	0.049587
P25444	Small ribosomal subunit protein uS5 OS=Mus musculus OX=10090 GN=Rps2 PE=1 SV=3	Rps2	31.2313	46.4	14	14	11126.4	10767.2	11897.7	9877.78	10401	11042.6	11126.4	10767.2	11897.7	9877.78	10401	11042.6	0.926907	0.125037
P25785	Metalloproteinase inhibitor 2 OS=Mus musculus OX=10090 GN=Timp2 PE=1 SV=2	Timp2	24.3282	62.3	14	14	1937.24	1943.31	2035.28	2030.24	2185.06	1815.03	1937.24	1943.31	2035.28	2030.24	2185.06	1815.03	1.01935	0.757231
P25799	Nuclear factor NF-kappa-B p105 subunit OS=Mus musculus OX=10090 GN=Nfkb1 PE=1 SV=2	Nfkb1	105.615	40.4	27	27	1291.98	1228.84	1322.91	1259.29	1270.11	1370.26	1291.98	1228.84	1322.91	1259.29	1270.11	1370.26	1.01455	0.754986
P25916	Polycomb complex protein BMI-1 OS=Mus musculus OX=10090 GN=Bmi1 PE=1 SV=1	Bmi1	36.7078	8.6	2	2	152.193	136.888	154.589	171.708	190.272	173.097	152.193	136.888	154.589	171.708	190.272	173.097	1.20603	0.0276411
P25976	Nucleolar transcription factor 1 OS=Mus musculus OX=10090 GN=Ubtf PE=1 SV=1	Ubtf	89.509	17.8	11	11	381.232	369.514	375.166	376.111	352.856	332.248	381.232	369.514	375.166	376.111	352.856	332.248	0.942538	0.294557
P26039	Talin-1 OS=Mus musculus OX=10090 GN=Tln1 PE=1 SV=2	Tln1	269.821	61.4	108	97	9723.87	8934.96	9596.86	9597.8	9626.76	9938.36	9723.87	8934.96	9596.86	9597.8	9626.76	9938.36	1.03211	0.432776
P26040	Ezrin OS=Mus musculus OX=10090 GN=Ezr PE=1 SV=3	Ezr	69.4068	36.9	21	21	3771.67	4140.7	4355.88	3858.49	4216.02	3734.83	3771.67	4140.7	4355.88	3858.49	4216.02	3734.83	0.962593	0.474968
P26041	Moesin OS=Mus musculus OX=10090 GN=Msn PE=1 SV=3	Msn	67.767	45.1	26	26	18253.7	21491.4	21951.7	18171	20694.8	16906.3	18253.7	21491.4	21951.7	18171	20694.8	16906.3	0.90397	0.157284
P26043	Radixin OS=Mus musculus OX=10090 GN=Rdx PE=1 SV=3	Rdx	68.5428	62.4	42	27	40425.7	43056.1	37986.6	40329.9	38697.1	35446.1	40425.7	43056.1	37986.6	40329.9	38697.1	35446.1	0.942412	0.271432
P26187	Methylated-DNA--protein-cysteine methyltransferase OS=Mus musculus OX=10090 GN=Mgmt PE=1 SV=3	Mgmt	22.4347	62.6	10	10	848.515	828.663	952.036	825.175	811.454	835.126	848.515	828.663	952.036	825.175	811.454	835.126	0.940112	0.256735
P26231	Catenin alpha-1 OS=Mus musculus OX=10090 GN=Ctnna1 PE=1 SV=1	Ctnna1	100.106	62.6	40	32	1697.58	1615.01	1655.32	1593.24	1661.17	1570.14	1697.58	1615.01	1655.32	1593.24	1661.17	1570.14	0.971141	0.475691
P26350	Prothymosin alpha OS=Mus musculus OX=10090 GN=Ptma PE=1 SV=2	Ptma	12.2541	36	7	7	12337.7	13377.8	11410.9	11328.8	13178.7	9966.08	12337.7	13377.8	11410.9	11328.8	13178.7	9966.08	0.928546	0.296154
P26369	Splicing factor U2AF 65 kDa subunit OS=Mus musculus OX=10090 GN=U2af2 PE=1 SV=3	U2af2	53.517	35.6	11	11	2743.98	2664.37	2669.07	2714.76	2787.99	2692.62	2743.98	2664.37	2669.07	2714.76	2787.99	2692.62	1.0146	0.699219
P26443	Glutamate dehydrogenase 1, mitochondrial OS=Mus musculus OX=10090 GN=Glud1 PE=1 SV=1	Glud1	61.3368	56.3	22	22	6003.56	6164.32	6803.27	6082.68	7020.1	6588.3	6003.56	6164.32	6803.27	6082.68	7020.1	6588.3	1.03795	0.484088
P26450	Phosphatidylinositol 3-kinase regulatory subunit alpha OS=Mus musculus OX=10090 GN=Pik3r1 PE=1 SV=2	Pik3r1	83.5173	36.5	21	19	1113.02	1062.15	1152.92	1120.96	1158.54	1198.5	1113.02	1062.15	1152.92	1120.96	1158.54	1198.5	1.04505	0.334256
P26618	Platelet-derived growth factor receptor alpha OS=Mus musculus OX=10090 GN=Pdgfra PE=1 SV=3	Pdgfra	122.683	13.1	7	7	140.427	140.127	135.314	149.187	165.288	124.01	140.427	140.127	135.314	149.187	165.288	124.01	1.05439	0.610263
P26638	Serine--tRNA ligase, cytoplasmic OS=Mus musculus OX=10090 GN=Sars1 PE=1 SV=3	Sars1	58.3887	55.5	28	28	8866.82	9289.96	8695.33	8735.25	8759.13	8432.51	8866.82	9289.96	8695.33	8735.25	8759.13	8432.51	0.965544	0.377217
P26645	Myristoylated alanine-rich C-kinase substrate OS=Mus musculus OX=10090 GN=Marcks PE=1 SV=2	Marcks	29.6613	53.1	11	11	6763.08	7336.61	7351.23	6680.63	6732.57	5857.75	6763.08	7336.61	7351.23	6680.63	6732.57	5857.75	0.898374	0.0543052
P26883	Peptidyl-prolyl cis-trans isomerase FKBP1A OS=Mus musculus OX=10090 GN=Fkbp1a PE=1 SV=2	Fkbp1a	11.9226	80.6	8	8	4047.39	4159.9	4236.54	3998.83	4339.47	3826.78	4047.39	4159.9	4236.54	3998.83	4339.47	3826.78	0.977598	0.593916
P27046	Alpha-mannosidase 2 OS=Mus musculus OX=10090 GN=Man2a1 PE=1 SV=2	Man2a1	131.631	3.5	3	3	68.2682	67.4082	60.0665	86.9439	76.5851	72.0142	68.2682	67.4082	60.0665	86.9439	76.5851	72.0142	1.20333	0.103283
P27048	Small nuclear ribonucleoprotein-associated protein B OS=Mus musculus OX=10090 GN=Snrpb PE=1 SV=1	Snrpb	23.6559	43.3	9	2	2917.69	3207.81	3411.41	2843.98	3353.79	2804.76	2917.69	3207.81	3411.41	2843.98	3353.79	2804.76	0.943966	0.35087
P27090	Transforming growth factor beta-2 proprotein OS=Mus musculus OX=10090 GN=Tgfb2 PE=1 SV=2	Tgfb2	47.5886	8.9	2	2	65.9396	59.1256	80.3376	113.475	77.7317	56.8563	65.9396	59.1256	80.3376	113.475	77.7317	56.8563	1.20769	0.382782
P27546	Microtubule-associated protein 4 OS=Mus musculus OX=10090 GN=Map4 PE=1 SV=3	Map4	117.429	57.3	44	44	19657.3	19747.7	19505.4	19112.2	20454.2	18773.6	19657.3	19747.7	19505.4	19112.2	20454.2	18773.6	0.990317	0.797222
P27612	Phospholipase A-2-activating protein OS=Mus musculus OX=10090 GN=Plaa PE=1 SV=4	Plaa	87.2211	64	36	36	6240.32	6356.12	5947.98	6091.67	6580.33	5652.06	6240.32	6356.12	5947.98	6091.67	6580.33	5652.06	0.988117	0.779804
P27641	X-ray repair cross-complementing protein 5 OS=Mus musculus OX=10090 GN=Xrcc5 PE=1 SV=4	Xrcc5	83.0569	60.1	35	35	3106.85	3116.77	2920.94	3039.25	3050.86	3031.51	3106.85	3116.77	2920.94	3039.25	3050.86	3031.51	0.997489	0.957158
P27659	Large ribosomal subunit protein uL3 OS=Mus musculus OX=10090 GN=Rpl3 PE=1 SV=3	Rpl3	46.1099	44.9	17	15	14655.8	14509.4	13749.5	14258.8	14488.2	14095.8	14655.8	14509.4	13749.5	14258.8	14488.2	14095.8	0.998323	0.972007
P27661	Histone H2AX OS=Mus musculus OX=10090 GN=H2ax PE=1 SV=2	H2ax	15.1426	16.1	1	0	526.261	553.661	479.036	546.234	486.53	539.307	526.261	553.661	479.036	546.234	486.53	539.307	1.00841	0.881991
P27773	Protein disulfide-isomerase A3 OS=Mus musculus OX=10090 GN=Pdia3 PE=1 SV=2	Pdia3	56.6784	70.5	36	36	15423.6	14841.6	16802.5	14979	15977.6	15461.3	15423.6	14841.6	16802.5	14979	15977.6	15461.3	0.986195	0.77755
P28028	Serine/threonine-protein kinase B-raf OS=Mus musculus OX=10090 GN=Braf PE=1 SV=4	Braf	82.5145	30.5	14	14	601.686	617	699.441	625.958	637.196	609.193	601.686	617	699.441	625.958	637.196	609.193	0.976133	0.687414
P28033	CCAAT/enhancer-binding protein beta OS=Mus musculus OX=10090 GN=Cebpb PE=1 SV=1	Cebpb	31.4458	5.4	1	1	78.7131	81.2266	85.6715	89.9158	98.3049	91.1375	78.7131	81.2266	85.6715	89.9158	98.3049	91.1375	1.1374	0.168278
P28063	Proteasome subunit beta type-8 OS=Mus musculus OX=10090 GN=Psmb8 PE=1 SV=2	Psmb8	30.2602	31.5	7	7	1326.9	1491.67	1464.28	1417.75	1614.55	1261.31	1326.9	1491.67	1464.28	1417.75	1614.55	1261.31	1.00251	0.984764
P28076	Proteasome subunit beta type-9 OS=Mus musculus OX=10090 GN=Psmb9 PE=1 SV=1	Psmb9	23.3965	32.9	4	1	911.56	1226.3	1848.63	886.019	1393.25	1458.26	911.56	1226.3	1848.63	886.019	1393.25	1458.26	0.93755	0.800819
P28231	Gap junction beta-3 protein OS=Mus musculus OX=10090 GN=Gjb3 PE=1 SV=1	Gjb3	30.9022	5.6	1	1	92.1074	96.034	101.41	66.4802	121.565	130.689	92.1074	96.034	101.41	66.4802	121.565	130.689	1.10079	0.746827
P28271	Cytoplasmic aconitate hydratase OS=Mus musculus OX=10090 GN=Aco1 PE=1 SV=3	Aco1	98.1256	54.1	38	37	4711.03	5040.16	4559.1	4817.65	4879.81	4545.83	4711.03	5040.16	4559.1	4817.65	4879.81	4545.83	0.995318	0.921029
P28301	Protein-lysine 6-oxidase OS=Mus musculus OX=10090 GN=Lox PE=1 SV=1	Lox	46.7009	19.7	6	6	2139.79	2169.61	2138.83	1987.37	2232.38	2005.81	2139.79	2169.61	2138.83	1987.37	2232.38	2005.81	0.965469	0.423882
P28352	DNA-(apurinic or apyrimidinic site) endonuclease OS=Mus musculus OX=10090 GN=Apex1 PE=1 SV=2	Apex1	35.4904	60.9	14	14	3182.16	3036.26	3214.22	3095.74	3126.33	3362.27	3182.16	3036.26	3214.22	3095.74	3126.33	3362.27	1.01608	0.709731
P28474	Alcohol dehydrogenase class-3 OS=Mus musculus OX=10090 GN=Adh5 PE=1 SV=3	Adh5	39.5477	81	21	19	16774.4	17051.9	19867.6	16513.6	19674.4	17587.7	16774.4	17051.9	19867.6	16513.6	19674.4	17587.7	1.00152	0.976596
P28481	Collagen alpha-1(II) chain OS=Mus musculus OX=10090 GN=Col2a1 PE=1 SV=2	Col2a1	141.973	9.4	10	8	2886.16	3108.95	3280.26	3002.09	3276.24	2798.52	2886.16	3108.95	3280.26	3002.09	3276.24	2798.52	0.978598	0.679766
P28574	Protein max OS=Mus musculus OX=10090 GN=Max PE=1 SV=2	Max	18.2448	21.2	2	2	40.2252	38.9622	38.0314	50.2308	64.4263	49.7678	40.2252	38.9622	38.0314	50.2308	64.4263	49.7678	1.40272	0.0277608
P28650	Adenylosuccinate synthetase isozyme 1 OS=Mus musculus OX=10090 GN=Adss1 PE=1 SV=2	Adss1	50.2544	2.4	1	1	37.6038	33.7904	49.2568	34.6732	45.078	58.3565	37.6038	33.7904	49.2568	34.6732	45.078	58.3565	1.14469	0.483633
P28652	Calcium/calmodulin-dependent protein kinase type II subunit beta OS=Mus musculus OX=10090 GN=Camk2b PE=1 SV=2	Camk2b	60.4609	29.3	9	0	2751.23	2845.11	4033.87	2699.25	3457.54	2997.13	2751.23	2845.11	4033.87	2699.25	3457.54	2997.13	0.950541	0.697711
P28653	Biglycan OS=Mus musculus OX=10090 GN=Bgn PE=1 SV=1	Bgn	41.6392	39.8	11	11	5188.15	5202.87	4734.78	4871.64	5010.89	5024.92	5188.15	5202.87	4734.78	4871.64	5010.89	5024.92	0.985564	0.742929
P28654	Decorin OS=Mus musculus OX=10090 GN=Dcn PE=1 SV=1	Dcn	39.809	23.2	7	7	1535.12	1645.4	1556.72	1547.56	1641.72	1562.6	1535.12	1645.4	1556.72	1547.56	1641.72	1562.6	1.00309	0.939725
P28656	Nucleosome assembly protein 1-like 1 OS=Mus musculus OX=10090 GN=Nap1l1 PE=1 SV=2	Nap1l1	45.3451	48.8	12	12	18943.7	21066.9	22083.4	19644.1	21702.4	20705.4	18943.7	21066.9	22083.4	19644.1	21702.4	20705.4	0.999322	0.991797
P28659	CUGBP Elav-like family member 1 OS=Mus musculus OX=10090 GN=Celf1 PE=1 SV=2	Celf1	52.1072	17.3	6	6	424.071	443.803	477.898	441.835	454.935	483.097	424.071	443.803	477.898	441.835	454.935	483.097	1.02533	0.64824
P28660	Nck-associated protein 1 OS=Mus musculus OX=10090 GN=Nckap1 PE=1 SV=2	Nckap1	128.784	42.5	43	42	2175.87	2095.19	2193.07	2008.12	2136.92	1903.63	2175.87	2095.19	2193.07	2008.12	2136.92	1903.63	0.93573	0.152804
P28665	Murinoglobulin-1 OS=Mus musculus OX=10090 GN=Mug1 PE=1 SV=3	Mug1	165.298	1.4	2	1	6374.22	7355.45	6398.62	5404.97	5385.9	3757.33	6374.22	7355.45	6398.62	5404.97	5385.9	3757.33	0.722774	0.00553218
P28667	MARCKS-related protein OS=Mus musculus OX=10090 GN=Marcksl1 PE=1 SV=2	Marcksl1	20.1654	6.5	1	1	211.305	137.985	147.933	182.788	233.92	135.25	211.305	137.985	147.933	182.788	233.92	135.25	1.11008	0.532853
P28700	Retinoic acid receptor RXR-alpha OS=Mus musculus OX=10090 GN=Rxra PE=1 SV=1	Rxra	51.2167	16.9	6	2	318.698	293.124	269.445	315.98	255.785	251.084	318.698	293.124	269.445	315.98	255.785	251.084	0.933711	0.384403
P28704	Retinoic acid receptor RXR-beta OS=Mus musculus OX=10090 GN=Rxrb PE=1 SV=2	Rxrb	55.8658	7.1	2	2	42.1672	39.1448	40.0434	57.9481	49.3658	39.2015	42.1672	39.1448	40.0434	57.9481	49.3658	39.2015	1.20732	0.235462
P28740	Kinesin-like protein KIF2A OS=Mus musculus OX=10090 GN=Kif2a PE=1 SV=2	Kif2a	79.7564	38.2	18	17	510.147	539.392	466.377	547.252	473.754	533.279	510.147	539.392	466.377	547.252	473.754	533.279	1.02531	0.690351
P28741	Kinesin-like protein KIF3A OS=Mus musculus OX=10090 GN=Kif3a PE=1 SV=2	Kif3a	80.1699	29.8	17	17	977.99	923.928	964.598	898.282	882.444	784.848	977.99	923.928	964.598	898.282	882.444	784.848	0.895014	0.0511149
P28798	Progranulin OS=Mus musculus OX=10090 GN=Grn PE=1 SV=2	Grn	63.4582	40.7	16	16	1426.98	1366.06	1353.32	1356.45	1468.08	1216.68	1426.98	1366.06	1353.32	1356.45	1468.08	1216.68	0.974638	0.606767
P28828	Receptor-type tyrosine-protein phosphatase mu OS=Mus musculus OX=10090 GN=Ptprm PE=1 SV=2	Ptprm	163.653	1.2	1	1	47.9997	29.4976	33.3644	32.5744	43.7125	37.405	47.9997	29.4976	33.3644	32.5744	43.7125	37.405	1.02553	0.819015
P28867	Protein kinase C delta type OS=Mus musculus OX=10090 GN=Prkcd PE=1 SV=3	Prkcd	77.5473	38.7	20	18	282.946	280.368	287.356	321.01	304.512	337.808	282.946	280.368	287.356	321.01	304.512	337.808	1.13244	0.0513684
P29037	TATA-box-binding protein OS=Mus musculus OX=10090 GN=Tbp PE=1 SV=1	Tbp	34.7091	15.8	3	3	132.257	122.937	123.386	106.004	113.359	167.578	132.257	122.937	123.386	106.004	113.359	167.578	1.02208	0.99187
P29268	CCN family member 2 OS=Mus musculus OX=10090 GN=Ccn2 PE=1 SV=3	Ccn2	37.8241	10.9	3	3	138.141	143.255	160.957	167.55	153.277	137.918	138.141	143.255	160.957	167.55	153.277	137.918	1.03706	0.673266
P29341	Polyadenylate-binding protein 1 OS=Mus musculus OX=10090 GN=Pabpc1 PE=1 SV=2	Pabpc1	70.6708	49.2	22	22	9945.05	9797.68	9925.6	10075.9	9795.11	9847.11	9945.05	9797.68	9925.6	10075.9	9795.11	9847.11	1.00168	0.963916
P29351	Tyrosine-protein phosphatase non-receptor type 6 OS=Mus musculus OX=10090 GN=Ptpn6 PE=1 SV=2	Ptpn6	67.559	26.1	11	11	216.772	169.921	154.543	198.147	170.621	184.58	216.772	169.921	154.543	198.147	170.621	184.58	1.02238	0.754237
P29416	Beta-hexosaminidase subunit alpha OS=Mus musculus OX=10090 GN=Hexa PE=1 SV=2	Hexa	60.6131	25.4	11	11	1976.93	1970.27	2035.96	1907.03	1999.3	1965.81	1976.93	1970.27	2035.96	1907.03	1999.3	1965.81	0.981447	0.629787
P29477	Nitric oxide synthase, inducible OS=Mus musculus OX=10090 GN=Nos2 PE=1 SV=1	Nos2	130.575	46.8	36	35	995.929	998.762	1017.85	971.054	870.532	895.974	995.929	998.762	1017.85	971.054	870.532	895.974	0.908722	0.0607085
P29533	Vascular cell adhesion protein 1 OS=Mus musculus OX=10090 GN=Vcam1 PE=1 SV=1	Vcam1	81.3174	39.6	23	23	2100.5	2320.17	2269.8	2042.49	2351.55	2064.08	2100.5	2320.17	2269.8	2042.49	2351.55	2064.08	0.965271	0.490496
P29594	Caspase-2 OS=Mus musculus OX=10090 GN=Casp2 PE=1 SV=5	Casp2	50.6609	11.1	3	3	49.2327	40.7339	38.3046	43.0112	41.7079	43.3056	49.2327	40.7339	38.3046	43.0112	41.7079	43.3056	0.998078	0.977285
P29595	NEDD8 OS=Mus musculus OX=10090 GN=Nedd8 PE=1 SV=2	Nedd8	8.97241	45.7	4	4	805.273	500.543	767.776	729.366	763.372	658.738	805.273	500.543	767.776	729.366	763.372	658.738	1.03756	0.6277
P29699	Alpha-2-HS-glycoprotein OS=Mus musculus OX=10090 GN=Ahsg PE=1 SV=1	Ahsg	37.3256	2	1	1	3585.83	3029.73	3274.84	2767.07	3868.56	2898.88	3585.83	3029.73	3274.84	2767.07	3868.56	2898.88	0.964017	0.602601
P30051	Transcriptional enhancer factor TEF-1 OS=Mus musculus OX=10090 GN=Tead1 PE=1 SV=2	Tead1	47.9475	17.6	4	3	101.279	100.505	98.7956	104.433	118.928	125.314	101.279	100.505	98.7956	104.433	118.928	125.314	1.16001	0.113865
P30275	Creatine kinase U-type, mitochondrial OS=Mus musculus OX=10090 GN=Ckmt1 PE=1 SV=1	Ckmt1	47.0037	35.9	8	6	451.647	445.414	453.702	405.333	430.078	463.533	451.647	445.414	453.702	405.333	430.078	463.533	0.961637	0.46236
P30280	G1/S-specific cyclin-D2 OS=Mus musculus OX=10090 GN=Ccnd2 PE=1 SV=1	Ccnd2	32.8972	48.1	12	12	592.892	508.777	575.188	566.382	639.017	543.457	592.892	508.777	575.188	566.382	639.017	543.457	1.04294	0.519807
P30282	G1/S-specific cyclin-D3 OS=Mus musculus OX=10090 GN=Ccnd3 PE=1 SV=1	Ccnd3	32.4107	40.1	11	11	605.936	596.373	655.365	603.779	670.509	600.138	605.936	596.373	655.365	603.779	670.509	600.138	1.00902	0.874703
P30285	Cyclin-dependent kinase 4 OS=Mus musculus OX=10090 GN=Cdk4 PE=1 SV=1	Cdk4	33.7508	57.1	15	15	7970.27	8351.15	8987.57	7862.03	8577.18	8028.93	7970.27	8351.15	8987.57	7862.03	8577.18	8028.93	0.966777	0.477693
P30416	Peptidyl-prolyl cis-trans isomerase FKBP4 OS=Mus musculus OX=10090 GN=Fkbp4 PE=1 SV=5	Fkbp4	51.5724	75.1	36	36	5226.48	4988.55	5178.76	5149.6	5210.64	5392.4	5226.48	4988.55	5178.76	5149.6	5210.64	5392.4	1.02331	0.544805
P30681	High mobility group protein B2 OS=Mus musculus OX=10090 GN=Hmgb2 PE=1 SV=3	Hmgb2	24.1619	35.2	9	9	4592.69	4581.05	4337.1	4248.93	4607.26	3445.65	4592.69	4581.05	4337.1	4248.93	4607.26	3445.65	0.910516	0.174161
P30882	C-C motif chemokine 5 OS=Mus musculus OX=10090 GN=Ccl5 PE=1 SV=2	Ccl5	10.0707	12.1	1	1	155.885	127.679	135.662	118.906	111.267	226.136	155.885	127.679	135.662	118.906	111.267	226.136	1.08846	0.844508
P30999	Catenin delta-1 OS=Mus musculus OX=10090 GN=Ctnnd1 PE=1 SV=2	Ctnnd1	104.925	40.1	27	27	2870.93	3046.64	3272.1	2777.75	3097.37	2925.11	2870.93	3046.64	3272.1	2777.75	3097.37	2925.11	0.957622	0.393488
P31230	Aminoacyl tRNA synthase complex-interacting multifunctional protein 1 OS=Mus musculus OX=10090 GN=Aimp1 PE=1 SV=2	Aimp1	33.9972	67.1	16	16	3543.27	3116.03	3210.45	3507.14	3269.21	3682.04	3543.27	3116.03	3210.45	3507.14	3269.21	3682.04	1.05964	0.264412
P31266	Recombining binding protein suppressor of hairless OS=Mus musculus OX=10090 GN=Rbpj PE=1 SV=1	Rbpj	58.5374	30.2	11	10	809.587	801.695	777.691	729.064	833.034	727.401	809.587	801.695	777.691	729.064	833.034	727.401	0.958361	0.407365
P31324	cAMP-dependent protein kinase type II-beta regulatory subunit OS=Mus musculus OX=10090 GN=Prkar2b PE=1 SV=3	Prkar2b	46.1671	39.7	13	13	1339.48	1259.7	1342.77	1292.28	1399.19	1374.18	1339.48	1259.7	1342.77	1292.28	1399.19	1374.18	1.03138	0.493092
P31750	RAC-alpha serine/threonine-protein kinase OS=Mus musculus OX=10090 GN=Akt1 PE=1 SV=2	Akt1	55.7073	49.8	23	17	1709.62	1641.86	1611.61	1642.81	1752.83	1816.59	1709.62	1641.86	1611.61	1642.81	1752.83	1816.59	1.0502	0.288984
P31786	Acyl-CoA-binding protein OS=Mus musculus OX=10090 GN=Dbi PE=1 SV=2	Dbi	10.0004	57.5	4	4	3470.15	3688.7	3350.36	3481.23	3672.13	3111.12	3470.15	3688.7	3350.36	3481.23	3672.13	3111.12	0.976713	0.634328
P31938	Dual specificity mitogen-activated protein kinase kinase 1 OS=Mus musculus OX=10090 GN=Map2k1 PE=1 SV=2	Map2k1	43.474	65.9	20	14	3680.37	3512.6	3467.77	3530.68	3502.82	3791.39	3680.37	3512.6	3467.77	3530.68	3502.82	3791.39	1.0154	0.71843
P32020	Sterol carrier protein 2 OS=Mus musculus OX=10090 GN=Scp2 PE=1 SV=3	Scp2	59.1257	15.9	9	9	403.825	500.11	439.628	436.069	450.69	426.094	403.825	500.11	439.628	436.069	450.69	426.094	0.977143	0.763339
P32067	Lupus La protein homolog OS=Mus musculus OX=10090 GN=Ssb PE=1 SV=1	Ssb	47.7565	43.6	25	25	9548.76	9571.06	10084.7	8737.01	10229.2	9287.6	9548.76	9571.06	10084.7	8737.01	10229.2	9287.6	0.967447	0.480603
P32233	Developmentally-regulated GTP-binding protein 1 OS=Mus musculus OX=10090 GN=Drg1 PE=1 SV=1	Drg1	40.5121	59.4	21	21	3296.46	3095.1	3175.54	3128.49	3134.79	3018.61	3296.46	3095.1	3175.54	3128.49	3134.79	3018.61	0.970188	0.445618
P32261	Antithrombin-III OS=Mus musculus OX=10090 GN=Serpinc1 PE=1 SV=1	Serpinc1	52.0036	4.9	2	2	149.627	117.957	152.035	97.3546	123.145	144.04	149.627	117.957	152.035	97.3546	123.145	144.04	0.868742	0.238358
P32507	Nectin-2 OS=Mus musculus OX=10090 GN=Nectin2 PE=1 SV=2	Nectin2	57.3176	3.6	1	1	29.5277	30.9278		28.6995	12.3934	30.3731	29.5277	30.9278		28.6995	12.3934	30.3731	0.788083
P32921	Tryptophan--tRNA ligase, cytoplasmic OS=Mus musculus OX=10090 GN=Wars1 PE=1 SV=2	Wars1	54.3579	64	22	22	3780.29	3844.7	3723.93	3657.93	3703.23	3552.98	3780.29	3844.7	3723.93	3657.93	3703.23	3552.98	0.96169	0.304843
P33173	Kinesin-like protein KIF1A OS=Mus musculus OX=10090 GN=Kif1a PE=1 SV=2	Kif1a	191.725	1.2	1	1	1637.18	1869.23	2140.42	1496.49	1949.64	1924.87	1637.18	1869.23	2140.42	1496.49	1949.64	1924.87	0.951153	0.562075
P33174	Chromosome-associated kinesin KIF4 OS=Mus musculus OX=10090 GN=Kif4 PE=1 SV=3	Kif4	139.519	9.7	8	8	132.15	134.859	152.51	156.916	149.015	165.464	132.15	134.859	152.51	156.916	149.015	165.464	1.12366	0.149509
P33175	Kinesin heavy chain isoform 5A OS=Mus musculus OX=10090 GN=Kif5a PE=1 SV=3	Kif5a	117.019	27.3	21	19	665.796	691.89	659.807	670.087	630.423	768.212	665.796	691.89	659.807	670.087	630.423	768.212	1.02539	0.714878
P33215	Protein NEDD1 OS=Mus musculus OX=10090 GN=Nedd1 PE=1 SV=2	Nedd1	71.2923	43.8	18	18	961.28	955.381	918.579	985.921	956.958	867.961	961.28	955.381	918.579	985.921	956.958	867.961	0.991394	0.8409
P33434	72 kDa type IV collagenase OS=Mus musculus OX=10090 GN=Mmp2 PE=1 SV=1	Mmp2	74.1024	48.2	20	20	1509.66	1563.14	1586.1	1525.08	1638.97	1489.3	1509.66	1563.14	1586.1	1525.08	1638.97	1489.3	0.998808	0.966989
P33609	DNA polymerase alpha catalytic subunit OS=Mus musculus OX=10090 GN=Pola1 PE=1 SV=2	Pola1	167.34	30.1	29	29	443.746	446.362	395.921	429.189	423.507	439.56	443.746	446.362	395.921	429.189	423.507	439.56	1.00484	0.910231
P34022	Ran-specific GTPase-activating protein OS=Mus musculus OX=10090 GN=Ranbp1 PE=1 SV=2	Ranbp1	23.5964	62.6	8	8	7811.93	7441.58	6857.87	7998.47	7443.5	6291.34	7811.93	7441.58	6857.87	7998.47	7443.5	6291.34	0.982901	0.75147
P34056	Transcription factor AP-2-alpha OS=Mus musculus OX=10090 GN=Tfap2a PE=1 SV=2	Tfap2a	47.971	8.7	3	2	136.057	158.447	144.485	140.681	130.055	136.662	136.057	158.447	144.485	140.681	130.055	136.662	0.928033	0.351831
P34152	Focal adhesion kinase 1 OS=Mus musculus OX=10090 GN=Ptk2 PE=1 SV=4	Ptk2	119.243	42.5	28	27	1399.46	1284.89	1242.16	1305.22	1268.51	1309.43	1399.46	1284.89	1242.16	1305.22	1268.51	1309.43	0.988959	0.829802
P34884	Macrophage migration inhibitory factor OS=Mus musculus OX=10090 GN=Mif PE=1 SV=2	Mif	12.5043	46.1	8	8	39829.4	39586.1	40075.7	36876.7	41296.3	32893.1	39829.4	39586.1	40075.7	36876.7	41296.3	32893.1	0.929493	0.20863
P34914	Bifunctional epoxide hydrolase 2 OS=Mus musculus OX=10090 GN=Ephx2 PE=1 SV=2	Ephx2	62.5153	31.6	10	10	433.408	466.497	338.957	445.441	452.213	444.532	433.408	466.497	338.957	445.441	452.213	444.532	1.0834	0.290498
P35123	Ubiquitin carboxyl-terminal hydrolase 4 OS=Mus musculus OX=10090 GN=Usp4 PE=1 SV=3	Usp4	108.343	43.1	31	31	2757.93	2780.91	3093.32	2891.75	3034.6	3006.8	2757.93	2780.91	3093.32	2891.75	3034.6	3006.8	1.03487	0.439435
P35235	Tyrosine-protein phosphatase non-receptor type 11 OS=Mus musculus OX=10090 GN=Ptpn11 PE=1 SV=3	Ptpn11	68.0348	59.2	28	28	4909.15	5146.29	4925.38	4889.73	5083.53	4673.31	4909.15	5146.29	4925.38	4889.73	5083.53	4673.31	0.977687	0.572788
P35278	Ras-related protein Rab-5C OS=Mus musculus OX=10090 GN=Rab5c PE=1 SV=2	Rab5c	23.4125	56	8	6	1854.79	1929.41	2270.07	1987.7	2030.68	1996.65	1854.79	1929.41	2270.07	1987.7	2030.68	1996.65	0.99352	0.962375
P35279	Ras-related protein Rab-6A OS=Mus musculus OX=10090 GN=Rab6a PE=1 SV=4	Rab6a	23.5898	34.6	6	5	510.287	569.423	542.368	552.969	526.235	567.137	510.287	569.423	542.368	552.969	526.235	567.137	1.01496	0.768878
P35282	Ras-related protein Rab-21 OS=Mus musculus OX=10090 GN=Rab21 PE=1 SV=4	Rab21	24.1063	54.1	10	10	1021.42	1048.6	1190.31	963.228	1069.23	1071.57	1021.42	1048.6	1190.31	963.228	1069.23	1071.57	0.952059	0.405438
P35283	Ras-related protein Rab-12 OS=Mus musculus OX=10090 GN=Rab12 PE=1 SV=3	Rab12	27.3285	33.7	7	7	250.155	267.255	278.086	251.022	275.974	294.116	250.155	267.255	278.086	251.022	275.974	294.116	1.0322	0.647128
P35285	Ras-related protein Rab-22A OS=Mus musculus OX=10090 GN=Rab22a PE=1 SV=2	Rab22a	21.8019	25.3	3	3	100.802	99.352	94.929	99.1605	91.5428	100.961	100.802	99.352	94.929	99.1605	91.5428	100.961	0.988416	0.884034
P35288	Ras-related protein Rab-23 OS=Mus musculus OX=10090 GN=Rab23 PE=1 SV=2	Rab23	26.6782	56.5	9	9	118.551	168.02	167.076	127.496	192.373	177.253	118.551	168.02	167.076	127.496	192.373	177.253	1.09583	0.512109
P35290	Ras-related protein Rab-24 OS=Mus musculus OX=10090 GN=Rab24 PE=1 SV=2	Rab24	23.1442	7.9	1	1	72.2957	98.2955	83.5995	71.8285	54.5023	73.2183	72.2957	98.2955	83.5995	71.8285	54.5023	73.2183	0.785037	0.0817245
P35293	Ras-related protein Rab-18 OS=Mus musculus OX=10090 GN=Rab18 PE=1 SV=2	Rab18	23.0352	52.4	8	8	427.457	418.813	406.468	434.787	404.016	412.456	427.457	418.813	406.468	434.787	404.016	412.456	0.99882	0.977456
P35441	Thrombospondin-1 OS=Mus musculus OX=10090 GN=Thbs1 PE=1 SV=1	Thbs1	129.647	54.4	58	57	13439	14812.7	15427.1	13164.4	14997.4	13227.8	13439	14812.7	15427.1	13164.4	14997.4	13227.8	0.947591	0.330132
P35456	Urokinase plasminogen activator surface receptor OS=Mus musculus OX=10090 GN=Plaur PE=1 SV=1	Plaur	35.4282	4.9	1	1	25.8933	20.4051	14.309	23.4037	19.4852	21.0942	25.8933	20.4051	14.309	23.4037	19.4852	21.0942	1.0557	0.716604
P35486	Pyruvate dehydrogenase E1 component subunit alpha, somatic form, mitochondrial OS=Mus musculus OX=10090 GN=Pdha1 PE=1 SV=1	Pdha1	43.2316	55.4	16	16	4179.63	4047.93	4699.19	4477.59	4387.36	4571.81	4179.63	4047.93	4699.19	4477.59	4387.36	4571.81	1.03945	0.403782
P35505	Fumarylacetoacetase OS=Mus musculus OX=10090 GN=Fah PE=1 SV=2	Fah	46.1758	74.9	19	19	3371.28	3528.04	3565.34	3392.15	3907.15	3263.04	3371.28	3528.04	3565.34	3392.15	3907.15	3263.04	1.00933	0.901741
P35546	Proto-oncogene tyrosine-protein kinase receptor Ret OS=Mus musculus OX=10090 GN=Ret PE=1 SV=2	Ret	123.874	1.2	1	1	817.693	1321.76	1659.99	688.034	1308.99	1071.24	817.693	1321.76	1659.99	688.034	1308.99	1071.24	0.807554	0.309467
P35550	rRNA 2'-O-methyltransferase fibrillarin OS=Mus musculus OX=10090 GN=Fbl PE=1 SV=2	Fbl	34.3068	46.5	12	12	1662.35	1588.38	1806.81	1507.06	1770.31	1806.99	1662.35	1588.38	1806.81	1507.06	1770.31	1806.99	1.0053	0.953783
P35564	Calnexin OS=Mus musculus OX=10090 GN=Canx PE=1 SV=1	Canx	67.2779	27.2	13	13	440.685	428.585	425.59	446.861	437.412	417.115	440.685	428.585	425.59	446.861	437.412	417.115	1.00504	0.92473
P35569	Insulin receptor substrate 1 OS=Mus musculus OX=10090 GN=Irs1 PE=1 SV=1	Irs1	130.723	10	6	6	89.7085	100.584	106.684	93.9883	105.762	90.4422	89.7085	100.584	106.684	93.9883	105.762	90.4422	0.977157	0.80733
P35585	AP-1 complex subunit mu-1 OS=Mus musculus OX=10090 GN=Ap1m1 PE=1 SV=3	Ap1m1	48.5428	48.5	16	14	2426.16	2551.86	2823.63	2515.04	2695.85	2430	2426.16	2551.86	2823.63	2515.04	2695.85	2430	0.979394	0.703857
P35601	Replication factor C subunit 1 OS=Mus musculus OX=10090 GN=Rfc1 PE=1 SV=2	Rfc1	125.985	18.8	14	14	246.202	208.749	228.422	231.059	223.105	221.896	246.202	208.749	228.422	231.059	223.105	221.896	0.989298	0.896872
P35689	DNA excision repair protein ERCC-5 OS=Mus musculus OX=10090 GN=Ercc5 PE=1 SV=4	Ercc5	130.715	9.5	6	6	144.454	127.022	121.559	126.213	112.94	140.053	144.454	127.022	121.559	126.213	112.94	140.053	0.964816	0.68387
P35700	Peroxiredoxin-1 OS=Mus musculus OX=10090 GN=Prdx1 PE=1 SV=1	Prdx1	22.1765	79.4	24	23	41274.4	44300.2	42848.6	39402.5	42530.9	37075.3	41274.4	44300.2	42848.6	39402.5	42530.9	37075.3	0.926692	0.137258
P35762	CD81 antigen OS=Mus musculus OX=10090 GN=Cd81 PE=1 SV=2	Cd81	25.8145	27.5	3	3	951.304	842.617	873.69	925.963	927.194	954.088	951.304	842.617	873.69	925.963	927.194	954.088	1.05234	0.292639
P35821	Tyrosine-protein phosphatase non-receptor type 1 OS=Mus musculus OX=10090 GN=Ptpn1 PE=1 SV=2	Ptpn1	49.5933	24.1	6	6	168.725	180.015	179.021	186.272	156.796	175.353	168.725	180.015	179.021	186.272	156.796	175.353	0.982304	0.786254
P35822	Receptor-type tyrosine-protein phosphatase kappa OS=Mus musculus OX=10090 GN=Ptprk PE=1 SV=1	Ptprk	164.186	4.1	3	3	39.1048	40.4739	36.3915	55.4041	39.3925	40.0304	39.1048	40.4739	36.3915	55.4041	39.3925	40.0304	1.1626	0.353403
P35831	Tyrosine-protein phosphatase non-receptor type 12 OS=Mus musculus OX=10090 GN=Ptpn12 PE=1 SV=3	Ptpn12	86.5264	53.3	26	26	735.525	661.802	737.485	707.277	587.987	582.974	735.525	661.802	737.485	707.277	587.987	582.974	0.879814	0.0710065
P35922	Fragile X messenger ribonucleoprotein 1 OS=Mus musculus OX=10090 GN=Fmr1 PE=1 SV=1	Fmr1	68.9891	29.5	14	14	1446.78	1431.11	1544.52	1292.13	1391.49	1329.39	1446.78	1431.11	1544.52	1292.13	1391.49	1329.39	0.907427	0.0501514
P35951	Low-density lipoprotein receptor OS=Mus musculus OX=10090 GN=Ldlr PE=1 SV=2	Ldlr	94.9473	18.2	12	12	509.185	481.606	526.674	484.522	600.853	462.461	509.185	481.606	526.674	484.522	600.853	462.461	1.02001	0.851411
P35979	Large ribosomal subunit protein uL11 OS=Mus musculus OX=10090 GN=Rpl12 PE=1 SV=2	Rpl12	17.8046	54.5	6	6	17019.4	16219.5	16824.2	16242.2	17359.8	17576.4	17019.4	16219.5	16824.2	16242.2	17359.8	17576.4	1.02227	0.599213
P35980	Large ribosomal subunit protein eL18 OS=Mus musculus OX=10090 GN=Rpl18 PE=1 SV=3	Rpl18	21.6445	45.2	9	9	7314.44	7766.2	7693.12	7234.94	7114.91	7335.79	7314.44	7766.2	7693.12	7234.94	7114.91	7335.79	0.952221	0.218078
P36363	Fibroblast growth factor 7 OS=Mus musculus OX=10090 GN=Fgf7 PE=2 SV=1	Fgf7	22.347	18	3	3	78.1461	67.2212	63.9201	79.7333	76.1496	63.4181	78.1461	67.2212	63.9201	79.7333	76.1496	63.4181	1.04785	0.686453
P36536	GTP-binding protein SAR1a OS=Mus musculus OX=10090 GN=Sar1a PE=1 SV=1	Sar1a	22.3709	11.6	1	1	14.1095	28.389	47.8936	56.16	35.571	21.0553	14.1095	28.389	47.8936	56.16	35.571	21.0553	1.24775	0.452805
P36552	Oxygen-dependent coproporphyrinogen-III oxidase, mitochondrial OS=Mus musculus OX=10090 GN=Cpox PE=1 SV=2	Cpox	49.7145	42	20	20	1106.21	1258.71	1220.85	1123.41	1299.95	1209.62	1106.21	1258.71	1220.85	1123.41	1299.95	1209.62	1.01317	0.817428
P36993	Protein phosphatase 1B OS=Mus musculus OX=10090 GN=Ppm1b PE=1 SV=1	Ppm1b	42.795	53.6	13	13	1669.8	1737.63	1910.46	1533.77	1855.48	1697.94	1669.8	1737.63	1910.46	1533.77	1855.48	1697.94	0.956618	0.451045
P37040	NADPH--cytochrome P450 reductase OS=Mus musculus OX=10090 GN=Por PE=1 SV=2	Por	77.0439	19.3	7	7	148.982	122.433	148.116	134.352	145.014	143.458	148.982	122.433	148.116	134.352	145.014	143.458	1.00785	0.892079
P37889	Fibulin-2 OS=Mus musculus OX=10090 GN=Fbln2 PE=1 SV=2	Fbln2	131.833	21.6	18	18	381.321	376.473	319.265	386.462	368.162	350	381.321	376.473	319.265	386.462	368.162	350	1.02559	0.678072
P37913	DNA ligase 1 OS=Mus musculus OX=10090 GN=Lig1 PE=1 SV=2	Lig1	102.29	39.7	28	28	1018.27	975.135	1042.42	979.343	824.113	806.577	1018.27	975.135	1042.42	979.343	824.113	806.577	0.859745	0.0263975
P38060	Hydroxymethylglutaryl-CoA lyase, mitochondrial OS=Mus musculus OX=10090 GN=Hmgcl PE=1 SV=2	Hmgcl	34.2388	32.6	8	8	1584.34	1565.43	1657.38	1608.48	1640.75	1661.12	1584.34	1565.43	1657.38	1608.48	1640.75	1661.12	1.02146	0.594711
P38532	Heat shock factor protein 1 OS=Mus musculus OX=10090 GN=Hsf1 PE=1 SV=2	Hsf1	57.2234	18.9	7	7	435.099	389.925	382.5	402.156	377.224	426.666	435.099	389.925	382.5	402.156	377.224	426.666	0.998775	0.988719
P38647	Stress-70 protein, mitochondrial OS=Mus musculus OX=10090 GN=Hspa9 PE=1 SV=3	Hspa9	73.4613	53.6	32	32	5872.45	5645.41	5452.66	5602.98	5373.28	5531.02	5872.45	5645.41	5452.66	5602.98	5373.28	5531.02	0.972703	0.488611
P39053	Dynamin-1 OS=Mus musculus OX=10090 GN=Dnm1 PE=1 SV=2	Dnm1	97.8028	52.8	34	32	2576.85	2613.03	2819.71	2716.86	2509.75	2830.39	2576.85	2613.03	2819.71	2716.86	2509.75	2830.39	1.00592	0.908542
P39054	Dynamin-2 OS=Mus musculus OX=10090 GN=Dnm2 PE=1 SV=2	Dnm2	98.1453	59.8	40	30	4637.35	4256.46	5061.75	4396.09	4908.11	4892.64	4637.35	4256.46	5061.75	4396.09	4908.11	4892.64	1.01729	0.73965
P39061	Collagen alpha-1(XVIII) chain OS=Mus musculus OX=10090 GN=Col18a1 PE=1 SV=4	Col18a1	182.172	8	7	7	79.6138	89.2919	70.2733	80.3412	88.473	106.966	79.6138	89.2919	70.2733	80.3412	88.473	106.966	1.15303	0.236318
P39429	TNF receptor-associated factor 2 OS=Mus musculus OX=10090 GN=Traf2 PE=1 SV=1	Traf2	56.0263	47.7	15	15	901.491	876.577	837.976	821.436	870.72	634.122	901.491	876.577	837.976	821.436	870.72	634.122	0.889235	0.139122
P39447	Tight junction protein ZO-1 OS=Mus musculus OX=10090 GN=Tjp1 PE=1 SV=2	Tjp1	194.742	36.7	46	46	1235.05	1296.39	1293.92	1234.01	1257.28	1244.24	1235.05	1296.39	1293.92	1234.01	1257.28	1244.24	0.976517	0.564304
P39688	Tyrosine-protein kinase Fyn OS=Mus musculus OX=10090 GN=Fyn PE=1 SV=4	Fyn	60.6748	3.7	1	1	19.8187	11.7746		13.4675	15.1419	12.8752	19.8187	11.7746		13.4675	15.1419	12.8752	0.875389
P39689	Cyclin-dependent kinase inhibitor 1 OS=Mus musculus OX=10090 GN=Cdkn1a PE=1 SV=4	Cdkn1a	17.7851	30.8	4	4	623.825	640.081	689.847	608.081	677.052	603.79	623.825	640.081	689.847	608.081	677.052	603.79	0.966818	0.53402
P39749	Flap endonuclease 1 OS=Mus musculus OX=10090 GN=Fen1 PE=1 SV=1	Fen1	42.3146	32.5	12	12	941.393	857.315	933.725	998.131	912.948	916.302	941.393	857.315	933.725	998.131	912.948	916.302	1.03475	0.497056
P39876	Metalloproteinase inhibitor 3 OS=Mus musculus OX=10090 GN=Timp3 PE=1 SV=1	Timp3	24.182	37.4	7	7	908.593	841.051	962.936	810.536	866.711	927.941	908.593	841.051	962.936	810.536	866.711	927.941	0.96041	0.475516
P40124	Adenylyl cyclase-associated protein 1 OS=Mus musculus OX=10090 GN=Cap1 PE=1 SV=4	Cap1	51.5648	69.4	28	27	29690.9	29316.5	30534.7	31346.6	30043.7	29765.6	29690.9	29316.5	30534.7	31346.6	30043.7	29765.6	1.01802	0.655245
P40142	Transketolase OS=Mus musculus OX=10090 GN=Tkt PE=1 SV=1	Tkt	67.6305	82.2	37	37	24290.2	24907.8	23846.2	23527.4	24844.2	22299.8	24290.2	24907.8	23846.2	23527.4	24844.2	22299.8	0.967516	0.441686
P40224	Stromal cell-derived factor 1 OS=Mus musculus OX=10090 GN=Cxcl12 PE=2 SV=2	Cxcl12	10.5607	15.1	1	1	274.234	247.914	253.741	346.393	247.176	281.939	274.234	247.914	253.741	346.393	247.176	281.939	1.12839	0.227109
P40240	CD9 antigen OS=Mus musculus OX=10090 GN=Cd9 PE=1 SV=2	Cd9	25.258	11.1	1	1	504.819	477.651	464.943	489.262	448.825	504.75	504.819	477.651	464.943	489.262	448.825	504.75	0.996839	0.944665
P40336	Vacuolar protein sorting-associated protein 26A OS=Mus musculus OX=10090 GN=Vps26a PE=1 SV=1	Vps26a	38.1138	57.2	15	15	3514.4	3673.8	3503.63	3488.57	3540.07	3176.75	3514.4	3673.8	3503.63	3488.57	3540.07	3176.75	0.954503	0.293466
P40338	von Hippel-Lindau disease tumor suppressor OS=Mus musculus OX=10090 GN=Vhl PE=1 SV=1	Vhl	20.7696	43.6	6	6	575.093	629.162	593.73	584.561	569.221	567.051	575.093	629.162	593.73	584.561	569.221	567.051	0.95709	0.380541
P40630	Transcription factor A, mitochondrial OS=Mus musculus OX=10090 GN=Tfam PE=1 SV=2	Tfam	27.9875	16.9	3	3	180.346	185.042	206.421	195.254	172.044	183.261	180.346	185.042	206.421	195.254	172.044	183.261	0.962836	0.606824
P40694	DNA-binding protein SMUBP-2 OS=Mus musculus OX=10090 GN=Ighmbp2 PE=1 SV=1	Ighmbp2	109.466	15.8	10	10	181.341	145.909	149.666	172.88	174.504	180.162	181.341	145.909	149.666	172.88	174.504	180.162	1.10616	0.208308
P41105	Large ribosomal subunit protein eL28 OS=Mus musculus OX=10090 GN=Rpl28 PE=1 SV=2	Rpl28	15.7335	32.1	9	9	5613.21	5181.36	5497.26	5157.6	5469.38	5758.69	5613.21	5181.36	5497.26	5157.6	5469.38	5758.69	1.00576	0.905154
P41139	DNA-binding protein inhibitor ID-4 OS=Mus musculus OX=10090 GN=Id4 PE=1 SV=1	Id4	16.5963	47.2	5	5	499.222	406.75	466.268	440.347	481.065	511.164	499.222	406.75	466.268	440.347	481.065	511.164	1.04397	0.521508
P41216	Long-chain-fatty-acid--CoA ligase 1 OS=Mus musculus OX=10090 GN=Acsl1 PE=1 SV=2	Acsl1	77.9515	12	5	5	104.436	82.7918	99.8198	101.776	97.908	103.499	104.436	82.7918	99.8198	101.776	97.908	103.499	1.05621	0.534163
P41230	Lysine-specific demethylase 5C OS=Mus musculus OX=10090 GN=Kdm5c PE=1 SV=4	Kdm5c	175.313	29.2	30	25	534.709	350.544	362.069	330.555	366.104	394.936	534.709	350.544	362.069	330.555	366.104	394.936	0.875151	0.306563
P41241	Tyrosine-protein kinase CSK OS=Mus musculus OX=10090 GN=Csk PE=1 SV=2	Csk	50.7163	55.8	18	18	750.356	680.818	709.265	718.043	734.836	773.051	750.356	680.818	709.265	718.043	734.836	773.051	1.03994	0.427908
P41245	Matrix metalloproteinase-9 OS=Mus musculus OX=10090 GN=Mmp9 PE=1 SV=2	Mmp9	80.5354	21.2	13	13	893.767	896.907	990.446	819.201	975.125	825.228	893.767	896.907	990.446	819.201	975.125	825.228	0.941906	0.323029
P41778	Pre-B-cell leukemia transcription factor 1 OS=Mus musculus OX=10090 GN=Pbx1 PE=1 SV=2	Pbx1	46.6258	24.2	6	3	216.603	215.023	258.409	232.373	212.681	241.587	216.603	215.023	258.409	232.373	212.681	241.587	0.99508	0.971724
P42125	Enoyl-CoA delta isomerase 1, mitochondrial OS=Mus musculus OX=10090 GN=Eci1 PE=1 SV=2	Eci1	32.2504	44.3	11	11	4851.56	4925.62	4328.64	4681.23	5004.02	4065.08	4851.56	4925.62	4328.64	4681.23	5004.02	4065.08	0.974799	0.65557
P42128	Forkhead box protein K1 OS=Mus musculus OX=10090 GN=Foxk1 PE=1 SV=2	Foxk1	74.9196	27.3	14	14	391.988	403.333	470.885	391.225	442.5	439.881	391.988	403.333	470.885	391.225	442.5	439.881	1.00584	0.911154
P42208	Septin-2 OS=Mus musculus OX=10090 GN=Septin2 PE=1 SV=2	Septin2	41.5255	72.6	19	19	15387.5	16062.3	14948.8	14873.7	15881.1	14156.9	15387.5	16062.3	14948.8	14873.7	15881.1	14156.9	0.967954	0.464373
P42225	Signal transducer and activator of transcription 1 OS=Mus musculus OX=10090 GN=Stat1 PE=1 SV=1	Stat1	87.1974	51.4	37	37	5229.32	5014.89	5676.19	5098.25	5448.32	5704.47	5229.32	5014.89	5676.19	5098.25	5448.32	5704.47	1.02077	0.669329
P42227	Signal transducer and activator of transcription 3 OS=Mus musculus OX=10090 GN=Stat3 PE=1 SV=2	Stat3	88.0538	69.7	40	40	3744.75	3546.4	3664.25	3536.19	3628.75	3813.24	3744.75	3546.4	3664.25	3536.19	3628.75	3813.24	1.00208	0.963456
P42230	Signal transducer and activator of transcription 5A OS=Mus musculus OX=10090 GN=Stat5a PE=1 SV=1	Stat5a	90.8313	36.4	24	6	1166.12	1010.7	1148.31	1148.23	1130.19	1250.73	1166.12	1010.7	1148.31	1148.23	1130.19	1250.73	1.06136	0.283068
P42232	Signal transducer and activator of transcription 5B OS=Mus musculus OX=10090 GN=Stat5b PE=1 SV=1	Stat5b	90.0021	18.1	8	8	320.443	339.167	314.307	360.01	357.12	342.292	320.443	339.167	314.307	360.01	357.12	342.292	1.08779	0.143478
P42337	Phosphatidylinositol 4,5-bisphosphate 3-kinase catalytic subunit alpha isoform OS=Mus musculus OX=10090 GN=Pik3ca PE=1 SV=2	Pik3ca	124.412	34.7	27	27	632.493	521.684	582.615	597.33	595.582	621.08	632.493	521.684	582.615	597.33	595.582	621.08	1.04445	0.440755
P42567	Epidermal growth factor receptor substrate 15 OS=Mus musculus OX=10090 GN=Eps15 PE=1 SV=1	Eps15	98.471	61	39	39	1079.94	1118.94	1076.93	1080.27	1096.02	1026.1	1079.94	1118.94	1076.93	1080.27	1096.02	1026.1	0.977586	0.595223
P42669	Transcriptional activator protein Pur-alpha OS=Mus musculus OX=10090 GN=Pura PE=1 SV=1	Pura	34.8837	43.9	9	8	2178.14	2237.55	2773.29	2020.94	2214.52	1893.15	2178.14	2237.55	2773.29	2020.94	2214.52	1893.15	0.852501	0.0507953
P42703	Leukemia inhibitory factor receptor OS=Mus musculus OX=10090 GN=Lifr PE=1 SV=1	Lifr	122.574	15.8	13	13	378.979	423.99	407.974	359.963	344.825	291.835	378.979	423.99	407.974	359.963	344.825	291.835	0.823014	0.0174573
P42859	Huntingtin OS=Mus musculus OX=10090 GN=Htt PE=1 SV=2	Htt	344.69	25.3	50	50	335.002	260.349	345.889	322.397	328.578	369.169	335.002	260.349	345.889	322.397	328.578	369.169	1.08383	0.323953
P42932	T-complex protein 1 subunit theta OS=Mus musculus OX=10090 GN=Cct8 PE=1 SV=3	Cct8	59.5555	70.4	34	34	12173.3	12781.1	13462.7	11855	13592.4	12287.1	12173.3	12781.1	13462.7	11855	13592.4	12287.1	0.982232	0.705183
P43135	COUP transcription factor 2 OS=Mus musculus OX=10090 GN=Nr2f2 PE=1 SV=2	Nr2f2	45.5712	32.1	10	5	416.649	443.023	470.803	462.974	473.792	450.483	416.649	443.023	470.803	462.974	473.792	450.483	1.04267	0.434043
P43247	DNA mismatch repair protein Msh2 OS=Mus musculus OX=10090 GN=Msh2 PE=1 SV=1	Msh2	104.151	40.3	25	25	1741.79	1583.8	1632.57	1718.34	1652.48	1813.6	1741.79	1583.8	1632.57	1718.34	1652.48	1813.6	1.04564	0.343823
P43274	Histone H1.4 OS=Mus musculus OX=10090 GN=H1-4 PE=1 SV=2	H1-4	21.9773	13.2	3	3	17940.9	19486.5	18215.2	18890.4	19925.4	17976.7	17940.9	19486.5	18215.2	18890.4	19925.4	17976.7	1.02067	0.654548
P43275	Histone H1.1 OS=Mus musculus OX=10090 GN=H1-1 PE=1 SV=2	H1-1	21.7851	19.2	3	3	609.447	662.275	627.214	678.756	556.868	604.392	609.447	662.275	627.214	678.756	556.868	604.392	0.968972	0.578863
P43276	Histone H1.5 OS=Mus musculus OX=10090 GN=H1-5 PE=1 SV=2	H1-5	22.5761	17.5	5	5	11838.3	12541	12629.8	11290	12910.4	12048.2	11838.3	12541	12629.8	11290	12910.4	12048.2	0.979453	0.640207
P43277	Histone H1.3 OS=Mus musculus OX=10090 GN=H1-3 PE=1 SV=2	H1-3	22.0995	7.2	1	1	4700.7	4771.75	4533.18	4482.34	5002	4615.03	4700.7	4771.75	4533.18	4482.34	5002	4615.03	1.00669	0.892552
P43346	Deoxycytidine kinase OS=Mus musculus OX=10090 GN=Dck PE=1 SV=1	Dck	30.3673	53.5	12	12	384.742	368.35	476.794	386.697	402.466	337.569	384.742	368.35	476.794	386.697	402.466	337.569	0.916128	0.319336
P43406	Integrin alpha-V OS=Mus musculus OX=10090 GN=Itgav PE=1 SV=2	Itgav	115.36	12.5	8	8	113.109	100.96	97.6907	120.415	110.779	131.732	113.109	100.96	97.6907	120.415	110.779	131.732	1.16412	0.11197
P43883	Perilipin-2 OS=Mus musculus OX=10090 GN=Plin2 PE=1 SV=2	Plin2	46.646	34.6	9	9	312.583	289.496	299.955	322.046	281.607	293.032	312.583	289.496	299.955	322.046	281.607	293.032	0.99407	0.908226
P45376	Aldo-keto reductase family 1 member B1 OS=Mus musculus OX=10090 GN=Akr1b1 PE=1 SV=3	Akr1b1	35.7322	59.2	17	17	8134.81	7972.02	8227.03	8149.72	7779.32	8187.84	8134.81	7972.02	8227.03	8149.72	7779.32	8187.84	0.991083	0.807204
P45377	Aldose reductase-related protein 2 OS=Mus musculus OX=10090 GN=Akr1b8 PE=1 SV=2	Akr1b8	36.1205	62	14	11	3177.55	2975.02	3103.08	3126.87	2968.19	3255.84	3177.55	2975.02	3103.08	3126.87	2968.19	3255.84	1.01029	0.815291
P45481	Histone lysine acetyltransferase CREBBP OS=Mus musculus OX=10090 GN=Crebbp PE=1 SV=3	Crebbp	265.494	13.4	20	20	249.133	229.638	237.105	256.663	229.075	285.124	249.133	229.638	237.105	256.663	229.075	285.124	1.07681	0.343138
P45591	Cofilin-2 OS=Mus musculus OX=10090 GN=Cfl2 PE=1 SV=1	Cfl2	18.7096	69.3	12	12	4577.24	4843.37	4399.52	4078.83	4531.62	3712.64	4577.24	4843.37	4399.52	4078.83	4531.62	3712.64	0.891676	0.0608358
P45952	Medium-chain specific acyl-CoA dehydrogenase, mitochondrial OS=Mus musculus OX=10090 GN=Acadm PE=1 SV=1	Acadm	46.4812	38.7	10	10	4577.09	4693.98	4909.04	4579.12	4967.78	4778.38	4577.09	4693.98	4909.04	4579.12	4967.78	4778.38	1.01024	0.807374
P46061	Ran GTPase-activating protein 1 OS=Mus musculus OX=10090 GN=Rangap1 PE=1 SV=2	Rangap1	63.5309	55.9	28	28	3327.23	3358.66	3361.91	3264.21	3320.51	2939.17	3327.23	3358.66	3361.91	3264.21	3320.51	2939.17	0.947857	0.233496
P46062	Signal-induced proliferation-associated protein 1 OS=Mus musculus OX=10090 GN=Sipa1 PE=1 SV=2	Sipa1	112.066	21	16	16	507.282	537.799	551.755	461.665	563.348	523.604	507.282	537.799	551.755	461.665	563.348	523.604	0.969804	0.597543
P46414	Cyclin-dependent kinase inhibitor 1B OS=Mus musculus OX=10090 GN=Cdkn1b PE=1 SV=2	Cdkn1b	22.1934	64	10	10	5256.64	5397.32	4994.33	5118.91	5583.43	4867.14	5256.64	5397.32	4994.33	5118.91	5583.43	4867.14	0.994964	0.896508
P46460	Vesicle-fusing ATPase OS=Mus musculus OX=10090 GN=Nsf PE=1 SV=2	Nsf	82.6134	40.1	22	22	895.749	934.962	912.638	905.7	920.249	851.832	895.749	934.962	912.638	905.7	920.249	851.832	0.9761	0.585153
P46467	Vacuolar protein sorting-associated protein 4B OS=Mus musculus OX=10090 GN=Vps4b PE=1 SV=2	Vps4b	49.4193	53.8	16	13	1626.15	1600.77	1678.44	1579.88	1619.43	1749	1626.15	1600.77	1678.44	1579.88	1619.43	1749	1.00875	0.856739
P46471	26S proteasome regulatory subunit 7 OS=Mus musculus OX=10090 GN=Psmc2 PE=1 SV=5	Psmc2	48.6479	73.2	30	30	12070.6	12280.3	13450.2	12081.4	12876	12629.3	12070.6	12280.3	13450.2	12081.4	12876	12629.3	0.994328	0.911696
P46638	Ras-related protein Rab-11B OS=Mus musculus OX=10090 GN=Rab11b PE=1 SV=3	Rab11b	24.4895	51.8	11	3	861.169	979.424	1291.8	816.837	1058.91	1006.77	861.169	979.424	1291.8	816.837	1058.91	1006.77	0.920229	0.488246
P46662	Merlin OS=Mus musculus OX=10090 GN=Nf2 PE=1 SV=2	Nf2	69.7762	13.4	6	6	357.107	308.012	324.942	285.623	310.778	340.93	357.107	308.012	324.942	285.623	310.778	340.93	0.946741	0.429926
P46664	Adenylosuccinate synthetase isozyme 2 OS=Mus musculus OX=10090 GN=Adss2 PE=1 SV=2	Adss2	50.021	47.4	18	17	4301.67	4732.77	4754.6	4331.56	4879.94	5164.71	4301.67	4732.77	4754.6	4331.56	4879.94	5164.71	1.04258	0.47093
P46735	Unconventional myosin-Ib OS=Mus musculus OX=10090 GN=Myo1b PE=1 SV=3	Myo1b	128.564	35.9	31	29	919.208	904.708	899.104	962.755	910.549	982.885	919.208	904.708	899.104	962.755	910.549	982.885	1.0489	0.295016
P46737	Lys-63-specific deubiquitinase BRCC36 OS=Mus musculus OX=10090 GN=Brcc3 PE=1 SV=1	Brcc3	33.34	58.8	11	11	942.295	946.484	893.846	906.849	1000.64	862.031	942.295	946.484	893.846	906.849	1000.64	862.031	0.99529	0.903436
P46935	E3 ubiquitin-protein ligase NEDD4 OS=Mus musculus OX=10090 GN=Nedd4 PE=1 SV=3	Nedd4	102.706	45.8	34	34	5468.22	5464.85	5678.84	5573.44	5466.82	5838.52	5468.22	5464.85	5678.84	5573.44	5466.82	5838.52	1.01607	0.684918
P46938	Transcriptional coactivator YAP1 OS=Mus musculus OX=10090 GN=Yap1 PE=1 SV=2	Yap1	52.3833	58.2	15	15	1365.67	1485.57	1617.83	1332.55	1570.32	1239.67	1365.67	1485.57	1617.83	1332.55	1570.32	1239.67	0.926937	0.277983
P47713	Cytosolic phospholipase A2 OS=Mus musculus OX=10090 GN=Pla2g4a PE=1 SV=1	Pla2g4a	85.2223	22.2	14	14	559.022	631.284	651.344	561.229	608.068	590.088	559.022	631.284	651.344	561.229	608.068	590.088	0.95533	0.444665
P47738	Aldehyde dehydrogenase, mitochondrial OS=Mus musculus OX=10090 GN=Aldh2 PE=1 SV=1	Aldh2	56.5375	53	19	19	11676.1	11586.2	14415.1	11259.3	11507.5	12093.6	11676.1	11586.2	14415.1	11259.3	11507.5	12093.6	0.925234	0.258816
P47739	Aldehyde dehydrogenase, dimeric NADP-preferring OS=Mus musculus OX=10090 GN=Aldh3a1 PE=1 SV=2	Aldh3a1	50.4808	54.1	21	19	6208.42	6037.35	6703.18	6051.67	5995.59	6541.83	6208.42	6037.35	6703.18	6051.67	5995.59	6541.83	0.98101	0.676764
P47740	Aldehyde dehydrogenase family 3 member A2 OS=Mus musculus OX=10090 GN=Aldh3a2 PE=1 SV=2	Aldh3a2	53.9708	9.3	3	3	96.4849	93.3225	212.278	96.5365	165.568	107.959	96.4849	93.3225	212.278	96.5365	165.568	107.959	0.92036	0.881055
P47754	F-actin-capping protein subunit alpha-2 OS=Mus musculus OX=10090 GN=Capza2 PE=1 SV=3	Capza2	32.9671	67.1	14	11	7661.25	7820.19	7877.42	7823.09	8073.04	6643.35	7661.25	7820.19	7877.42	7823.09	8073.04	6643.35	0.964922	0.478726
P47757	F-actin-capping protein subunit beta OS=Mus musculus OX=10090 GN=Capzb PE=1 SV=3	Capzb	31.3455	66.8	19	19	9694.49	10348.5	12188.6	9785.55	11590	10893.4	9694.49	10348.5	12188.6	9785.55	11590	10893.4	1.00116	0.959457
P47791	Glutathione reductase, mitochondrial OS=Mus musculus OX=10090 GN=Gsr PE=1 SV=3	Gsr	53.6627	46.8	13	13	173.347	192.777	333.612	213.609	287.911	242.805	173.347	192.777	333.612	213.609	287.911	242.805	1.06372	0.550363
P47809	Dual specificity mitogen-activated protein kinase kinase 4 OS=Mus musculus OX=10090 GN=Map2k4 PE=1 SV=2	Map2k4	44.1136	69.5	19	19	3607.11	3235.66	3651.74	3491.22	3502.08	3518.51	3607.11	3235.66	3651.74	3491.22	3502.08	3518.51	1.00165	0.944145
P47810	Wee1-like protein kinase OS=Mus musculus OX=10090 GN=Wee1 PE=1 SV=2	Wee1	71.5782	7.7	3	3	88.2704	79.769	91.4982	80.7843	79.5926	95.1513	88.2704	79.769	91.4982	80.7843	79.5926	95.1513	0.984552	0.86047
P47811	Mitogen-activated protein kinase 14 OS=Mus musculus OX=10090 GN=Mapk14 PE=1 SV=3	Mapk14	41.2872	55.6	12	12	663.206	563.494	619.115	547.602	570.688	644.722	663.206	563.494	619.115	547.602	570.688	644.722	0.95514	0.47869
P47856	Glutamine--fructose-6-phosphate aminotransferase [isomerizing] 1 OS=Mus musculus OX=10090 GN=Gfpt1 PE=1 SV=3	Gfpt1	78.5391	59.7	38	38	6620.84	6198.28	7267.03	6172.34	6839.34	7096.96	6620.84	6198.28	7267.03	6172.34	6839.34	7096.96	1.00112	0.977871
P47857	ATP-dependent 6-phosphofructokinase, muscle type OS=Mus musculus OX=10090 GN=Pfkm PE=1 SV=3	Pfkm	85.2686	48.8	27	27	904.524	903.105	913.203	986.881	890.884	1033.5	904.524	903.105	913.203	986.881	890.884	1033.5	1.06999	0.213531
P47877	Insulin-like growth factor-binding protein 2 OS=Mus musculus OX=10090 GN=Igfbp2 PE=2 SV=2	Igfbp2	32.8467	8.2	2	2	136.79	139.453	130.233	133.111	123.092	112.236	136.79	139.453	130.233	133.111	123.092	112.236	0.906425	0.22989
P47879	Insulin-like growth factor-binding protein 4 OS=Mus musculus OX=10090 GN=Igfbp4 PE=1 SV=2	Igfbp4	27.8069	26	5	5	171.185	204.343	195.399	202.94	195.656	187.129	171.185	204.343	195.399	202.94	195.656	187.129	1.02592	0.703273
P47911	Large ribosomal subunit protein eL6 OS=Mus musculus OX=10090 GN=Rpl6 PE=1 SV=3	Rpl6	33.5096	30.7	9	9	17535.6	18122.5	20006.8	17049.4	18268	18426.3	17535.6	18122.5	20006.8	17049.4	18268	18426.3	0.965487	0.484561
P47915	Large ribosomal subunit protein eL29 OS=Mus musculus OX=10090 GN=Rpl29 PE=1 SV=2	Rpl29	17.587	11.9	2	2	434.543	489.476	353.418	435.989	1561.06	1622.24	434.543	489.476	353.418	435.989	1561.06	1622.24	2.83325	0.0147182
P47930	Fos-related antigen 2 OS=Mus musculus OX=10090 GN=Fosl2 PE=1 SV=2	Fosl2	35.2984	21.8	5	5	204.184	201.687	226.177	189.506	233.876	210.528	204.184	201.687	226.177	189.506	233.876	210.528	1.00295	0.993808
P47931	Follistatin OS=Mus musculus OX=10090 GN=Fst PE=2 SV=1	Fst	37.866	39.5	12	12	258.624	246.872	257.042	223.969	259.896	218.578	258.624	246.872	257.042	223.969	259.896	218.578	0.92119	0.231571
P47934	Carnitine O-acetyltransferase OS=Mus musculus OX=10090 GN=Crat PE=1 SV=3	Crat	70.8397	14.1	8	8	233.94	240.857	231.364	216.853	200.951	209.706	233.94	240.857	231.364	216.853	200.951	209.706	0.88862	0.0746524
P47941	Crk-like protein OS=Mus musculus OX=10090 GN=Crkl PE=1 SV=2	Crkl	33.83	55.4	14	14	2041.8	2403.33	2604.51	2082.07	2510.82	2279.28	2041.8	2403.33	2604.51	2082.07	2510.82	2279.28	0.974826	0.744436
P47955	Large ribosomal subunit protein P1 OS=Mus musculus OX=10090 GN=Rplp1 PE=1 SV=1	Rplp1	11.4749	57	4	4	6238.22	7617.02	7382.31	6769.87	7008.7	6551.3	6238.22	7617.02	7382.31	6769.87	7008.7	6551.3	0.95726	0.483497
P47962	Large ribosomal subunit protein uL18 OS=Mus musculus OX=10090 GN=Rpl5 PE=1 SV=3	Rpl5	34.4006	44.8	16	16	10134.8	10836	11224	10074.2	10555.1	10733.7	10134.8	10836	11224	10074.2	10555.1	10733.7	0.974162	0.553435
P47963	Large ribosomal subunit protein eL13 OS=Mus musculus OX=10090 GN=Rpl13 PE=1 SV=3	Rpl13	24.3055	29.4	6	6	10603.9	10947.3	12812.3	9836.48	12285.5	11634.5	10603.9	10947.3	12812.3	9836.48	12285.5	11634.5	0.982337	0.79051
P47964	Large ribosomal subunit protein eL36 OS=Mus musculus OX=10090 GN=Rpl36 PE=1 SV=3	Rpl36	12.2537	29.5	4	4	6433.89	6521.22	7550.38	6347.56	6548.96	7003.61	6433.89	6521.22	7550.38	6347.56	6548.96	7003.61	0.970478	0.601408
P48025	Tyrosine-protein kinase SYK OS=Mus musculus OX=10090 GN=Syk PE=1 SV=2	Syk	71.3763	20.2	7	7	414.738	417.3	518.232	452.755	473.364	448.98	414.738	417.3	518.232	452.755	473.364	448.98	1.01839	0.737306
P48036	Annexin A5 OS=Mus musculus OX=10090 GN=Anxa5 PE=1 SV=1	Anxa5	35.7524	41.4	11	11	2254.84	2144.21	2235.23	2202.22	2337.63	2351.47	2254.84	2144.21	2235.23	2202.22	2337.63	2351.47	1.03875	0.363561
P48453	Serine/threonine-protein phosphatase 2B catalytic subunit beta isoform OS=Mus musculus OX=10090 GN=Ppp3cb PE=1 SV=2	Ppp3cb	59.1735	42.5	15	8	1690.27	2016.28	1791.05	1806.19	1685.02	1524.86	1690.27	2016.28	1791.05	1806.19	1685.02	1524.86	0.91241	0.161585
P48678	Prelamin-A/C OS=Mus musculus OX=10090 GN=Lmna PE=1 SV=2	Lmna	74.2376	60.2	36	35	5235.66	5482.18	5537.73	5050.5	5600.4	5575.82	5235.66	5482.18	5537.73	5050.5	5600.4	5575.82	0.998225	0.952419
P48725	Pericentrin OS=Mus musculus OX=10090 GN=Pcnt PE=1 SV=2	Pcnt	329.465	10.3	21	21	143.679	154.996	145.57	143.525	138.636	124.142	143.679	154.996	145.57	143.525	138.636	124.142	0.914592	0.254197
P48759	Pentraxin-related protein PTX3 OS=Mus musculus OX=10090 GN=Ptx3 PE=1 SV=2	Ptx3	41.8116	35.4	9	9	826.941	832.812	773.689	821.117	791.115	761.929	826.941	832.812	773.689	821.117	791.115	761.929	0.975639	0.603799
P48760	Folylpolyglutamate synthase, mitochondrial OS=Mus musculus OX=10090 GN=Fpgs PE=1 SV=3	Fpgs	64.9554	11.4	4	4	182.025	167.602	128.662	161.081	151.584	160.292	182.025	167.602	128.662	161.081	151.584	160.292	0.98885	0.992178
P48774	Glutathione S-transferase Mu 5 OS=Mus musculus OX=10090 GN=Gstm5 PE=1 SV=1	Gstm5	26.6349	62.1	14	14	6935.34	6881.89	6532.27	6165.42	6623.9	6521.4	6935.34	6881.89	6532.27	6165.42	6623.9	6521.4	0.948953	0.212355
P49025	Citron Rho-interacting kinase OS=Mus musculus OX=10090 GN=Cit PE=1 SV=3	Cit	235.389	7.8	12	12	180.758	157.206	152.337	165.565	143.891	158.822	180.758	157.206	152.337	165.565	143.891	158.822	0.955081	0.577801
P49117	Nuclear receptor subfamily 2 group C member 2 OS=Mus musculus OX=10090 GN=Nr2c2 PE=1 SV=1	Nr2c2	65.2394	17.4	6	6	251.688	228.959	223.278	244.833	220.724	241.963	251.688	228.959	223.278	244.833	220.724	241.963	1.00511	0.935113
P49135	General transcription and DNA repair factor IIH helicase subunit XPB OS=Mus musculus OX=10090 GN=Ercc3 PE=2 SV=1	Ercc3	89.1265	34	15	15	230.287	196.265	251.465	209.529	208.434	236.821	230.287	196.265	251.465	209.529	208.434	236.821	0.965736	0.701047
P49138	MAP kinase-activated protein kinase 2 OS=Mus musculus OX=10090 GN=Mapkapk2 PE=1 SV=2	Mapkapk2	44.05	45.1	13	11	549.553	537.122	507.894	548.156	495.753	589.005	549.553	537.122	507.894	548.156	495.753	589.005	1.02405	0.711956
P49182	Heparin cofactor 2 OS=Mus musculus OX=10090 GN=Serpind1 PE=1 SV=1	Serpind1	54.4967	2.5	1	1	226.072	169.392	189.7	241.924	181.574	202.824	226.072	169.392	189.7	241.924	181.574	202.824	1.07034	0.505816
P49312	Heterogeneous nuclear ribonucleoprotein A1 OS=Mus musculus OX=10090 GN=Hnrnpa1 PE=1 SV=2	Hnrnpa1	34.1962	49.1	14	13	13199.3	13668.7	14048.6	12511.4	13895.2	13488	13199.3	13668.7	14048.6	12511.4	13895.2	13488	0.975025	0.553219
P49443	Protein phosphatase 1A OS=Mus musculus OX=10090 GN=Ppm1a PE=1 SV=1	Ppm1a	42.4327	65.2	18	16	1008.67	636.086	955.316	990.492	1008.86	1032.05	1008.67	636.086	955.316	990.492	1008.86	1032.05	1.16589	0.132909
P49446	Receptor-type tyrosine-protein phosphatase epsilon OS=Mus musculus OX=10090 GN=Ptpre PE=1 SV=3	Ptpre	80.6875	18.2	10	10	274.42	272.541	272.947	322.009	286.546	323.543	274.42	272.541	272.947	322.009	286.546	323.543	1.13683	0.0567236
P49586	Choline-phosphate cytidylyltransferase A OS=Mus musculus OX=10090 GN=Pcyt1a PE=1 SV=1	Pcyt1a	41.6669	26.7	8	8	732.08	752.141	787.823	798.826	777.902	883.999	732.08	752.141	787.823	798.826	777.902	883.999	1.08305	0.151818
P49615	Cyclin-dependent kinase 5 OS=Mus musculus OX=10090 GN=Cdk5 PE=1 SV=1	Cdk5	33.2885	44.5	11	11	1103.48	1061.57	1027.26	1128.64	1125.09	1106.06	1103.48	1061.57	1027.26	1128.64	1125.09	1106.06	1.05246	0.241512
P49717	DNA replication licensing factor MCM4 OS=Mus musculus OX=10090 GN=Mcm4 PE=1 SV=1	Mcm4	96.7362	53.9	36	36	3577.25	3542.82	4023.31	3635.06	3901.71	4077.84	3577.25	3542.82	4023.31	3635.06	3901.71	4077.84	1.04229	0.416039
P49718	DNA replication licensing factor MCM5 OS=Mus musculus OX=10090 GN=Mcm5 PE=1 SV=2	Mcm5	82.4068	58.3	37	37	5939.45	5892.81	6172.02	5934.7	5889.62	6416.72	5939.45	5892.81	6172.02	5934.7	5889.62	6416.72	1.01315	0.760627
P49722	Proteasome subunit alpha type-2 OS=Mus musculus OX=10090 GN=Psma2 PE=1 SV=3	Psma2	25.9266	59.8	11	11	7647.57	8244.03	8302.62	7330.48	7928.79	6850.91	7647.57	8244.03	8302.62	7330.48	7928.79	6850.91	0.913862	0.0875332
P49813	Tropomodulin-1 OS=Mus musculus OX=10090 GN=Tmod1 PE=1 SV=2	Tmod1	40.466	36.8	12	11	267.019	260.873	296.972	250.736	276.361	240.414	267.019	260.873	296.972	250.736	276.361	240.414	0.93047	0.298871
P49817	Caveolin-1 OS=Mus musculus OX=10090 GN=Cav1 PE=1 SV=1	Cav1	20.5387	29.8	4	3	177.381	138.944	155.313	166.399	151.054	139.776	177.381	138.944	155.313	166.399	151.054	139.776	0.969451	0.748785
P49935	Pro-cathepsin H OS=Mus musculus OX=10090 GN=Ctsh PE=1 SV=2	Ctsh	37.1703	19.5	4	4	205.128	227.217	203.998	215.08	239.774	173.778	205.128	227.217	203.998	215.08	239.774	173.778	0.987879	0.82842
P50096	Inosine-5'-monophosphate dehydrogenase 1 OS=Mus musculus OX=10090 GN=Impdh1 PE=1 SV=2	Impdh1	55.2785	44.2	12	12	374.484	373.677	425.61	391.813	366.482	412.191	374.484	373.677	425.61	391.813	366.482	412.191	0.997201	0.973048
P50114	Protein S100-B OS=Mus musculus OX=10090 GN=S100b PE=1 SV=2	S100b	10.728	40.2	3	3	1229.52	1478.22	1272.05	1282.93	1336.11	1177.65	1229.52	1478.22	1272.05	1282.93	1336.11	1177.65	0.953992	0.461159
P50171	(3R)-3-hydroxyacyl-CoA dehydrogenase OS=Mus musculus OX=10090 GN=Hsd17b8 PE=1 SV=2	Hsd17b8	26.5883	45.2	7	7	283.39	253.598	236.382	285.269	260.267	271.201	283.39	253.598	236.382	285.269	260.267	271.201	1.05608	0.413921
P50228	C-X-C motif chemokine 5 OS=Mus musculus OX=10090 GN=Cxcl5 PE=1 SV=2	Cxcl5	14.2351	16.7	1	1	100.09	111.704	100.629	77.1	82.1777	113.735	100.09	111.704	100.629	77.1	82.1777	113.735	0.873854	0.227681
P50247	Adenosylhomocysteinase OS=Mus musculus OX=10090 GN=Ahcy PE=1 SV=3	Ahcy	47.6882	90.3	33	33	6232.15	6121.67	6146.85	6331	6383.66	6215.83	6232.15	6121.67	6146.85	6331	6383.66	6215.83	1.02323	0.525128
P50396	Rab GDP dissociation inhibitor alpha OS=Mus musculus OX=10090 GN=Gdi1 PE=1 SV=3	Gdi1	50.5216	64	25	20	12731.4	12822.1	13724.4	13045.6	13897.5	12895.2	12731.4	12822.1	13724.4	13045.6	13897.5	12895.2	1.01427	0.737663
P50428	Arylsulfatase A OS=Mus musculus OX=10090 GN=Arsa PE=1 SV=2	Arsa	53.7482	36.4	8	8	939.807	1036.82	1016.44	958.623	1033.28	883.329	939.807	1036.82	1016.44	958.623	1033.28	883.329	0.96063	0.458194
P50429	Arylsulfatase B OS=Mus musculus OX=10090 GN=Arsb PE=1 SV=3	Arsb	59.6471	30.1	13	13	3661.64	3778.41	3582.57	3464.51	3832.32	3237.44	3661.64	3778.41	3582.57	3464.51	3832.32	3237.44	0.955695	0.35426
P50431	Serine hydroxymethyltransferase, cytosolic OS=Mus musculus OX=10090 GN=Shmt1 PE=1 SV=3	Shmt1	52.6009	48.7	18	18	1488.97	1514.97	1399.36	1536	1574.71	1379.83	1488.97	1514.97	1399.36	1536	1574.71	1379.83	1.01981	0.710805
P50446	Keratin, type II cytoskeletal 6A OS=Mus musculus OX=10090 GN=Krt6a PE=1 SV=3	Krt6a	59.3351	20.1	12	3	579.469	616.371	506.287	6555.88	940.098	734.038	579.469	616.371	506.287	6555.88	940.098	734.038	4.83513	0.0462595
P50516	V-type proton ATPase catalytic subunit A OS=Mus musculus OX=10090 GN=Atp6v1a PE=1 SV=2	Atp6v1a	68.3261	76.5	36	36	5256.88	5490.79	5532.14	5360.85	5502.68	5319	5256.88	5490.79	5532.14	5360.85	5502.68	5319	0.994024	0.875925
P50518	V-type proton ATPase subunit E 1 OS=Mus musculus OX=10090 GN=Atp6v1e1 PE=1 SV=2	Atp6v1e1	26.1574	38.1	11	8	6443.84	6549.75	6630.34	6110.99	6715.59	6495.37	6443.84	6549.75	6630.34	6110.99	6715.59	6495.37	0.984612	0.688675
P50544	Very long-chain specific acyl-CoA dehydrogenase, mitochondrial OS=Mus musculus OX=10090 GN=Acadvl PE=1 SV=3	Acadvl	70.8755	38.9	20	20	756.521	782.904	736.608	808.053	744.713	756.917	756.521	782.904	736.608	808.053	744.713	756.917	1.01478	0.760101
P50580	Proliferation-associated protein 2G4 OS=Mus musculus OX=10090 GN=Pa2g4 PE=1 SV=3	Pa2g4	43.6988	77.4	25	25	17488.6	16946.6	18081.8	17009.9	17350.6	18369.2	17488.6	16946.6	18081.8	17009.9	17350.6	18369.2	1.00405	0.9256
P50586	Tubby protein OS=Mus musculus OX=10090 GN=Tub PE=1 SV=1	Tub	55.3619	3	1	1	278.91	308.349	302.661	307.886	264.003	294.968	278.91	308.349	302.661	307.886	264.003	294.968	0.974085	0.675455
P51125	Calpastatin OS=Mus musculus OX=10090 GN=Cast PE=1 SV=2	Cast	84.9217	54.3	29	29	3587.32	3905.55	3837.12	3549.44	4021.2	3475.86	3587.32	3905.55	3837.12	3549.44	4021.2	3475.86	0.974978	0.598415
P51141	Segment polarity protein dishevelled homolog DVL-1 OS=Mus musculus OX=10090 GN=Dvl1 PE=1 SV=2	Dvl1	75.3591	11.5	5	5	100.319	111.596	101.961	80.2603	78.2715	107.612	100.319	111.596	101.961	80.2603	78.2715	107.612	0.847924	0.135274
P51150	Ras-related protein Rab-7a OS=Mus musculus OX=10090 GN=Rab7a PE=1 SV=2	Rab7a	23.4897	66.2	12	12	2855.47	2702.89	2953.81	2690.62	2908.93	3057.29	2855.47	2702.89	2953.81	2690.62	2908.93	3057.29	1.017	0.734562
P51174	Long-chain specific acyl-CoA dehydrogenase, mitochondrial OS=Mus musculus OX=10090 GN=Acadl PE=1 SV=2	Acadl	47.9079	43.7	18	18	4457.34	4353.61	4507.86	4245.88	4636.68	4504.11	4457.34	4353.61	4507.86	4245.88	4636.68	4504.11	1.00509	0.910256
P51175	Protoporphyrinogen oxidase OS=Mus musculus OX=10090 GN=Ppox PE=1 SV=1	Ppox	50.8706	24.1	6	6	233.977	212.039	231.566	205.396	236.444	237.35	233.977	212.039	231.566	205.396	236.444	237.35	1.00237	0.987258
P51410	Large ribosomal subunit protein uL6 OS=Mus musculus OX=10090 GN=Rpl9 PE=1 SV=2	Rpl9	21.8814	68.8	12	12	7576.3	7097.27	8705.27	7613.01	8034.08	8177.08	7576.3	7097.27	8705.27	7613.01	8034.08	8177.08	1.01905	0.69542
P51432	1-phosphatidylinositol 4,5-bisphosphate phosphodiesterase beta-3 OS=Mus musculus OX=10090 GN=Plcb3 PE=1 SV=2	Plcb3	139.487	39.5	35	35	627.511	609.586	606.049	697.964	707.32	626.975	627.511	609.586	606.049	697.964	707.32	626.975	1.1026	0.0849428
P51569	Alpha-galactosidase A OS=Mus musculus OX=10090 GN=Gla PE=1 SV=1	Gla	47.6427	29.1	9	9	2318.03	2330.98	2345.13	2215.72	2446.16	2250.34	2318.03	2330.98	2345.13	2215.72	2446.16	2250.34	0.988286	0.763196
P51612	DNA repair protein complementing XP-C cells homolog OS=Mus musculus OX=10090 GN=Xpc PE=1 SV=2	Xpc	104.522	17.3	12	12	157.015	155.721	154.452	166.59	156.444	185.81	157.015	155.721	154.452	166.59	156.444	185.81	1.08916	0.276354
P51655	Glypican-4 OS=Mus musculus OX=10090 GN=Gpc4 PE=1 SV=2	Gpc4	62.5862	20.1	7	7	196.707	174.365	174.282	154.821	189.965	203.411	196.707	174.365	174.282	154.821	189.965	203.411	1.00521	0.99761
P51660	Peroxisomal multifunctional enzyme type 2 OS=Mus musculus OX=10090 GN=Hsd17b4 PE=1 SV=3	Hsd17b4	79.4818	28	14	14	253.523	239.354	274.911	273.902	261.684	261.899	253.523	239.354	274.911	273.902	261.684	261.899	1.03868	0.532275
P51807	Dynein light chain Tctex-type 1 OS=Mus musculus OX=10090 GN=Dynlt1 PE=1 SV=1	Dynlt1	12.4831	70.8	5	5	893.189	861.372	962.314	1000.37	881.238	952.37	893.189	861.372	962.314	1000.37	881.238	952.37	1.0431	0.435507
P51855	Glutathione synthetase OS=Mus musculus OX=10090 GN=Gss PE=1 SV=1	Gss	52.2466	53.6	19	19	4841.43	5117.61	4791.62	4717.79	5230.02	4678.94	4841.43	5117.61	4791.62	4717.79	5230.02	4678.94	0.9916	0.836629
P51859	Hepatoma-derived growth factor OS=Mus musculus OX=10090 GN=Hdgf PE=1 SV=2	Hdgf	26.2687	78.1	20	20	4737.55	5536.65	5795.45	4493.14	5704.91	4670.06	4737.55	5536.65	5795.45	4493.14	5704.91	4670.06	0.92523	0.30036
P51863	V-type proton ATPase subunit d 1 OS=Mus musculus OX=10090 GN=Atp6v0d1 PE=1 SV=2	Atp6v0d1	40.3011	29.9	6	6	295.191	279.694	270.397	299.295	199.096	271.029	295.191	279.694	270.397	299.295	199.096	271.029	0.910254	0.303731
P51885	Lumican OS=Mus musculus OX=10090 GN=Lum PE=1 SV=2	Lum	38.265	3	1	1	43.7817	59.9258	89.6311		44.2088	58.3139	43.7817	59.9258	89.6311		44.2088	58.3139	0.795413
P51943	Cyclin-A2 OS=Mus musculus OX=10090 GN=Ccna2 PE=1 SV=2	Ccna2	47.2691	30.3	9	8	540.631	549.087	559.761	502.434	561.962	468.404	540.631	549.087	559.761	502.434	561.962	468.404	0.929262	0.213583
P51949	CDK-activating kinase assembly factor MAT1 OS=Mus musculus OX=10090 GN=Mnat1 PE=1 SV=2	Mnat1	35.8479	45.3	10	10	312.574	322.87	436.299	324.663	448.605	354.106	312.574	322.87	436.299	324.663	448.605	354.106	1.05191	0.634837
P51954	Serine/threonine-protein kinase Nek1 OS=Mus musculus OX=10090 GN=Nek1 PE=1 SV=2	Nek1	136.69	25.5	20	20	276.296	247.552	214.019	198.735	211.482	216.756	276.296	247.552	214.019	198.735	211.482	216.756	0.849712	0.068871
P52196	Thiosulfate sulfurtransferase OS=Mus musculus OX=10090 GN=Tst PE=1 SV=3	Tst	33.4659	27.6	6	6	468.337	445.022	411.52	510.264	468.145	470.724	468.337	445.022	411.52	510.264	468.145	470.724	1.09379	0.136026
P52293	Importin subunit alpha-1 OS=Mus musculus OX=10090 GN=Kpna2 PE=1 SV=2	Kpna2	57.9281	48.4	17	17	1312.2	1267.34	1392.61	1287.01	1308.79	1475.16	1312.2	1267.34	1392.61	1287.01	1308.79	1475.16	1.02487	0.653715
P52332	Tyrosine-protein kinase JAK1 OS=Mus musculus OX=10090 GN=Jak1 PE=1 SV=1	Jak1	133.367	10	6	6	106.977	122.135	109.624	106.748	98.5137	92.8741	106.977	122.135	109.624	106.748	98.5137	92.8741	0.880142	0.165113
P52431	DNA polymerase delta catalytic subunit OS=Mus musculus OX=10090 GN=Pold1 PE=1 SV=2	Pold1	123.79	37.4	32	32	735.977	709.07	659.611	746.829	716.08	675.56	735.977	709.07	659.611	746.829	716.08	675.56	1.01606	0.75689
P52479	Ubiquitin carboxyl-terminal hydrolase 10 OS=Mus musculus OX=10090 GN=Usp10 PE=1 SV=3	Usp10	87.022	29.3	13	13	427.108	420.649	492.764	426.789	442.318	542.613	427.108	420.649	492.764	426.789	442.318	542.613	1.05311	0.535364
P52480	Pyruvate kinase PKM OS=Mus musculus OX=10090 GN=Pkm PE=1 SV=4	Pkm	57.8449	82.5	47	45	61787.9	65568.5	73434.2	60407.7	71457.3	57302.6	61787.9	65568.5	73434.2	60407.7	71457.3	57302.6	0.942114	0.386027
P52482	Ubiquitin-conjugating enzyme E2 E1 OS=Mus musculus OX=10090 GN=Ube2e1 PE=1 SV=1	Ube2e1	21.3331	9.3	1	1	953.685	851.117	1135.34	1045.98	731.082	1110.44	953.685	851.117	1135.34	1045.98	731.082	1110.44	0.982095	0.810684
P52483	Ubiquitin-conjugating enzyme E2 E3 OS=Mus musculus OX=10090 GN=Ube2e3 PE=1 SV=2	Ube2e3	22.9126	56	7	3	610.109	627.4	671.746	634.635	701.458	679.721	610.109	627.4	671.746	634.635	701.458	679.721	1.05581	0.307962
P52624	Uridine phosphorylase 1 OS=Mus musculus OX=10090 GN=Upp1 PE=1 SV=2	Upp1	34.0861	35	7	7	256.98	214.175	238.875	217.187	228.314	247.423	256.98	214.175	238.875	217.187	228.314	247.423	0.975908	0.750719
P52633	Signal transducer and transcription activator 6 OS=Mus musculus OX=10090 GN=Stat6 PE=1 SV=2	Stat6	93.4972	30.3	16	16	805.229	782.019	834.01	811.891	939.431	1020.41	805.229	782.019	834.01	811.891	939.431	1020.41	1.14475	0.0604528
P52734	FYVE, RhoGEF and PH domain-containing protein 1 OS=Mus musculus OX=10090 GN=Fgd1 PE=1 SV=2	Fgd1	106.365	37.7	25	25	571.345	489.717	466.168	529.594	585.627	641.994	571.345	489.717	466.168	529.594	585.627	641.994	1.15059	0.0761342
P52760	2-iminobutanoate/2-iminopropanoate deaminase OS=Mus musculus OX=10090 GN=Rida PE=1 SV=3	Rida	14.2554	79.3	7	7	1215.21	1193.1	1141.35	1329.06	1230.93	1068.22	1215.21	1193.1	1141.35	1329.06	1230.93	1068.22	1.02213	0.762809
P52795	Ephrin-B1 OS=Mus musculus OX=10090 GN=Efnb1 PE=1 SV=1	Efnb1	37.8593	21.7	5	5	198.788	184.813	236.383	221.078	203.03	233.431	198.788	184.813	236.383	221.078	203.03	233.431	1.06058	0.453223
P52825	Carnitine O-palmitoyltransferase 2, mitochondrial OS=Mus musculus OX=10090 GN=Cpt2 PE=1 SV=2	Cpt2	73.9805	29	11	11	177.409	144.384	165.378	179.633	170.368	166.373	177.409	144.384	165.378	179.633	170.368	166.373	1.05994	0.439734
P52875	Putative divalent cation/proton antiporter TMEM165 OS=Mus musculus OX=10090 GN=Tmem165 PE=1 SV=2	Tmem165	34.7906	18.9	3	3	319.575	327.178	324.67	358.144	471.197	537.021	319.575	327.178	324.67	358.144	471.197	537.021	1.40656	0.00647539
P52912	Cytotoxic granule associated RNA binding protein TIA1 OS=Mus musculus OX=10090 GN=Tia1 PE=1 SV=1	Tia1	42.8	18.7	4	4	239.152	258.757	289.732	266.313	280.094	286.185	239.152	258.757	289.732	266.313	280.094	286.185	1.05707	0.40185
P52927	High mobility group protein HMGI-C OS=Mus musculus OX=10090 GN=Hmga2 PE=1 SV=1	Hmga2	11.8192	49.1	4	4	634.091	731.744	427.2	589.714	1072.89	511.808	634.091	731.744	427.2	589.714	1072.89	511.808	1.2127	0.411841
P53026	Large ribosomal subunit protein uL1 OS=Mus musculus OX=10090 GN=Rpl10a PE=1 SV=3	Rpl10a	24.9164	43.3	14	14	7211.66	6447.77	7840	6967.62	7399.57	7532.89	7211.66	6447.77	7840	6967.62	7399.57	7532.89	1.01863	0.701148
P53368	Oxidized purine nucleoside triphosphate hydrolase OS=Mus musculus OX=10090 GN=Nudt1 PE=1 SV=1	Nudt1	17.9083	7.7	1	1	147.961	165.833		154.24	192.854	177.568	147.961	165.833		154.24	192.854	177.568	1.11466
P53395	Lipoamide acyltransferase component of branched-chain alpha-keto acid dehydrogenase complex, mitochondrial OS=Mus musculus OX=10090 GN=Dbt PE=1 SV=2	Dbt	53.2465	41.7	12	12	578.899	523.284	567.022	537.286	465.383	611.233	578.899	523.284	567.022	537.286	465.383	611.233	0.966869	0.598506
P53564	Homeobox protein cut-like 1 OS=Mus musculus OX=10090 GN=Cux1 PE=1 SV=3	Cux1	165.596	11.8	10	4	248.095	236.951	229.685	246.159	251.88	243.047	248.095	236.951	229.685	246.159	251.88	243.047	1.03687	0.537406
P53612	Geranylgeranyl transferase type-2 subunit beta OS=Mus musculus OX=10090 GN=Rabggtb PE=1 SV=2	Rabggtb	37.8034	25.1	5	5	551.857	534.116	561.003	467.856	603.346	509.773	551.857	534.116	561.003	467.856	603.346	509.773	0.959926	0.507046
P53657	Pyruvate kinase PKLR OS=Mus musculus OX=10090 GN=Pklr PE=1 SV=1	Pklr	62.3087	5.7	3	3	4752.98	5114.25	5927.54	4882.96	5739.61	8902.99	4752.98	5114.25	5927.54	4882.96	5739.61	8902.99	1.2362	0.197936
P53668	LIM domain kinase 1 OS=Mus musculus OX=10090 GN=Limk1 PE=1 SV=1	Limk1	72.7932	12.1	5	5	199.197	206.032	215.781	184.908	191.625	200.526	199.197	206.032	215.781	184.908	191.625	200.526	0.929228	0.270027
P53690	Matrix metalloproteinase-14 OS=Mus musculus OX=10090 GN=Mmp14 PE=2 SV=3	Mmp14	65.919	17.7	8	8	2121.27	2599.85	3389.71	2488.17	3284.38	2621.97	2121.27	2599.85	3389.71	2488.17	3284.38	2621.97	1.03498	0.695147
P53762	Aryl hydrocarbon receptor nuclear translocator OS=Mus musculus OX=10090 GN=Arnt PE=1 SV=3	Arnt	86.9629	33	15	15	328.628	291.183	318.292	337.985	303.774	309.849	328.628	291.183	318.292	337.985	303.774	309.849	1.0144	0.814345
P53798	Squalene synthase OS=Mus musculus OX=10090 GN=Fdft1 PE=1 SV=2	Fdft1	48.1543	3.4	1	1	108.133	107.662	69.0879	110.266	93.0582	106.793	108.133	107.662	69.0879	110.266	93.0582	106.793	1.08857	0.450647
P53810	Phosphatidylinositol transfer protein alpha isoform OS=Mus musculus OX=10090 GN=Pitpna PE=1 SV=2	Pitpna	31.8934	62.7	18	18	5068.05	5767.59	5133.78	4982.29	5119.43	4359.34	5068.05	5767.59	5133.78	4982.29	5119.43	4359.34	0.905547	0.1021
P53811	Phosphatidylinositol transfer protein beta isoform OS=Mus musculus OX=10090 GN=Pitpnb PE=1 SV=2	Pitpnb	31.487	75.3	22	20	4990.49	5326.04	5080.38	4793.21	5475.79	4981.83	4990.49	5326.04	5080.38	4793.21	5475.79	4981.83	0.990512	0.817066
P53986	Monocarboxylate transporter 1 OS=Mus musculus OX=10090 GN=Slc16a1 PE=1 SV=1	Slc16a1	53.2672	12.4	3	3	32.5075	28.9457	33.7927	29.837	39.5595	42.3285	32.5075	28.9457	33.7927	29.837	39.5595	42.3285	1.17302	0.352293
P53994	Ras-related protein Rab-2A OS=Mus musculus OX=10090 GN=Rab2a PE=1 SV=1	Rab2a	23.5475	68.4	11	5	589.284	580.537	651.32	606.79	668.651	620.547	589.284	580.537	651.32	606.79	668.651	620.547	1.0411	0.459078
P53996	CCHC-type zinc finger nucleic acid binding protein OS=Mus musculus OX=10090 GN=Cnbp PE=1 SV=2	Cnbp	19.5918	73	17	17	4150.32	4850.48	4756.5	4098.7	4393.65	3986.81	4150.32	4850.48	4756.5	4098.7	4393.65	3986.81	0.907094	0.0932233
P54071	Isocitrate dehydrogenase [NADP], mitochondrial OS=Mus musculus OX=10090 GN=Idh2 PE=1 SV=3	Idh2	50.9062	56.6	24	24	4621.27	4299.22	4232.47	4536.59	4160.45	4614.38	4621.27	4299.22	4232.47	4536.59	4160.45	4614.38	1.01205	0.797436
P54103	DnaJ homolog subfamily C member 2 OS=Mus musculus OX=10090 GN=Dnajc2 PE=1 SV=2	Dnajc2	71.7218	34.5	17	17	737.325	745.191	820.338	750.593	654.543	767.038	737.325	745.191	820.338	750.593	654.543	767.038	0.943253	0.3252
P54227	Stathmin OS=Mus musculus OX=10090 GN=Stmn1 PE=1 SV=2	Stmn1	17.2745	33.6	7	5	6432.54	6606.54	7596.19	6315.9	7636.1	6270.33	6432.54	6606.54	7596.19	6315.9	7636.1	6270.33	0.979989	0.744484
P54254	Ataxin-1 OS=Mus musculus OX=10090 GN=Atxn1 PE=1 SV=2	Atxn1	83.7933	14.8	7	7	231.638	257.942	217.36	220.75	206.264	227.649	231.638	257.942	217.36	220.75	206.264	227.649	0.926052	0.297258
P54276	DNA mismatch repair protein Msh6 OS=Mus musculus OX=10090 GN=Msh6 PE=1 SV=3	Msh6	151.084	36.4	38	38	1109.48	1069.75	1212.3	1067.05	1118.72	1150.4	1109.48	1069.75	1212.3	1067.05	1118.72	1150.4	0.983676	0.753026
P54285	Voltage-dependent L-type calcium channel subunit beta-3 OS=Mus musculus OX=10090 GN=Cacnb3 PE=1 SV=2	Cacnb3	54.572	8.9	3	3	75.4313	88.8327	60.3636	85.1477	78.8326	76.5615	75.4313	88.8327	60.3636	85.1477	78.8326	76.5615	1.07085	0.511079
P54310	Hormone-sensitive lipase OS=Mus musculus OX=10090 GN=Lipe PE=1 SV=2	Lipe	83.3475	23.7	10	10	136.562	140.277	136.3	157.827	127.063	156.576	136.562	140.277	136.3	157.827	127.063	156.576	1.06857	0.471857
P54726	UV excision repair protein RAD23 homolog A OS=Mus musculus OX=10090 GN=Rad23a PE=1 SV=2	Rad23a	39.7065	70.5	13	11	2023.75	2017.02	1800.66	1975.32	2000.51	1781.93	2023.75	2017.02	1800.66	1975.32	2000.51	1781.93	0.985678	0.783246
P54728	UV excision repair protein RAD23 homolog B OS=Mus musculus OX=10090 GN=Rad23b PE=1 SV=2	Rad23b	43.5126	48.8	12	12	6899.96	7879.06	8309.39	7027.29	8049	7103.4	6899.96	7879.06	8309.39	7027.29	8049	7103.4	0.960642	0.517541
P54731	FAS-associated factor 1 OS=Mus musculus OX=10090 GN=Faf1 PE=1 SV=2	Faf1	73.863	44.7	21	21	4207.55	4455.9	4438.55	4248.18	4556.79	4163.87	4207.55	4455.9	4438.55	4248.18	4556.79	4163.87	0.989837	0.8001
P54754	Ephrin type-B receptor 3 OS=Mus musculus OX=10090 GN=Ephb3 PE=1 SV=2	Ephb3	109.662	4.4	3	1	108.45	70.1717	85.3706	97.9104	45.9841	100.677	108.45	70.1717	85.3706	97.9104	45.9841	100.677	0.926433	0.579147
P54775	26S proteasome regulatory subunit 6B OS=Mus musculus OX=10090 GN=Psmc4 PE=1 SV=2	Psmc4	47.4083	74.2	28	28	8140.93	8005.54	8829.02	8036.05	8579.56	8415.32	8140.93	8005.54	8829.02	8036.05	8579.56	8415.32	1.00222	0.948614
P54818	Galactocerebrosidase OS=Mus musculus OX=10090 GN=Galc PE=1 SV=2	Galc	77.2565	2.8	1	1	31.9791	26.2309	38.2	35.8177	30.0869	51.0238	31.9791	26.2309	38.2	35.8177	30.0869	51.0238	1.21282	0.348762
P54822	Adenylosuccinate lyase OS=Mus musculus OX=10090 GN=Adsl PE=1 SV=2	Adsl	54.8662	64	24	24	9566.03	10065.2	9263.72	9481.7	10060.8	9146.83	9566.03	10065.2	9263.72	9481.7	10060.8	9146.83	0.992885	0.865706
P54823	Probable ATP-dependent RNA helicase DDX6 OS=Mus musculus OX=10090 GN=Ddx6 PE=1 SV=1	Ddx6	54.1916	72.3	26	26	5891.15	5885.62	5351.48	5669.53	5634.38	5897.73	5891.15	5885.62	5351.48	5669.53	5634.38	5897.73	1.00429	0.904919
P54869	Hydroxymethylglutaryl-CoA synthase, mitochondrial OS=Mus musculus OX=10090 GN=Hmgcs2 PE=1 SV=2	Hmgcs2	56.8228	11.4	5	4	232.369	265.427	298.765	239.62	271.826	302.975	232.369	265.427	298.765	239.62	271.826	302.975	1.02242	0.793641
P55012	Solute carrier family 12 member 2 OS=Mus musculus OX=10090 GN=Slc12a2 PE=1 SV=2	Slc12a2	131.034	2.9	2	2	128.121	169.001	119.138	128.815	143.999	120.386	128.121	169.001	119.138	128.815	143.999	120.386	0.9446	0.655909
P55065	Phospholipid transfer protein OS=Mus musculus OX=10090 GN=Pltp PE=1 SV=1	Pltp	54.4531	20.1	7	7	329.999	330.044	431.079	341.733	369.979	323.594	329.999	330.044	431.079	341.733	369.979	323.594	0.948847	0.585315
P55097	Cathepsin K OS=Mus musculus OX=10090 GN=Ctsk PE=1 SV=2	Ctsk	36.8888	13.4	4	4	221.621	245.536	250.163	222.317	250.744	210.959	221.621	245.536	250.163	222.317	250.744	210.959	0.953576	0.501828
P55194	SH3 domain-binding protein 1 OS=Mus musculus OX=10090 GN=Sh3bp1 PE=1 SV=3	Sh3bp1	74.1725	42.9	19	19	428.954	395.724	395.629	401.99	380.986	433.408	428.954	395.724	395.629	401.99	380.986	433.408	0.996785	0.946235
P55200	Histone-lysine N-methyltransferase 2A OS=Mus musculus OX=10090 GN=Kmt2a PE=1 SV=3	Kmt2a	429.649	2.3	5	5	29.7109	33.0211	26.5254	19.8746	31.1687	29.9751	29.7109	33.0211	26.5254	19.8746	31.1687	29.9751	0.907692	0.550172
P55258	Ras-related protein Rab-8A OS=Mus musculus OX=10090 GN=Rab8a PE=1 SV=2	Rab8a	23.6682	5.8	1	1	175.484	155.494	139.347	175.831	210.627	183.739	175.484	155.494	139.347	175.831	210.627	183.739	1.21235	0.0467393
P55264	Adenosine kinase OS=Mus musculus OX=10090 GN=Adk PE=1 SV=2	Adk	40.1487	55.1	19	19	2217.05	1997.53	2466.92	2181.32	2283.42	2318.51	2217.05	1997.53	2466.92	2181.32	2283.42	2318.51	1.01523	0.745822
P55288	Cadherin-11 OS=Mus musculus OX=10090 GN=Cdh11 PE=1 SV=1	Cdh11	88.1124	18.6	9	9	274.787	271.748	273.437	298.823	330.172	272.193	274.787	271.748	273.437	298.823	330.172	272.193	1.09905	0.186224
P55302	Alpha-2-macroglobulin receptor-associated protein OS=Mus musculus OX=10090 GN=Lrpap1 PE=1 SV=1	Lrpap1	42.215	44.2	16	16	842.049	981.67	896.252	865.122	922.319	830.923	842.049	981.67	896.252	865.122	922.319	830.923	0.962644	0.507269
P56213	FAD-linked sulfhydryl oxidase ALR OS=Mus musculus OX=10090 GN=Gfer PE=1 SV=2	Gfer	22.8765	33.3	8	8	811.311	872.19	860.844	878.968	848.434	777.863	811.311	872.19	860.844	878.968	848.434	777.863	0.98464	0.747856
P56371	Ras-related protein Rab-4A OS=Mus musculus OX=10090 GN=Rab4a PE=1 SV=2	Rab4a	24.4087	31.7	5	4	162.03	154.44	169.11	168.165	177.324	130.402	162.03	154.44	169.11	168.165	177.324	130.402	0.980047	0.764559
P56389	Cytidine deaminase OS=Mus musculus OX=10090 GN=Cda PE=1 SV=2	Cda	16.1314	78.8	8	8	11713.6	12279.3	11654.5	11199.5	12586.6	11156.1	11713.6	12279.3	11654.5	11199.5	12586.6	11156.1	0.980218	0.645673
P56394	Cytochrome c oxidase copper chaperone OS=Mus musculus OX=10090 GN=Cox17 PE=1 SV=2	Cox17	6.78401	84.1	4	4	1113.85	1148.08	947.236	1067.31	1024.56	896.389	1113.85	1148.08	947.236	1067.31	1024.56	896.389	0.931163	0.311167
P56395	Cytochrome b5 OS=Mus musculus OX=10090 GN=Cyb5a PE=1 SV=2	Cyb5a	15.241	41	4	4	281.56	253.975	249.168	257.743	259.382	234.722	281.56	253.975	249.168	257.743	259.382	234.722	0.95813	0.519414
P56399	Ubiquitin carboxyl-terminal hydrolase 5 OS=Mus musculus OX=10090 GN=Usp5 PE=1 SV=1	Usp5	95.8333	62	41	41	10342.1	11122.9	10746.3	9950.97	10945.9	9197.8	10342.1	11122.9	10746.3	9950.97	10945.9	9197.8	0.934287	0.194368
P56477	Interferon regulatory factor 5 OS=Mus musculus OX=10090 GN=Irf5 PE=1 SV=1	Irf5	56.005	11.1	3	3	69.6222	87.5866	89.1145	95.0552	77.8975	103.039	69.6222	87.5866	89.1145	95.0552	77.8975	103.039	1.12044	0.341689
P56480	ATP synthase subunit beta, mitochondrial OS=Mus musculus OX=10090 GN=Atp5f1b PE=1 SV=2	Atp5f1b	56.3005	71.3	23	23	5490.24	5064.97	5988.24	5501.11	5318.85	6038.29	5490.24	5064.97	5988.24	5501.11	5318.85	6038.29	1.01903	0.719829
P56485	Atypical chemokine receptor 3 OS=Mus musculus OX=10090 GN=Ackr3 PE=1 SV=2	Ackr3	41.6359	3.6	1	1	26.8569	22.3882	22.2891	23.2174	22.8294	26.3108	26.8569	22.3882	22.2891	23.2174	22.8294	26.3108	1.01151	0.93942
P56542	Deoxyribonuclease-2-alpha OS=Mus musculus OX=10090 GN=Dnase2 PE=1 SV=1	Dnase2	38.8107	22.7	6	6	840.533	1015.86	958.161	1015.69	1007.28	891.669	840.533	1015.86	958.161	1015.69	1007.28	891.669	1.03556	0.566722
P56546	C-terminal-binding protein 2 OS=Mus musculus OX=10090 GN=Ctbp2 PE=1 SV=2	Ctbp2	48.9569	51	11	9	3049.89	2784.27	2879.38	2775.66	2847.61	3032.71	3049.89	2784.27	2879.38	2775.66	2847.61	3032.71	0.993394	0.880853
P56565	Protein S100-A1 OS=Mus musculus OX=10090 GN=S100a1 PE=1 SV=2	S100a1	10.5048	33	3	3	3184.08	3714.1	4322.71	3735.06	4142.15	3551.55	3184.08	3714.1	4322.71	3735.06	4142.15	3551.55	1.01852	0.754277
P56581	G/T mismatch-specific thymine DNA glycosylase OS=Mus musculus OX=10090 GN=Tdg PE=1 SV=2	Tdg	46.8791	6.4	2	2	119.102	125.802	158.458	126.166	131.532	126.065	119.102	125.802	158.458	126.166	131.532	126.065	0.951411	0.652991
P56671	Myc-associated zinc finger protein OS=Mus musculus OX=10090 GN=Maz PE=1 SV=1	Maz	48.7699	3.1	1	1	64.8698	30.5749	22.8068	67.1498	40.5255	8.18019	64.8698	30.5749	22.8068	67.1498	40.5255	8.18019	0.979738	0.641665
P56695	Wolframin OS=Mus musculus OX=10090 GN=Wfs1 PE=1 SV=1	Wfs1	100.579	4	2	2	136.181	128.232	139.633	148.894	120.239	116.856	136.181	128.232	139.633	148.894	120.239	116.856	0.955307	0.572527
P56818	Beta-secretase 1 OS=Mus musculus OX=10090 GN=Bace1 PE=1 SV=2	Bace1	55.7477	17.8	7	7	399.009	438.853	417.095	430.146	442.556	397.084	399.009	438.853	417.095	430.146	442.556	397.084	1.01182	0.838134
P56959	RNA-binding protein FUS OS=Mus musculus OX=10090 GN=Fus PE=1 SV=1	Fus	52.6731	22	10	10	2742.3	2929.48	3176.59	2682.58	3191.78	2793.86	2742.3	2929.48	3176.59	2682.58	3191.78	2793.86	0.979641	0.713902
P56960	Exosome complex component 10 OS=Mus musculus OX=10090 GN=Exosc10 PE=1 SV=2	Exosc10	100.942	50.2	28	28	582.281	666.86	745.607	718.012	692.301	763.147	582.281	666.86	745.607	718.012	692.301	763.147	1.08959	0.205608
P57080	Ubiquitin carboxyl-terminal hydrolase 25 OS=Mus musculus OX=10090 GN=Usp25 PE=1 SV=2	Usp25	121.42	37.9	28	28	409.933	410.028	374.09	422.24	381.499	436.36	409.933	410.028	374.09	422.24	381.499	436.36	1.03856	0.536944
P57716	Nicastrin OS=Mus musculus OX=10090 GN=Ncstn PE=1 SV=3	Ncstn	78.492	14.8	8	8	670.213	809.921	824.277	642.493	759.675	718.285	670.213	809.921	824.277	642.493	759.675	718.285	0.920171	0.266788
P57725	SAM domain-containing protein SAMSN-1 OS=Mus musculus OX=10090 GN=Samsn1 PE=1 SV=2	Samsn1	41.6011	5.1	1	1	3140.69	2639.61	3258.64	3417.48	3394.11	3873.01	3140.69	2639.61	3258.64	3417.48	3394.11	3873.01	1.18206	0.0237171
P57776	Elongation factor 1-delta OS=Mus musculus OX=10090 GN=Eef1d PE=1 SV=3	Eef1d	31.293	60.5	19	17	19865.4	19049.6	21088.9	19486	20398.5	20974.9	19865.4	19049.6	21088.9	19486	20398.5	20974.9	1.01426	0.741346
P57780	Alpha-actinin-4 OS=Mus musculus OX=10090 GN=Actn4 PE=1 SV=1	Actn4	104.977	55.6	49	48	15743	16631.9	15908.9	15445.5	16611.7	14703.9	15743	16631.9	15908.9	15445.5	16611.7	14703.9	0.968463	0.467558
P58006	Sestrin-1 OS=Mus musculus OX=10090 GN=Sesn1 PE=1 SV=3	Sesn1	56.6372	19.7	8	8	143.772	157.823	141.795	156.047	146.135	156.771	143.772	157.823	141.795	156.047	146.135	156.771	1.0351	0.63001
P58043	Sestrin-2 OS=Mus musculus OX=10090 GN=Sesn2 PE=1 SV=1	Sesn2	54.3767	16.9	6	5	297.079	287.456	339.675	302.152	302.978	319.145	297.079	287.456	339.675	302.152	302.978	319.145	1.00007	0.970166
P58242	Acid sphingomyelinase-like phosphodiesterase 3b OS=Mus musculus OX=10090 GN=Smpdl3b PE=1 SV=1	Smpdl3b	51.5996	33.8	9	9	301.259	327.996	293.477	281.02	336.912	318.576	301.259	327.996	293.477	281.02	336.912	318.576	1.01493	0.846737
P58252	Elongation factor 2 OS=Mus musculus OX=10090 GN=Eef2 PE=1 SV=2	Eef2	95.314	73.9	60	60	60488.9	67928.2	73053.4	58071.1	65353.5	58898.2	60488.9	67928.2	73053.4	58071.1	65353.5	58898.2	0.90496	0.126708
P58281	Dynamin-like 120 kDa protein, mitochondrial OS=Mus musculus OX=10090 GN=Opa1 PE=1 SV=1	Opa1	111.339	9.7	6	6	264.872	196.418	123.251	243.289	221.168	115.147	264.872	196.418	123.251	243.289	221.168	115.147	0.991554	0.960364
P58283	E3 ubiquitin-protein ligase RNF216 OS=Mus musculus OX=10090 GN=Rnf216 PE=1 SV=3	Rnf216	97.6821	6.2	4	4	53.8382	49.5193	55.4502	45.1162	55.3169	54.7378	53.8382	49.5193	55.4502	45.1162	55.3169	54.7378	0.977099	0.826587
P58389	Serine/threonine-protein phosphatase 2A activator OS=Mus musculus OX=10090 GN=Ptpa PE=1 SV=1	Ptpa	36.7101	80.5	19	19	4955.33	5406.09	5642.75	4787.42	5675.51	5367.65	4955.33	5406.09	5642.75	4787.42	5675.51	5367.65	0.989154	0.830342
P58404	Striatin-4 OS=Mus musculus OX=10090 GN=Strn4 PE=1 SV=2	Strn4	81.6451	39.1	18	17	1150.72	1196.76	1113.9	1137.7	1197.83	1083.4	1150.72	1196.76	1113.9	1137.7	1197.83	1083.4	0.987738	0.783371
P58462	Forkhead box protein P1 OS=Mus musculus OX=10090 GN=Foxp1 PE=1 SV=1	Foxp1	78.8333	25.8	11	11	260.156	250.978	271.698	235.648	221.277	294.399	260.156	250.978	271.698	235.648	221.277	294.399	0.959752	0.56339
P58501	PAX3- and PAX7-binding protein 1 OS=Mus musculus OX=10090 GN=Paxbp1 PE=1 SV=3	Paxbp1	104.836	9.7	6	6	116.807	100.391	81.8532	95.3065	85.2694	114.281	116.807	100.391	81.8532	95.3065	85.2694	114.281	0.985973	0.928112
P58771	Tropomyosin alpha-1 chain OS=Mus musculus OX=10090 GN=Tpm1 PE=1 SV=1	Tpm1	32.6805	60.2	24	10	36103.9	39464.1	38709.6	34950.8	36543.2	32818.7	36103.9	39464.1	38709.6	34950.8	36543.2	32818.7	0.912802	0.0765181
P58774	Tropomyosin beta chain OS=Mus musculus OX=10090 GN=Tpm2 PE=1 SV=1	Tpm2	32.8367	34.2	11	11	7920.67	8224.24	9335.81	6769	8994.5	7361.86	7920.67	8224.24	9335.81	6769	8994.5	7361.86	0.907563	0.200481
P58801	Receptor-interacting serine/threonine-protein kinase 2 OS=Mus musculus OX=10090 GN=Ripk2 PE=1 SV=1	Ripk2	60.4001	55.1	19	19	820	821.286	852.331	868.459	830.076	785.049	820	821.286	852.331	868.459	830.076	785.049	0.995977	0.919572
P59016	Vacuolar protein sorting-associated protein 33B OS=Mus musculus OX=10090 GN=Vps33b PE=1 SV=1	Vps33b	70.5263	27.9	12	12	451.638	482.682	512.886	469.413	529.028	503.252	451.638	482.682	512.886	469.413	529.028	503.252	1.03765	0.524442
P59114	mRNA (2'-O-methyladenosine-N(6)-)-methyltransferase OS=Mus musculus OX=10090 GN=Pcif1 PE=1 SV=1	Pcif1	80.5045	17.1	7	7	223.807	221.88	258.778	225.539	242.767	271.84	223.807	221.88	258.778	225.539	242.767	271.84	1.05065	0.52276
P59242	Cingulin OS=Mus musculus OX=10090 GN=Cgn PE=1 SV=1	Cgn	136.447	1.4	1	1	673.489	823.525	692.208	646.242	645.13	876.265	673.489	823.525	692.208	646.242	645.13	876.265	0.99014	0.857869
P59279	Ras-related protein Rab-2B OS=Mus musculus OX=10090 GN=Rab2b PE=1 SV=1	Rab2b	24.1984	6.5	1	1	15.2082	27.3767	27.6009	15.5881	16.2555	20.8884	15.2082	27.3767	27.6009	15.5881	16.2555	20.8884	0.75132	0.29337
P59326	YTH domain-containing family protein 1 OS=Mus musculus OX=10090 GN=Ythdf1 PE=1 SV=1	Ythdf1	60.8786	20.4	8	3	1199.75	1554.97	1649.58	1282.61	1338.66	1355.27	1199.75	1554.97	1649.58	1282.61	1338.66	1355.27	0.902875	0.250677
P59328	WD repeat and HMG-box DNA-binding protein 1 OS=Mus musculus OX=10090 GN=Wdhd1 PE=1 SV=2	Wdhd1	124.254	18.9	13	13	233.513	256.269	214.658	226.37	243.652	260.165	233.513	256.269	214.658	226.37	243.652	260.165	1.03655	0.610828
P59438	BLOC-2 complex member HPS5 OS=Mus musculus OX=10090 GN=Hps5 PE=1 SV=2	Hps5	126.337	21.3	17	17	128.982	178.674	167.09	135.042	131.747	155.756	128.982	178.674	167.09	135.042	131.747	155.756	0.890045	0.29826
P59672	Ankyrin repeat and SAM domain-containing protein 1A OS=Mus musculus OX=10090 GN=Anks1a PE=1 SV=3	Anks1a	125.242	18.7	14	14	297.824	303.448	254.916	266.999	239.321	244.797	297.824	303.448	254.916	266.999	239.321	244.797	0.87728	0.091214
P59759	Myocardin-related transcription factor B OS=Mus musculus OX=10090 GN=Mrtfb PE=1 SV=1	Mrtfb	117.547	21.2	13	13	1073.67	1044.69	1082.65	1134.33	1075.3	1081.76	1073.67	1044.69	1082.65	1134.33	1075.3	1081.76	1.02824	0.514548
P59764	Dedicator of cytokinesis protein 4 OS=Mus musculus OX=10090 GN=Dock4 PE=1 SV=1	Dock4	226.55	17.8	25	25	1677.54	1666.88	1583.2	1393.79	1717.76	1430.33	1677.54	1666.88	1583.2	1393.79	1717.76	1430.33	0.921716	0.177274
P59997	Lysine-specific demethylase 2A OS=Mus musculus OX=10090 GN=Kdm2a PE=1 SV=2	Kdm2a	132.68	15.2	12	12	134.642	148.217	128.298	181.586	144.667	173.262	134.642	148.217	128.298	181.586	144.667	173.262	1.2149	0.0496061
P60122	RuvB-like 1 OS=Mus musculus OX=10090 GN=Ruvbl1 PE=1 SV=1	Ruvbl1	50.214	67.8	21	21	6358.32	6628	6533.29	6124.08	6743.48	6129.86	6358.32	6628	6533.29	6124.08	6743.48	6129.86	0.973248	0.512026
P60229	Eukaryotic translation initiation factor 3 subunit E OS=Mus musculus OX=10090 GN=Eif3e PE=1 SV=1	Eif3e	52.2208	68.1	27	27	5926.42	5836.44	6048.45	6316.8	6083.7	6489.35	5926.42	5836.44	6048.45	6316.8	6083.7	6489.35	1.06055	0.147662
P60330	Separin OS=Mus musculus OX=10090 GN=Espl1 PE=1 SV=1	Espl1	233.035	3.7	4	4	101.786	108.709	108.305	117.106	103.621	82.8028	101.786	108.709	108.305	117.106	103.621	82.8028	0.952103	0.581968
P60335	Poly(rC)-binding protein 1 OS=Mus musculus OX=10090 GN=Pcbp1 PE=1 SV=1	Pcbp1	37.4978	72.2	14	14	7671.09	9436.25	10854.3	7882.37	9805.61	8717.06	7671.09	9436.25	10854.3	7882.37	9805.61	8717.06	0.94433	0.567436
P60521	Gamma-aminobutyric acid receptor-associated protein-like 2 OS=Mus musculus OX=10090 GN=Gabarapl2 PE=1 SV=1	Gabarapl2	13.6668	22.2	2	2	489.095	526.39	528.907	424.284	545.135	480.933	489.095	526.39	528.907	424.284	545.135	480.933	0.939109	0.346427
P60605	Ubiquitin-conjugating enzyme E2 G2 OS=Mus musculus OX=10090 GN=Ube2g2 PE=1 SV=1	Ube2g2	18.5663	22.4	2	2	95.1463	73.7865	94.3242	102.044	91.9756	94.3782	95.1463	73.7865	94.3242	102.044	91.9756	94.3782	1.0955	0.357108
P60670	Nuclear protein localization protein 4 homolog OS=Mus musculus OX=10090 GN=Nploc4 PE=1 SV=3	Nploc4	68.0172	53.1	23	23	2652.61	2855.72	2942.61	2716.25	2900.54	2850.78	2652.61	2855.72	2942.61	2716.25	2900.54	2850.78	1.00197	0.954048
P60710	Actin, cytoplasmic 1 OS=Mus musculus OX=10090 GN=Actb PE=1 SV=1	Actb	41.7367	68.5	23	1	44747.9	44552.1	47937.3	43877.9	46906.6	45278.6	44747.9	44552.1	47937.3	43877.9	46906.6	45278.6	0.991444	0.84726
P60762	Mortality factor 4-like protein 1 OS=Mus musculus OX=10090 GN=Morf4l1 PE=1 SV=2	Morf4l1	41.4926	22.1	6	6	234.38	221.124	246.268	227.752	229.609	255.576	234.38	221.124	246.268	227.752	229.609	255.576	1.01591	0.815613
P60766	Cell division control protein 42 homolog OS=Mus musculus OX=10090 GN=Cdc42 PE=1 SV=2	Cdc42	21.2586	53.9	8	8	6486.08	6131.15	6706.49	6227.84	6673.46	6593.32	6486.08	6131.15	6706.49	6227.84	6673.46	6593.32	1.00884	0.829888
P60824	Cold-inducible RNA-binding protein OS=Mus musculus OX=10090 GN=Cirbp PE=1 SV=1	Cirbp	18.607	38.4	5	5	1575.92	1439.39	1429.98	1494.3	1379.45	1228.17	1575.92	1439.39	1429.98	1494.3	1379.45	1228.17	0.922758	0.181659
P60840	Alpha-endosulfine OS=Mus musculus OX=10090 GN=Ensa PE=1 SV=1	Ensa	13.335	57.9	5	4	1916.86	1987.28	1793.21	1847.89	1951.72	1726.69	1916.86	1987.28	1793.21	1847.89	1951.72	1726.69	0.969977	0.532937
P60843	Eukaryotic initiation factor 4A-I OS=Mus musculus OX=10090 GN=Eif4a1 PE=1 SV=1	Eif4a1	46.1539	62.3	27	15	13781	15659.9	14107.8	13980.6	13952.7	13505.6	13781	15659.9	14107.8	13980.6	13952.7	13505.6	0.951552	0.302174
P60867	Small ribosomal subunit protein uS10 OS=Mus musculus OX=10090 GN=Rps20 PE=1 SV=1	Rps20	13.3727	29.4	5	5	5445.48	5365.74	5417.33	5181.13	5316.59	5061.56	5445.48	5365.74	5417.33	5181.13	5316.59	5061.56	0.95876	0.264638
P60882	Multiple epidermal growth factor-like domains protein 8 OS=Mus musculus OX=10090 GN=Megf8 PE=1 SV=2	Megf8	297.487	7.6	13	13	295.372	355.872	291.93	332.234	304.274	280.886	295.372	355.872	291.93	332.234	304.274	280.886	0.972667	0.733856
P60904	DnaJ homolog subfamily C member 5 OS=Mus musculus OX=10090 GN=Dnajc5 PE=1 SV=1	Dnajc5	22.1007	14.6	2	2	108.23	84.8722	151.563	109.336	62.9112	69.1234	108.23	84.8722	151.563	109.336	62.9112	69.1234	0.700305	0.0757046
P61021	Ras-related protein Rab-5B OS=Mus musculus OX=10090 GN=Rab5b PE=1 SV=1	Rab5b	23.7068	46	6	6	814.151	945.378	1012.85	711.029	777.795	782.611	814.151	945.378	1012.85	711.029	777.795	782.611	0.819308	0.0118015
P61022	Calcineurin B homologous protein 1 OS=Mus musculus OX=10090 GN=Chp1 PE=1 SV=2	Chp1	22.4321	24.1	3	3	123.005	105.259	116.18	104.556	109.002	116.262	123.005	105.259	116.18	104.556	109.002	116.262	0.957544	0.618823
P61027	Ras-related protein Rab-10 OS=Mus musculus OX=10090 GN=Rab10 PE=1 SV=1	Rab10	22.5409	15.5	3	3	210.108	183.454	209.266	182.437	197.684	215.719	210.108	183.454	209.266	182.437	197.684	215.719	0.988409	0.872734
P61079	Ubiquitin-conjugating enzyme E2 D3 OS=Mus musculus OX=10090 GN=Ube2d3 PE=1 SV=1	Ube2d3	16.6872	36.1	3	1	2001.23	2368.35	2576.92	1992.18	2094.7	2025.24	2001.23	2368.35	2576.92	1992.18	2094.7	2025.24	0.879885	0.0782353
P61080	Ubiquitin-conjugating enzyme E2 D1 OS=Mus musculus OX=10090 GN=Ube2d1 PE=1 SV=1	Ube2d1	16.602	18.4	1	1	269.305	212.631	140.841	246.96	192.69	245.237	269.305	212.631	140.841	246.96	192.69	245.237	1.09973	0.429293
P61087	Ubiquitin-conjugating enzyme E2 K OS=Mus musculus OX=10090 GN=Ube2k PE=1 SV=3	Ube2k	22.4066	73	11	11	9881.48	10817.8	10525.2	9838.9	10901.6	9727.69	9881.48	10817.8	10525.2	9838.9	10901.6	9727.69	0.975779	0.594825
P61089	Ubiquitin-conjugating enzyme E2 N OS=Mus musculus OX=10090 GN=Ube2n PE=1 SV=1	Ube2n	17.1378	67.1	8	8	17336.9	18700	17793.3	17445.7	18027.2	16231.6	17336.9	18700	17793.3	17445.7	18027.2	16231.6	0.96051	0.370492
P61092	E3 ubiquitin-protein ligase SIAH1A OS=Mus musculus OX=10090 GN=Siah1a PE=1 SV=1	Siah1a	31.1369	22	4	1	132.664	118.267	120.876	136.015	132.856	122.319	132.664	118.267	120.876	136.015	132.856	122.319	1.05213	0.521777
P61161	Actin-related protein 2 OS=Mus musculus OX=10090 GN=Actr2 PE=1 SV=1	Actr2	44.7608	42.4	15	15	4435.08	5002.63	5261.65	4714.3	4951.21	4627.45	4435.08	5002.63	5261.65	4714.3	4951.21	4627.45	0.972352	0.616345
P61202	COP9 signalosome complex subunit 2 OS=Mus musculus OX=10090 GN=Cops2 PE=1 SV=1	Cops2	51.5967	56.7	22	22	4544.57	5095.53	4868.08	4492.9	5057.69	4292.33	4544.57	5095.53	4868.08	4492.9	5057.69	4292.33	0.954145	0.379359
P61222	ATP-binding cassette sub-family E member 1 OS=Mus musculus OX=10090 GN=Abce1 PE=1 SV=1	Abce1	67.3143	50.6	23	23	3607.5	3471.65	3557.28	3531.83	3453.21	3619.71	3607.5	3471.65	3557.28	3531.83	3453.21	3619.71	0.997022	0.935388
P61226	Ras-related protein Rap-2b OS=Mus musculus OX=10090 GN=Rap2b PE=1 SV=1	Rap2b	20.5043	20.2	3	3	210.689	120.301	96.5604	123.295	126.901	138.474	210.689	120.301	96.5604	123.295	126.901	138.474	0.909064	0.817418
P61255	Large ribosomal subunit protein uL24 OS=Mus musculus OX=10090 GN=Rpl26 PE=1 SV=1	Rpl26	17.2582	35.9	9	9	5931.16	5272.18	5411.54	5787.72	6482.68	6582.14	5931.16	5272.18	5411.54	5787.72	6482.68	6582.14	1.13468	0.0317112
P61290	Proteasome activator complex subunit 3 OS=Mus musculus OX=10090 GN=Psme3 PE=1 SV=1	Psme3	29.506	62.6	13	13	3896.87	4364.28	5103.31	4061.24	4838.49	3940.81	3896.87	4364.28	5103.31	4061.24	4838.49	3940.81	0.960797	0.62701
P61358	Large ribosomal subunit protein eL27 OS=Mus musculus OX=10090 GN=Rpl27 PE=1 SV=2	Rpl27	15.7977	37.5	5	5	10922.3	11687.4	10927.8	11213.9	11186	11017.7	10922.3	11687.4	10927.8	11213.9	11186	11017.7	0.996428	0.936228
P61406	Telomerase-binding protein EST1A OS=Mus musculus OX=10090 GN=Smg6 PE=1 SV=1	Smg6	160.496	10.7	12	12	617.407	645.872	614.072	575.862	565.102	593.057	617.407	645.872	614.072	575.862	565.102	593.057	0.923653	0.112321
P61460	GATOR1 complex protein DEPDC5 OS=Mus musculus OX=10090 GN=Depdc5 PE=1 SV=2	Depdc5	180.379	8.1	7	7	31.53	35.1399	28.9077	31.3296	29.7967	40.7485	31.53	35.1399	28.9077	31.3296	29.7967	40.7485	1.06588	0.719939
P61514	Large ribosomal subunit protein eL43 OS=Mus musculus OX=10090 GN=Rpl37a PE=1 SV=2	Rpl37a	10.2752	42.4	4	4	3026.58	2913.19	3187.72	2074.88	3097.59	2987.4	3026.58	2913.19	3187.72	2074.88	3097.59	2987.4	0.893989	0.20863
P61588	Rho-related GTP-binding protein RhoE OS=Mus musculus OX=10090 GN=Rnd3 PE=1 SV=1	Rnd3	27.3682	27.5	5	5	264.213	226.257	201.85	201.83	203.188	215.863	264.213	226.257	201.85	201.83	203.188	215.863	0.896812	0.219458
P61622	Integrin alpha-11 OS=Mus musculus OX=10090 GN=Itga11 PE=1 SV=1	Itga11	133.012	2.4	2	2	91.7885	98.3436	89.8868	87.769	99.4054	112.831	91.7885	98.3436	89.8868	87.769	99.4054	112.831	1.07138	0.510227
P61750	ADP-ribosylation factor 4 OS=Mus musculus OX=10090 GN=Arf4 PE=1 SV=2	Arf4	20.3966	43.3	5	5	1326.7	1264.81	1610.21	1279.21	1449.53	1380.73	1326.7	1264.81	1610.21	1279.21	1449.53	1380.73	0.978042	0.792601
P61957	Small ubiquitin-related modifier 2 OS=Mus musculus OX=10090 GN=Sumo2 PE=1 SV=1	Sumo2	10.8712	27.4	3	2	3133.38	2989.88	5157.51	6192.56	3453.96	3158.98	3133.38	2989.88	5157.51	6192.56	3453.96	3158.98	1.13516	0.562127
P61961	Ubiquitin-fold modifier 1 OS=Mus musculus OX=10090 GN=Ufm1 PE=1 SV=1	Ufm1	9.11758	68.2	4	4	2167.19	2720.39	2734.87	2099.69	2486.11	1826.92	2167.19	2720.39	2734.87	2099.69	2486.11	1826.92	0.841292	0.0721931
P61965	WD repeat-containing protein 5 OS=Mus musculus OX=10090 GN=Wdr5 PE=1 SV=1	Wdr5	36.5885	48.5	11	11	947.552	1028.88	1014.64	988.751	1019.95	960.953	947.552	1028.88	1014.64	988.751	1019.95	960.953	0.992841	0.880141
P61967	AP-1 complex subunit sigma-1A OS=Mus musculus OX=10090 GN=Ap1s1 PE=1 SV=1	Ap1s1	18.733	43	5	3	3233.21	3014.53	2999.16	3042.23	3121.84	3135.9	3233.21	3014.53	2999.16	3042.23	3121.84	3135.9	1.00574	0.876208
P61969	LIM domain transcription factor LMO4 OS=Mus musculus OX=10090 GN=Lmo4 PE=1 SV=1	Lmo4	17.9937	27.9	3	3	229.959	222.477	246.609	227.998	215.83	243.472	229.959	222.477	246.609	227.998	215.83	243.472	0.983199	0.79233
P61979	Heterogeneous nuclear ribonucleoprotein K OS=Mus musculus OX=10090 GN=Hnrnpk PE=1 SV=1	Hnrnpk	50.9762	59.2	25	25	26270.2	25565.1	27642.7	25234.1	27966.5	27232.4	26270.2	25565.1	27642.7	25234.1	27966.5	27232.4	1.01202	0.799183
P61982	14-3-3 protein gamma OS=Mus musculus OX=10090 GN=Ywhag PE=1 SV=2	Ywhag	28.3026	57.1	12	12	24430.5	28936.8	30768.8	24115.1	28428.7	26141.2	24430.5	28936.8	30768.8	24115.1	28428.7	26141.2	0.935211	0.35577
P62069	Ubiquitin carboxyl-terminal hydrolase 46 OS=Mus musculus OX=10090 GN=Usp46 PE=1 SV=1	Usp46	42.4424	19.9	6	4	208.694	184.815	190.161	183.131	184.618	190.283	208.694	184.815	190.161	183.131	184.618	190.283	0.956075	0.516957
P62071	Ras-related protein R-Ras2 OS=Mus musculus OX=10090 GN=Rras2 PE=1 SV=1	Rras2	23.3996	20.6	3	2	179.801	168.482	139.221	208.971	164.543	172.566	179.801	168.482	139.221	208.971	164.543	172.566	1.12015	0.256346
P62082	Small ribosomal subunit protein eS7 OS=Mus musculus OX=10090 GN=Rps7 PE=1 SV=1	Rps7	22.1269	52.6	8	8	21787.8	24247.7	24295.7	23690.4	22273.8	23690.1	21787.8	24247.7	24295.7	23690.4	22273.8	23690.1	0.990375	0.849056
P62137	Serine/threonine-protein phosphatase PP1-alpha catalytic subunit OS=Mus musculus OX=10090 GN=Ppp1ca PE=1 SV=1	Ppp1ca	37.5401	24.5	5	5	1397.26	1540.72	1386.52	1423.58	1475.22	1250.3	1397.26	1540.72	1386.52	1423.58	1475.22	1250.3	0.959437	0.456532
P62141	Serine/threonine-protein phosphatase PP1-beta catalytic subunit OS=Mus musculus OX=10090 GN=Ppp1cb PE=1 SV=3	Ppp1cb	37.1868	42.8	10	10	1784.07	1859	1802.65	1793.62	1837.59	1864.78	1784.07	1859	1802.65	1793.62	1837.59	1864.78	1.00923	0.813147
P62192	26S proteasome regulatory subunit 4 OS=Mus musculus OX=10090 GN=Psmc1 PE=1 SV=1	Psmc1	49.1845	63.2	21	21	6126.96	5663.69	5622.6	5689.32	5858.8	5737.18	6126.96	5663.69	5622.6	5689.32	5858.8	5737.18	0.992652	0.868189
P62196	26S proteasome regulatory subunit 8 OS=Mus musculus OX=10090 GN=Psmc5 PE=1 SV=1	Psmc5	45.626	65.8	26	26	6359.43	6128.87	5917.96	6136.25	6176.78	6069.41	6359.43	6128.87	5917.96	6136.25	6176.78	6069.41	0.998706	0.981326
P62242	Small ribosomal subunit protein eS8 OS=Mus musculus OX=10090 GN=Rps8 PE=1 SV=2	Rps8	24.2052	61.1	15	15	11781.7	11596.6	14153.8	12185.2	13528.8	13574.3	11781.7	11596.6	14153.8	12185.2	13528.8	13574.3	1.04679	0.436157
P62245	Small ribosomal subunit protein uS8 OS=Mus musculus OX=10090 GN=Rps15a PE=1 SV=2	Rps15a	14.8395	62.3	10	10	9292.96	8987.7	9098.39	9572.78	8985.53	9748.76	9292.96	8987.7	9098.39	9572.78	8985.53	9748.76	1.03389	0.416287
P62257	Ubiquitin-conjugating enzyme E2 H OS=Mus musculus OX=10090 GN=Ube2h PE=1 SV=1	Ube2h	20.6552	35	6	6	1578.04	1394.22	1372.6	1559.73	1727.67	1682.56	1578.04	1394.22	1372.6	1559.73	1727.67	1682.56	1.14387	0.0269589
P62259	14-3-3 protein epsilon OS=Mus musculus OX=10090 GN=Ywhae PE=1 SV=1	Ywhae	29.1739	83.5	27	27	34489.2	36670.8	38925.7	32957.8	39280.9	31827.5	34489.2	36670.8	38925.7	32957.8	39280.9	31827.5	0.945321	0.35832
P62264	Small ribosomal subunit protein uS11 OS=Mus musculus OX=10090 GN=Rps14 PE=1 SV=3	Rps14	16.2727	72.2	12	12	18765.3	18839.1	21557.1	18520.8	19986.4	21928	18765.3	18839.1	21557.1	18520.8	19986.4	21928	1.02153	0.719682
P62267	Small ribosomal subunit protein uS12 OS=Mus musculus OX=10090 GN=Rps23 PE=1 SV=3	Rps23	15.8076	43.4	6	6	6263.76	5698.51	6909.64	5708.76	6571.17	6192.44	6263.76	5698.51	6909.64	5708.76	6571.17	6192.44	0.978829	0.735344
P62270	Small ribosomal subunit protein uS13 OS=Mus musculus OX=10090 GN=Rps18 PE=1 SV=3	Rps18	17.7187	46.1	11	11	11901.3	11250.4	11895	12343.2	11992.5	14273.2	11901.3	11250.4	11895	12343.2	11992.5	14273.2	1.10164	0.0994848
P62281	Small ribosomal subunit protein uS17 OS=Mus musculus OX=10090 GN=Rps11 PE=1 SV=3	Rps11	18.4307	52.5	13	13	7588.33	7135.36	8020.13	7278.98	7544.1	7965.43	7588.33	7135.36	8020.13	7278.98	7544.1	7965.43	1.00196	0.957904
P62301	Small ribosomal subunit protein uS15 OS=Mus musculus OX=10090 GN=Rps13 PE=1 SV=2	Rps13	17.2223	36.4	6	6	8563.81	8033.21	10553.3	7805.39	9659.32	9422.06	8563.81	8033.21	10553.3	7805.39	9659.32	9422.06	0.990294	0.928548
P62315	Small nuclear ribonucleoprotein Sm D1 OS=Mus musculus OX=10090 GN=Snrpd1 PE=1 SV=1	Snrpd1	13.2816	54.6	5	5	2735.21	3220.83	3065.7	2741.23	3344.26	3005.43	2735.21	3220.83	3065.7	2741.23	3344.26	3005.43	1.00767	0.915529
P62317	Small nuclear ribonucleoprotein Sm D2 OS=Mus musculus OX=10090 GN=Snrpd2 PE=1 SV=1	Snrpd2	13.5269	58.5	8	8	3307.14	3539.07	3399.29	3582.72	3678.59	3223.9	3307.14	3539.07	3399.29	3582.72	3678.59	3223.9	1.0234	0.643136
P62320	Small nuclear ribonucleoprotein Sm D3 OS=Mus musculus OX=10090 GN=Snrpd3 PE=1 SV=1	Snrpd3	13.9162	47.6	4	4	829.777	892.426	891.882	780.442	851.623	840.357	829.777	892.426	891.882	780.442	851.623	840.357	0.945808	0.263372
P62340	TATA box-binding protein-like 1 OS=Mus musculus OX=10090 GN=Tbpl1 PE=1 SV=1	Tbpl1	20.8865	16.1	2	2	168.693	243.976	212.049	186.862	203.356	220.919	168.693	243.976	212.049	186.862	203.356	220.919	0.978263	0.897426
P62482	Voltage-gated potassium channel subunit beta-2 OS=Mus musculus OX=10090 GN=Kcnab2 PE=1 SV=1	Kcnab2	41.0213	48.2	12	9	773.427	812.067	724.447	755.948	831.065	704.621	773.427	812.067	724.447	755.948	831.065	704.621	0.992075	0.874287
P62484	Abl interactor 2 OS=Mus musculus OX=10090 GN=Abi2 PE=1 SV=1	Abi2	49.3872	27.8	9	6	620.489	610.375	639.02	608.024	660.8	609.301	620.489	610.375	639.02	608.024	660.8	609.301	1.00441	0.937115
P62500	TSC22 domain family protein 1 OS=Mus musculus OX=10090 GN=Tsc22d1 PE=1 SV=2	Tsc22d1	109.811	12.1	6	6	597.198	669.545	756.198	634.013	733.189	627.912	597.198	669.545	756.198	634.013	733.189	627.912	0.986244	0.870769
P62631	Elongation factor 1-alpha 2 OS=Mus musculus OX=10090 GN=Eef1a2 PE=1 SV=1	Eef1a2	50.4542	44.9	13	2	88535.7	95822.7	101273	85620.2	96993.6	93121.1	88535.7	95822.7	101273	85620.2	96993.6	93121.1	0.965352	0.525249
P62702	Small ribosomal subunit protein eS4 OS=Mus musculus OX=10090 GN=Rps4x PE=1 SV=2	Rps4x	29.5977	51	14	14	16678.2	16364.2	17657.4	16843.5	17249.4	17896.1	16678.2	16364.2	17657.4	16843.5	17249.4	17896.1	1.02543	0.541256
P62715	Serine/threonine-protein phosphatase 2A catalytic subunit beta isoform OS=Mus musculus OX=10090 GN=Ppp2cb PE=1 SV=1	Ppp2cb	35.5751	50.5	13	2	10037.3	10640.5	10105.1	10083.1	10895.9	9911.57	10037.3	10640.5	10105.1	10083.1	10895.9	9911.57	1.0035	0.944063
P62717	Large ribosomal subunit protein eL20 OS=Mus musculus OX=10090 GN=Rpl18a PE=1 SV=1	Rpl18a	20.7323	45.5	10	10	8344.37	7377.06	7887.55	7520.26	8066.6	7749.03	8344.37	7377.06	7887.55	7520.26	8066.6	7749.03	0.988433	0.810731
P62737	Actin, aortic smooth muscle OS=Mus musculus OX=10090 GN=Acta2 PE=1 SV=1	Acta2	42.0089	88.3	28	1	80963.3	89429.8	91342	75835.7	90647.7	86571.9	80963.3	89429.8	91342	75835.7	90647.7	86571.9	0.966837	0.561594
P62743	AP-2 complex subunit sigma OS=Mus musculus OX=10090 GN=Ap2s1 PE=1 SV=1	Ap2s1	17.0177	36.6	5	5	1951.29	2045.95	1833.6	2013.63	1966.19	2058.1	1951.29	2045.95	1833.6	2013.63	1966.19	2058.1	1.03551	0.423071
P62746	Rho-related GTP-binding protein RhoB OS=Mus musculus OX=10090 GN=Rhob PE=1 SV=1	Rhob	22.1234	40.3	4	4	1926	2298.4	3253.89	1892.06	2574.72	2432.63	1926	2298.4	3253.89	1892.06	2574.72	2432.63	0.922593	0.616999
P62751	Large ribosomal subunit protein uL23 OS=Mus musculus OX=10090 GN=Rpl23a PE=1 SV=1	Rpl23a	17.6951	44.2	10	10	10198.8	10086.3	10670.9	9445.8	10496.2	10370.3	10198.8	10086.3	10670.9	9445.8	10496.2	10370.3	0.979208	0.619616
P62754	Small ribosomal subunit protein eS6 OS=Mus musculus OX=10090 GN=Rps6 PE=1 SV=1	Rps6	28.6806	38.2	10	10	10699.3	10747.1	12307	10871.9	11342.4	11068	10699.3	10747.1	12307	10871.9	11342.4	11068	0.986042	0.802134
P62774	Myotrophin OS=Mus musculus OX=10090 GN=Mtpn PE=1 SV=2	Mtpn	12.8608	75.4	9	9	13774.1	14227.1	13697.2	13719.7	14456.6	13596.3	13774.1	14227.1	13697.2	13719.7	14456.6	13596.3	1.00178	0.968083
P62806	Histone H4 OS=Mus musculus OX=10090 GN=H4c1 PE=1 SV=2	H4c1	11.3673	53.4	9	9	11302.2	12422.8	11455.1	11426.7	10442.6	9829.7	11302.2	12422.8	11455.1	11426.7	10442.6	9829.7	0.90105	0.0609864
P62814	V-type proton ATPase subunit B, brain isoform OS=Mus musculus OX=10090 GN=Atp6v1b2 PE=1 SV=1	Atp6v1b2	56.5508	71.2	27	20	6170.49	6343.75	6027.46	6115.52	6481.56	5833.79	6170.49	6343.75	6027.46	6115.52	6481.56	5833.79	0.994022	0.873368
P62821	Ras-related protein Rab-1A OS=Mus musculus OX=10090 GN=Rab1A PE=1 SV=3	Rab1A	22.6777	55.6	8	6	2996.9	3031.06	3339.35	2966.59	3266.27	3104.41	2996.9	3031.06	3339.35	2966.59	3266.27	3104.41	0.996794	0.952437
P62827	GTP-binding nuclear protein Ran OS=Mus musculus OX=10090 GN=Ran PE=1 SV=3	Ran	24.4231	60.6	16	9	27603	28589.5	32989.4	28571.3	30853.9	32250.6	27603	28589.5	32989.4	28571.3	30853.9	32250.6	1.02796	0.615179
P62830	Large ribosomal subunit protein uL14 OS=Mus musculus OX=10090 GN=Rpl23 PE=1 SV=1	Rpl23	14.8654	65.7	9	9	13314.5	12947.6	14746	13670.6	14364.2	14617.3	13314.5	12947.6	14746	13670.6	14364.2	14617.3	1.04009	0.396889
P62835	Ras-related protein Rap-1A OS=Mus musculus OX=10090 GN=Rap1a PE=1 SV=1	Rap1a	20.9872	52.7	7	2	571.8	609.012	832.596	576.613	667.392	613.895	571.8	609.012	832.596	576.613	667.392	613.895	0.922763	0.479834
P62843	Small ribosomal subunit protein uS19 OS=Mus musculus OX=10090 GN=Rps15 PE=1 SV=2	Rps15	17.0401	58.6	5	5	9904.32	10596.6	12041.1	12136.9	11008	11242.2	9904.32	10596.6	12041.1	12136.9	11008	11242.2	1.0567	0.322819
P62849	Small ribosomal subunit protein eS24 OS=Mus musculus OX=10090 GN=Rps24 PE=1 SV=1	Rps24	15.4232	29.3	4	4	3530.06	3218.31	2768.81	3177.38	2406.76	2179.26	3530.06	3218.31	2768.81	3177.38	2406.76	2179.26	0.815724	0.053584
P62852	Small ribosomal subunit protein eS25 OS=Mus musculus OX=10090 GN=Rps25 PE=1 SV=1	Rps25	13.7421	32.8	5	5	5468.68	5956.17	6744.09	5089.88	6304.1	5893.8	5468.68	5956.17	6744.09	5089.88	6304.1	5893.8	0.951501	0.479521
P62855	Small ribosomal subunit protein eS26 OS=Mus musculus OX=10090 GN=Rps26 PE=1 SV=3	Rps26	13.0154	44.3	4	4	2390.75	2832.67	3284.95	1951.18	2570.24	2843.98	2390.75	2832.67	3284.95	1951.18	2570.24	2843.98	0.865666	0.184031
P62858	Small ribosomal subunit protein eS28 OS=Mus musculus OX=10090 GN=Rps28 PE=1 SV=1	Rps28	7.84102	46.4	3	3	20418.7	21298.6	21697	18652.7	22353.3	28948.3	20418.7	21298.6	21697	18652.7	22353.3	28948.3	1.10313	0.399744
P62862	Ubiquitin-like FUBI-ribosomal protein eS30 fusion protein OS=Mus musculus OX=10090 GN=Fau PE=1 SV=2	Fau	14.4157	8.3	2	2	10153.1	10898.7	9518.46	10147.5	11081.1	9534.01	10153.1	10898.7	9518.46	10147.5	11081.1	9534.01	1.00629	0.912198
P62869	Elongin-B OS=Mus musculus OX=10090 GN=Elob PE=1 SV=1	Elob	13.1699	91.5	9	9	6569.35	7262.68	6800.34	6441.5	7091.48	5709.68	6569.35	7262.68	6800.34	6441.5	7091.48	5709.68	0.932644	0.236595
P62874	Guanine nucleotide-binding protein G(I)/G(S)/G(T) subunit beta-1 OS=Mus musculus OX=10090 GN=Gnb1 PE=1 SV=3	Gnb1	37.377	16.8	3	3	79.5401	70.0581	68.4672	74.0874	61.8364	66.7513	79.5401	70.0581	68.4672	74.0874	61.8364	66.7513	0.929424	0.490244
P62878	E3 ubiquitin-protein ligase RBX1 OS=Mus musculus OX=10090 GN=Rbx1 PE=1 SV=1	Rbx1	12.2739	87	6	6	2060.24	2018.22	2087.74	2176.72	2398.54	2199.83	2060.24	2018.22	2087.74	2176.72	2398.54	2199.83	1.09875	0.0516388
P62880	Guanine nucleotide-binding protein G(I)/G(S)/G(T) subunit beta-2 OS=Mus musculus OX=10090 GN=Gnb2 PE=1 SV=3	Gnb2	37.331	27.6	7	5	173.883	181.35	181.267	179.608	195.654	168.34	173.883	181.35	181.267	179.608	195.654	168.34	1.01324	0.869974
P62881	Guanine nucleotide-binding protein subunit beta-5 OS=Mus musculus OX=10090 GN=Gnb5 PE=1 SV=1	Gnb5	43.5653	4.8	1	1	38.9684	45.7825	28.6199	39.2083	24.1704	35.5071	38.9684	45.7825	28.6199	39.2083	24.1704	35.5071	0.872234	0.478763
P62889	Large ribosomal subunit protein eL30 OS=Mus musculus OX=10090 GN=Rpl30 PE=1 SV=2	Rpl30	12.7841	58.3	5	5	14863.8	15203	17350.4	14495.7	17113	16612.3	14863.8	15203	17350.4	14495.7	17113	16612.3	1.01695	0.782523
P62897	Cytochrome c, somatic OS=Mus musculus OX=10090 GN=Cycs PE=1 SV=2	Cycs	11.6054	61.9	12	11	17594.3	17423.6	16959.1	20270.1	21150.9	18554.6	17594.3	17423.6	16959.1	20270.1	21150.9	18554.6	1.15389	0.0105682
P62900	Large ribosomal subunit protein eL31 OS=Mus musculus OX=10090 GN=Rpl31 PE=1 SV=1	Rpl31	14.4629	44.8	7	7	16015.5	15687.6	15485.5	15580	15846.8	15212.4	16015.5	15687.6	15485.5	15580	15846.8	15212.4	0.988356	0.753234
P62908	Small ribosomal subunit protein uS3 OS=Mus musculus OX=10090 GN=Rps3 PE=1 SV=1	Rps3	26.6743	70.4	18	18	17544.1	18564.4	19266.5	18054.4	19058.7	19299.5	17544.1	18564.4	19266.5	18054.4	19058.7	19299.5	1.01874	0.661947
P62911	Large ribosomal subunit protein eL32 OS=Mus musculus OX=10090 GN=Rpl32 PE=1 SV=2	Rpl32	15.8598	41.5	9	9	10576.8	10013.6	11232.3	9823.26	11220.1	10375.3	10576.8	10013.6	11232.3	9823.26	11220.1	10375.3	0.987304	0.790989
P62915	Transcription initiation factor IIB OS=Mus musculus OX=10090 GN=Gtf2b PE=1 SV=1	Gtf2b	34.8189	35.4	8	8	559.18	552.51	504.06	654.679	594.338	646.49	559.18	552.51	504.06	654.679	594.338	646.49	1.17314	0.0137524
P62918	Large ribosomal subunit protein uL2 OS=Mus musculus OX=10090 GN=Rpl8 PE=1 SV=2	Rpl8	28.0247	52.9	11	11	10491.5	9865.29	10121.2	10132.2	9935.07	9144.18	10491.5	9865.29	10121.2	10132.2	9935.07	9144.18	0.958442	0.330289
P62960	Y-box-binding protein 1 OS=Mus musculus OX=10090 GN=Ybx1 PE=1 SV=3	Ybx1	35.73	65.5	14	10	20867.9	20328.6	19916.2	19708.5	21277.1	19692.6	20867.9	20328.6	19916.2	19708.5	21277.1	19692.6	0.992891	0.853898
P62962	Profilin-1 OS=Mus musculus OX=10090 GN=Pfn1 PE=1 SV=2	Pfn1	14.9572	80.7	11	11	31602.3	33742.3	40476.6	30756.3	38810.2	35573.4	31602.3	33742.3	40476.6	30756.3	38810.2	35573.4	0.993561	0.944613
P62983	Ubiquitin-ribosomal protein eS31 fusion protein OS=Mus musculus OX=10090 GN=Rps27a PE=1 SV=2	Rps27a	17.9509	56.4	11	3	56628	57206.1	55711.2	56401.8	57229	49130.6	56628	57206.1	55711.2	56401.8	57229	49130.6	0.959988	0.410802
P62996	Transformer-2 protein homolog beta OS=Mus musculus OX=10090 GN=Tra2b PE=1 SV=1	Tra2b	33.6657	21.2	4	4	566.445	649.982	595.728	606.004	566.507	609.268	566.445	649.982	595.728	606.004	566.507	609.268	0.983237	0.771569
P63001	Ras-related C3 botulinum toxin substrate 1 OS=Mus musculus OX=10090 GN=Rac1 PE=1 SV=1	Rac1	21.4501	55.7	9	3	10929	11988.8	13503.5	11303.8	12560.2	11796.5	10929	11988.8	13503.5	11303.8	12560.2	11796.5	0.979112	0.756307
P63002	TLE family member 5 OS=Mus musculus OX=10090 GN=Tle5 PE=1 SV=1	Tle5	21.9998	43.1	6	6	790.649	693.923	691.373	717.869	676.597	612.498	790.649	693.923	691.373	717.869	676.597	612.498	0.922342	0.206812
P63005	Platelet-activating factor acetylhydrolase IB subunit beta OS=Mus musculus OX=10090 GN=Pafah1b1 PE=1 SV=2	Pafah1b1	46.67	75.4	26	26	11467.9	12553.3	11860.3	11754.8	12913.7	11269.4	11467.9	12553.3	11860.3	11754.8	12913.7	11269.4	1.00157	0.989563
P63011	Ras-related protein Rab-3A OS=Mus musculus OX=10090 GN=Rab3a PE=1 SV=1	Rab3a	24.9699	14.5	2	2	184.904	185.842	177.836	219.324	141.222	191.688	184.904	185.842	177.836	219.324	141.222	191.688	1.00665	0.929818
P63013	Paired mesoderm homeobox protein 1 OS=Mus musculus OX=10090 GN=Prrx1 PE=1 SV=1	Prrx1	27.2694	33.5	6	6	385.126	332.507	386.79	350.325	368.343	318.906	385.126	332.507	386.79	350.325	368.343	318.906	0.939472	0.368394
P63017	Heat shock cognate 71 kDa protein OS=Mus musculus OX=10090 GN=Hspa8 PE=1 SV=1	Hspa8	70.8711	51.4	30	30	20952.4	19890.5	21982.4	20339	21273.1	21345	20952.4	19890.5	21982.4	20339	21273.1	21345	1.0021	0.949825
P63024	Vesicle-associated membrane protein 3 OS=Mus musculus OX=10090 GN=Vamp3 PE=1 SV=1	Vamp3	11.4803	32	2	1	423.791	431.603	398.384	470.126	451.824	475.002	423.791	431.603	398.384	470.126	451.824	475.002	1.11419	0.0572562
P63028	Translationally-controlled tumor protein OS=Mus musculus OX=10090 GN=Tpt1 PE=1 SV=1	Tpt1	19.4622	66.9	7	7	5226.03	5566.3	5494.77	5299.36	5711.99	5172.23	5226.03	5566.3	5494.77	5299.36	5711.99	5172.23	0.993644	0.871657
P63037	DnaJ homolog subfamily A member 1 OS=Mus musculus OX=10090 GN=Dnaja1 PE=1 SV=1	Dnaja1	44.8682	66.2	19	19	5297.1	5224.53	4960.94	5427.18	5515.26	5766.31	5297.1	5224.53	4960.94	5427.18	5515.26	5766.31	1.0792	0.0794405
P63038	60 kDa heat shock protein, mitochondrial OS=Mus musculus OX=10090 GN=Hspd1 PE=1 SV=1	Hspd1	60.9555	70.3	34	34	8765.9	8403.65	9395.72	8678.9	9629.98	9208.08	8765.9	8403.65	9395.72	8678.9	9629.98	9208.08	1.03582	0.45408
P63044	Vesicle-associated membrane protein 2 OS=Mus musculus OX=10090 GN=Vamp2 PE=1 SV=2	Vamp2	12.6908	13.8	1	1	182.352	208.827	236.811	185.447	202.465	158.57	182.352	208.827	236.811	185.447	202.465	158.57	0.870209	0.162654
P63058	Thyroid hormone receptor alpha OS=Mus musculus OX=10090 GN=Thra PE=1 SV=2	Thra	55.0228	13.2	3	3	54.0418	43.5458	43.392	48.681	52.8879	50.5663	54.0418	43.5458	43.392	48.681	52.8879	50.5663	1.07913	0.519404
P63073	Eukaryotic translation initiation factor 4E OS=Mus musculus OX=10090 GN=Eif4e PE=1 SV=1	Eif4e	25.0532	37.3	7	7	3999.25	3444.55	3865.65	3886.96	4158.01	4000.7	3999.25	3444.55	3865.65	3886.96	4158.01	4000.7	1.0651	0.206673
P63085	Mitogen-activated protein kinase 1 OS=Mus musculus OX=10090 GN=Mapk1 PE=1 SV=3	Mapk1	41.2756	73.5	26	20	6671.09	7161.29	7022.34	6876.17	7254.19	6821.31	6671.09	7161.29	7022.34	6876.17	7254.19	6821.31	1.00465	0.906765
P63087	Serine/threonine-protein phosphatase PP1-gamma catalytic subunit OS=Mus musculus OX=10090 GN=Ppp1cc PE=1 SV=1	Ppp1cc	36.9838	65.3	21	4	15249.9	15380.9	15589.8	15712.4	16011	14978.2	15249.9	15380.9	15589.8	15712.4	16011	14978.2	1.01041	0.795435
P63089	Pleiotrophin OS=Mus musculus OX=10090 GN=Ptn PE=1 SV=1	Ptn	18.8689	34.5	4	4	511.564	437.703	476.592	480.85	563.47	599.277	511.564	437.703	476.592	480.85	563.47	599.277	1.15271	0.0738463
P63094	Guanine nucleotide-binding protein G(s) subunit alpha isoforms short OS=Mus musculus OX=10090 GN=Gnas PE=1 SV=1	Gnas	45.6636	37.8	10	8	399.015	379.173	372.48	382.867	378.88	411.302	399.015	379.173	372.48	382.867	378.88	411.302	1.01945	0.725022
P63101	14-3-3 protein zeta/delta OS=Mus musculus OX=10090 GN=Ywhaz PE=1 SV=1	Ywhaz	27.7711	49.4	15	15	28682.9	31292.8	37501.5	29672.1	33960.1	29464.8	28682.9	31292.8	37501.5	29672.1	33960.1	29464.8	0.955065	0.569773
P63139	Nuclear transcription factor Y subunit beta OS=Mus musculus OX=10090 GN=Nfyb PE=1 SV=1	Nfyb	22.7872	16.4	2	2	1354.57	1392.47	1582.26	1295.22	1549.83	1210.91	1354.57	1392.47	1582.26	1295.22	1549.83	1210.91	0.936861	0.349926
P63143	Voltage-gated potassium channel subunit beta-1 OS=Mus musculus OX=10090 GN=Kcnab1 PE=1 SV=2	Kcnab1	44.7225	3.5	1	1	157.419	134.788	223.353	133.302	181.121	164.629	157.419	134.788	223.353	133.302	181.121	164.629	0.929186	0.668265
P63147	Ubiquitin-conjugating enzyme E2 B OS=Mus musculus OX=10090 GN=Ube2b PE=1 SV=1	Ube2b	17.3123	19.7	3	3	518.496	566.788	542.231	524.413	534.76	530.998	518.496	566.788	542.231	524.413	534.76	530.998	0.977055	0.644246
P63158	High mobility group protein B1 OS=Mus musculus OX=10090 GN=Hmgb1 PE=1 SV=2	Hmgb1	24.8938	49.8	15	13	13430	14601.4	13779.5	15479.9	13892	13841.2	13430	14601.4	13779.5	15479.9	13892	13841.2	1.03354	0.496513
P63163	Small nuclear ribonucleoprotein-associated protein N OS=Mus musculus OX=10090 GN=Snrpn PE=1 SV=1	Snrpn	24.614	16.7	1	1	584.589	487.694	590.381	376.791	588.615	439.171	584.589	487.694	590.381	376.791	588.615	439.171	0.844775	0.120453
P63166	Small ubiquitin-related modifier 1 OS=Mus musculus OX=10090 GN=Sumo1 PE=1 SV=1	Sumo1	11.557	27.7	3	3	686.913	678.652	644.746	624.847	659.665	604.328	686.913	678.652	644.746	624.847	659.665	604.328	0.939576	0.217787
P63168	Dynein light chain 1, cytoplasmic OS=Mus musculus OX=10090 GN=Dynll1 PE=1 SV=1	Dynll1	10.3659	50.6	4	1	5723.2	5419.86	5056.62	5750.64	5161.36	4791.66	5723.2	5419.86	5056.62	5750.64	5161.36	4791.66	0.969381	0.564858
P63242	Eukaryotic translation initiation factor 5A-1 OS=Mus musculus OX=10090 GN=Eif5a PE=1 SV=2	Eif5a	16.8322	83.8	12	8	9116.9	9863.7	9016.8	8847.44	8583.63	8236.66	9116.9	9863.7	9016.8	8847.44	8583.63	8236.66	0.91679	0.0662864
P63248	cAMP-dependent protein kinase inhibitor alpha OS=Mus musculus OX=10090 GN=Pkia PE=1 SV=2	Pkia	7.96047	69.7	3	3	67.5008	50.3384	65.6193	44.2396	52.5016	77.4315	67.5008	50.3384	65.6193	44.2396	52.5016	77.4315	0.949384	0.66726
P63260	Actin, cytoplasmic 2 OS=Mus musculus OX=10090 GN=Actg1 PE=1 SV=1	Actg1	41.7928	4.8	1	1	443.114	299.364	462.28	381.245	322.82	278.321	443.114	299.364	462.28	381.245	322.82	278.321	0.815423	0.141736
P63276	Small ribosomal subunit protein eS17 OS=Mus musculus OX=10090 GN=Rps17 PE=1 SV=2	Rps17	15.5241	49.6	8	8	4586.26	4650.35	4790.29	4482.15	4992.56	4606.02	4586.26	4650.35	4790.29	4482.15	4992.56	4606.02	1.00384	0.944891
P63280	SUMO-conjugating enzyme UBC9 OS=Mus musculus OX=10090 GN=Ube2i PE=1 SV=1	Ube2i	18.0068	77.2	13	13	8843.37	8808.19	8640.88	8835.24	8734.02	8322.68	8843.37	8808.19	8640.88	8835.24	8734.02	8322.68	0.984767	0.679332
P63321	Ras-related protein Ral-A OS=Mus musculus OX=10090 GN=Rala PE=1 SV=1	Rala	23.5528	14.1	2	2	127.483	147.012	143.495	144.511	124.731	139.828	127.483	147.012	143.495	144.511	124.731	139.828	0.978661	0.79126
P63323	Small ribosomal subunit protein eS12 OS=Mus musculus OX=10090 GN=Rps12 PE=1 SV=3	Rps12	14.5149	71.2	9	9	21300.1	21393.7	21389.7	21068.6	21539.6	20990.9	21300.1	21393.7	21389.7	21068.6	21539.6	20990.9	0.992442	0.835312
P63325	Small ribosomal subunit protein eS10 OS=Mus musculus OX=10090 GN=Rps10 PE=1 SV=1	Rps10	18.9157	38.2	6	6	6177.48	6246.11	6423.58	5966.26	6269.92	6889.47	6177.48	6246.11	6423.58	5966.26	6269.92	6889.47	1.01478	0.778431
P63328	Protein phosphatase 3 catalytic subunit alpha OS=Mus musculus OX=10090 GN=Ppp3ca PE=1 SV=1	Ppp3ca	58.6438	35.1	12	12	3703.94	4199.81	4459.13	3578	4323.42	3845.75	3703.94	4199.81	4459.13	3578	4323.42	3845.75	0.950197	0.431284
P63330	Serine/threonine-protein phosphatase 2A catalytic subunit alpha isoform OS=Mus musculus OX=10090 GN=Ppp2ca PE=1 SV=1	Ppp2ca	35.6082	4.2	1	1	5723.02	5695.04	7071.08	5519.71	7049.08	5876.73	5723.02	5695.04	7071.08	5519.71	7049.08	5876.73	0.997641	0.973269
P67871	Casein kinase II subunit beta OS=Mus musculus OX=10090 GN=Csnk2b PE=1 SV=1	Csnk2b	24.9424	53	9	9	3875.09	3732.01	4044.26	4051.04	4226.61	4051.5	3875.09	3732.01	4044.26	4051.04	4226.61	4051.5	1.05817	0.177277
P67984	Large ribosomal subunit protein eL22 OS=Mus musculus OX=10090 GN=Rpl22 PE=1 SV=2	Rpl22	14.7589	50.8	4	4	3951.15	4865.04	6299.6	3263.76	4532.41	3808.89	3951.15	4865.04	6299.6	3263.76	4532.41	3808.89	0.767744	0.0539974
P68037	Ubiquitin-conjugating enzyme E2 L3 OS=Mus musculus OX=10090 GN=Ube2l3 PE=1 SV=1	Ube2l3	17.8616	63.6	6	6	6168.02	5906.76	4939.26	5677.66	5699.71	4375.15	6168.02	5906.76	4939.26	5677.66	5699.71	4375.15	0.925854	0.351626
P68040	Small ribosomal subunit protein RACK1 OS=Mus musculus OX=10090 GN=Rack1 PE=1 SV=3	Rack1	35.0767	87.7	21	21	17667.3	17522.2	20225.8	17987.7	18680.7	18796.5	17667.3	17522.2	20225.8	17987.7	18680.7	18796.5	1.00089	0.952808
P68134	Actin, alpha skeletal muscle OS=Mus musculus OX=10090 GN=Acta1 PE=1 SV=1	Acta1	42.051	5.8	2	2	1579.32	1664.11	1581.58	1480.46	1549.53	1515.17	1579.32	1664.11	1581.58	1480.46	1549.53	1515.17	0.941998	0.165289
P68181	cAMP-dependent protein kinase catalytic subunit beta OS=Mus musculus OX=10090 GN=Prkacb PE=1 SV=2	Prkacb	40.7079	46.4	14	7	4396.64	4435.74	4494.66	4478.84	4457.24	4730.95	4396.64	4435.74	4494.66	4478.84	4457.24	4730.95	1.02551	0.516263
P68254	14-3-3 protein theta OS=Mus musculus OX=10090 GN=Ywhaq PE=1 SV=1	Ywhaq	27.7783	53.1	12	12	29961.3	30409.3	33222.2	29714.1	33596.8	28701	29961.3	30409.3	33222.2	29714.1	33596.8	28701	0.983109	0.736659
P68368	Tubulin alpha-4A chain OS=Mus musculus OX=10090 GN=Tuba4a PE=1 SV=1	Tuba4a	49.9244	19.4	5	5	738.079	792.948	1040.45	691.466	847.235	827.955	738.079	792.948	1040.45	691.466	847.235	827.955	0.920348	0.427245
P68372	Tubulin beta-4B chain OS=Mus musculus OX=10090 GN=Tubb4b PE=1 SV=1	Tubb4b	49.831	79.1	26	1	35150.7	37954.9	39965.4	35101.2	37983.3	38733.9	35150.7	37954.9	39965.4	35101.2	37983.3	38733.9	0.988922	0.831358
P68373	Tubulin alpha-1C chain OS=Mus musculus OX=10090 GN=Tuba1c PE=1 SV=1	Tuba1c	49.9094	11.4	3	3	2831.19	2545.71	2747.67	2584.66	2596.65	2740.06	2831.19	2545.71	2747.67	2584.66	2596.65	2740.06	0.974991	0.578038
P68433	Histone H3.1 OS=Mus musculus OX=10090 GN=H3c1 PE=1 SV=2	H3c1	15.4041	23.5	1	1	433.406	346.099	300.91	307.364	240.478	269.857	433.406	346.099	300.91	307.364	240.478	269.857	0.756839	0.0225132
P68510	14-3-3 protein eta OS=Mus musculus OX=10090 GN=Ywhah PE=1 SV=2	Ywhah	28.2117	65.4	14	13	16847.8	18664.6	19116.6	17411.2	19145.6	16588.9	16847.8	18664.6	19116.6	17411.2	19145.6	16588.9	0.972849	0.603924
P69566	Ran-binding protein 9 OS=Mus musculus OX=10090 GN=Ranbp9 PE=1 SV=1	Ranbp9	71.0117	32.9	13	13	798.913	827.393	952.162	783.246	837.238	808.957	798.913	827.393	952.162	783.246	837.238	808.957	0.942203	0.32959
P70122	Ribosome maturation protein SBDS OS=Mus musculus OX=10090 GN=Sbds PE=1 SV=4	Sbds	28.7805	54.4	15	15	1415.68	1420	1429.91	1388.58	1428.5	1408.49	1415.68	1420	1429.91	1388.58	1428.5	1408.49	0.990619	0.806645
P70168	Importin subunit beta-1 OS=Mus musculus OX=10090 GN=Kpnb1 PE=1 SV=2	Kpnb1	97.1841	60.4	38	38	18563.8	19549.7	20785.5	18866.8	20119.3	19085	18563.8	19549.7	20785.5	18866.8	20119.3	19085	0.985944	0.763207
P70178	Homeobox protein SIX5 OS=Mus musculus OX=10090 GN=Six5 PE=1 SV=2	Six5	73.7173	3.8	2	2	63.4604	61.6395	83.0647	83.4462	67.5281	73.9434	63.4604	61.6395	83.0647	83.4462	67.5281	73.9434	1.08048	0.498306
P70180	Atrial natriuretic peptide receptor 3 OS=Mus musculus OX=10090 GN=Npr3 PE=1 SV=3	Npr3	59.8078	8.8	4	4	111.281	79.4022	82.1611	94.4726	115.995	112.542	111.281	79.4022	82.1611	94.4726	115.995	112.542	1.18386	0.155632
P70182	Phosphatidylinositol 4-phosphate 5-kinase type-1 alpha OS=Mus musculus OX=10090 GN=Pip5k1a PE=1 SV=2	Pip5k1a	60.4848	14.8	5	5	78.5669	79.4891	77.7176	81.7972	65.3361	63.7655	78.5669	79.4891	77.7176	81.7972	65.3361	63.7655	0.894497	0.283508
P70188	Kinesin-associated protein 3 OS=Mus musculus OX=10090 GN=Kifap3 PE=1 SV=1	Kifap3	91.2914	28.4	21	21	411.519	340.272	547.221	473.462	421.298	424.069	411.519	340.272	547.221	473.462	421.298	424.069	1.01526	0.763028
P70191	TNF receptor-associated factor 5 OS=Mus musculus OX=10090 GN=Traf5 PE=1 SV=1	Traf5	64.145	9.3	4	4	117.428	67.021	91.4566	72.2338	82.9053	104.108	117.428	67.021	91.4566	72.2338	82.9053	104.108	0.939623	0.761711
P70195	Proteasome subunit beta type-7 OS=Mus musculus OX=10090 GN=Psmb7 PE=1 SV=1	Psmb7	29.8914	78.7	16	16	5239.16	6110.84	6730.37	5352.83	6825.37	5305.44	5239.16	6110.84	6730.37	5352.83	6825.37	5305.44	0.966996	0.673178
P70196	TNF receptor-associated factor 6 OS=Mus musculus OX=10090 GN=Traf6 PE=1 SV=2	Traf6	60.0697	27.7	9	9	233.292	216.972	240.825	231.862	247.471	215.341	233.292	216.972	240.825	231.862	247.471	215.341	1.00519	0.946219
P70206	Plexin-A1 OS=Mus musculus OX=10090 GN=Plxna1 PE=1 SV=1	Plxna1	211.099	2.9	4	4	99.3723	89.0855	97.989	65.8836	89.849	77.508	99.3723	89.0855	97.989	65.8836	89.849	77.508	0.814254	0.0730315
P70236	Dual specificity mitogen-activated protein kinase kinase 6 OS=Mus musculus OX=10090 GN=Map2k6 PE=1 SV=1	Map2k6	37.4322	54.5	13	11	858.502	848.206	939.721	906.722	964.795	951.854	858.502	848.206	939.721	906.722	964.795	951.854	1.06686	0.195561
P70255	Nuclear factor 1 C-type OS=Mus musculus OX=10090 GN=Nfic PE=1 SV=1	Nfic	48.7683	38.5	10	10	1192.16	1077.06	1154.53	1126.56	1107.41	1140.15	1192.16	1077.06	1154.53	1126.56	1107.41	1140.15	0.9855	0.758787
P70257	Nuclear factor 1 X-type OS=Mus musculus OX=10090 GN=Nfix PE=1 SV=2	Nfix	53.3943	36.1	12	12	1386.21	1420.83	1356.44	1416.07	1494.42	1383.14	1386.21	1420.83	1356.44	1416.07	1494.42	1383.14	1.03126	0.478702
P70265	6-phosphofructo-2-kinase/fructose-2,6-bisphosphatase 2 OS=Mus musculus OX=10090 GN=Pfkfb2 PE=1 SV=2	Pfkfb2	59.9254	20.8	9	9	456.014	329.929	357.578	369.163	364.752	422.437	456.014	329.929	357.578	369.163	364.752	422.437	1.01122	0.834565
P70266	6-phosphofructo-2-kinase/fructose-2,6-bisphosphatase 1 OS=Mus musculus OX=10090 GN=Pfkfb1 PE=1 SV=2	Pfkfb1	54.8494	22.3	8	5	565.356	594.096	560.652	611.286	576.53	610.493	565.356	594.096	560.652	611.286	576.53	610.493	1.04547	0.364517
P70268	Serine/threonine-protein kinase N1 OS=Mus musculus OX=10090 GN=Pkn1 PE=1 SV=3	Pkn1	104.411	17.1	10	10	265.574	283.636	365.891	303.516	328.535	367.239	265.574	283.636	365.891	303.516	328.535	367.239	1.092	0.320803
P70279	Surfeit locus protein 6 OS=Mus musculus OX=10090 GN=Surf6 PE=1 SV=1	Surf6	41.2345	5.9	2	2	329.851	285.997	288.198	259.87	348.128	309.275	329.851	285.997	288.198	259.87	348.128	309.275	1.01463	0.909876
P70280	Vesicle-associated membrane protein 7 OS=Mus musculus OX=10090 GN=Vamp7 PE=1 SV=1	Vamp7	24.9671	14.1	2	2	186.825	132.843	202.723	265.044	194.305	196.625	186.825	132.843	202.723	265.044	194.305	196.625	1.25572	0.0941659
P70288	Histone deacetylase 2 OS=Mus musculus OX=10090 GN=Hdac2 PE=1 SV=1	Hdac2	55.3021	34.8	10	10	422.689	424.15	442.929	440.606	462.484	418.334	422.689	424.15	442.929	440.606	462.484	418.334	1.02454	0.654127
P70290	55 kDa erythrocyte membrane protein OS=Mus musculus OX=10090 GN=Mpp1 PE=1 SV=1	Mpp1	52.2272	52.4	21	21	2807.13	2675.77	2988.36	2862.8	2788.63	3151.88	2807.13	2675.77	2988.36	2862.8	2788.63	3151.88	1.0392	0.446553
P70296	Phosphatidylethanolamine-binding protein 1 OS=Mus musculus OX=10090 GN=Pebp1 PE=1 SV=3	Pebp1	20.8304	92.5	12	11	34526.4	35907	42314.1	35579.6	39625.3	35303.5	34526.4	35907	42314.1	35579.6	39625.3	35303.5	0.98014	0.779282
P70297	Signal transducing adapter molecule 1 OS=Mus musculus OX=10090 GN=Stam PE=1 SV=3	Stam	59.7712	42.3	18	15	4138.46	4330.38	4423.19	4319.93	4558.65	4076.91	4138.46	4330.38	4423.19	4319.93	4558.65	4076.91	1.00492	0.922515
P70302	Stromal interaction molecule 1 OS=Mus musculus OX=10090 GN=Stim1 PE=1 SV=2	Stim1	77.5666	6.6	3	3	193.365	197.655	200.616	182.909	221.424	200.063	193.365	197.655	200.616	182.909	221.424	200.063	1.02157	0.797099
P70318	Nucleolysin TIAR OS=Mus musculus OX=10090 GN=Tial1 PE=1 SV=1	Tial1	43.3887	31.6	9	7	597.475	623.404	630.887	619.143	623.405	630.66	597.475	623.404	630.887	619.143	623.405	630.66	1.01158	0.795688
P70335	Rho-associated protein kinase 1 OS=Mus musculus OX=10090 GN=Rock1 PE=1 SV=1	Rock1	158.171	31.3	36	29	2642.15	2553.02	2526	2546.35	2578.67	2597.29	2642.15	2553.02	2526	2546.35	2578.67	2597.29	1.00015	0.993663
P70336	Rho-associated protein kinase 2 OS=Mus musculus OX=10090 GN=Rock2 PE=1 SV=1	Rock2	160.586	39.8	43	43	1777.03	1625.9	1675.84	1737.56	1624.76	1862.04	1777.03	1625.9	1675.84	1737.56	1624.76	1862.04	1.02866	0.582944
P70340	Mothers against decapentaplegic homolog 1 OS=Mus musculus OX=10090 GN=Smad1 PE=1 SV=2	Smad1	52.157	6.2	2	1	127.171	80.847	117.019	108.003	112.14	131.953	127.171	80.847	117.019	108.003	112.14	131.953	1.08325	0.469449
P70345	Bcl-2-like protein 2 OS=Mus musculus OX=10090 GN=Bcl2l2 PE=1 SV=1	Bcl2l2	20.7904	11.4	1	1	23.6828	20.1995	14.7682	26.0902	24.5792	17.5205	23.6828	20.1995	14.7682	26.0902	24.5792	17.5205	1.16265	0.490742
P70347	TRAF family member-associated NF-kappa-B activator OS=Mus musculus OX=10090 GN=Tank PE=1 SV=1	Tank	50.9391	8.3	3	3	56.5617	59.1545	57.2422	60.575	71.2458	46.4678	56.5617	59.1545	57.2422	60.575	71.2458	46.4678	1.03082	0.908895
P70349	Adenosine 5'-monophosphoramidase HINT1 OS=Mus musculus OX=10090 GN=Hint1 PE=1 SV=3	Hint1	13.7769	79.4	10	10	4523.93	4644.99	4602.96	4769.84	4834.87	4766.84	4523.93	4644.99	4602.96	4769.84	4834.87	4766.84	1.04354	0.25076
P70353	Nuclear transcription factor Y subunit gamma OS=Mus musculus OX=10090 GN=Nfyc PE=1 SV=2	Nfyc	37.2539	16.1	5	5	268.464	310.522	345.791	272.087	312.773	326.875	268.464	310.522	345.791	272.087	312.773	326.875	0.985897	0.88468
P70362	Ubiquitin recognition factor in ER-associated degradation protein 1 OS=Mus musculus OX=10090 GN=Ufd1 PE=1 SV=2	Ufd1	34.4814	41	9	9	1951.43	2440.34	2499.81	2237.21	2254.84	1983.62	1951.43	2440.34	2499.81	2237.21	2254.84	1983.62	0.93965	0.424435
P70365	Nuclear receptor coactivator 1 OS=Mus musculus OX=10090 GN=Ncoa1 PE=1 SV=2	Ncoa1	157.016	10.2	8	8	97.8236	97.6015	119.818	102.203	106.288	101.666	97.8236	97.6015	119.818	102.203	106.288	101.666	0.983868	0.897837
P70372	ELAV-like protein 1 OS=Mus musculus OX=10090 GN=Elavl1 PE=1 SV=2	Elavl1	36.169	29.8	9	9	825.067	876.772	1106.81	843.307	974.349	1074.14	825.067	876.772	1106.81	843.307	974.349	1074.14	1.0296	0.712763
P70380	Interleukin-18 OS=Mus musculus OX=10090 GN=Il18 PE=1 SV=2	Il18	22.1351	34.4	5	5	216.259	154.268	185.348	176.551	214.592	190.09	216.259	154.268	185.348	176.551	214.592	190.09	1.04562	0.609769
P70388	DNA repair protein RAD50 OS=Mus musculus OX=10090 GN=Rad50 PE=1 SV=1	Rad50	153.488	29.8	34	34	492.936	497.084	522.281	466.965	413.866	489.297	492.936	497.084	522.281	466.965	413.866	489.297	0.905989	0.112062
P70398	Probable ubiquitin carboxyl-terminal hydrolase FAF-X OS=Mus musculus OX=10090 GN=Usp9x PE=1 SV=2	Usp9x	290.711	42.3	88	88	1702.59	1578.88	1508.02	1616.18	1766.32	1873.18	1702.59	1578.88	1508.02	1616.18	1766.32	1873.18	1.09734	0.109598
P70399	TP53-binding protein 1 OS=Mus musculus OX=10090 GN=Tp53bp1 PE=1 SV=3	Tp53bp1	212.735	37.5	40	40	421.709	497.684	479.913	465.235	455.574	385.573	421.709	497.684	479.913	465.235	455.574	385.573	0.933593	0.340068
P70403	Protein CASP OS=Mus musculus OX=10090 GN=Cux1 PE=1 SV=2	Cux1	77.2689	5.8	2	2	64.7296	42.8183	63.1501	44.796	49.9429	61.4168	64.7296	42.8183	63.1501	44.796	49.9429	61.4168	0.914806	0.604431
P70424	Receptor tyrosine-protein kinase erbB-2 OS=Mus musculus OX=10090 GN=Erbb2 PE=1 SV=3	Erbb2	138.579	4.2	3	3	42.1981	37.655	46.0161	37.1451	19.7209	26.227	42.1981	37.655	46.0161	37.1451	19.7209	26.227	0.660154	0.0395594
P70429	Ena/VASP-like protein OS=Mus musculus OX=10090 GN=Evl PE=1 SV=2	Evl	44.3374	30.2	9	9	145.327	143.17	134.324	146.317	135.82	139.127	145.327	143.17	134.324	146.317	135.82	139.127	0.996316	0.960312
P70434	Interferon regulatory factor 7 OS=Mus musculus OX=10090 GN=Irf7 PE=1 SV=1	Irf7	51.2219	12.5	3	3	136.301	157.822	120.603	147.603	164.741	158.116	136.301	157.822	120.603	147.603	164.741	158.116	1.13439	0.163133
P70441	Na(+)/H(+) exchange regulatory cofactor NHE-RF1 OS=Mus musculus OX=10090 GN=Nherf1 PE=1 SV=3	Nherf1	38.6001	34.6	9	9	667.887	667.541	744.354	703.983	793.472	662.015	667.887	667.541	744.354	703.983	793.472	662.015	1.03832	0.560209
P70444	BH3-interacting domain death agonist OS=Mus musculus OX=10090 GN=Bid PE=1 SV=2	Bid	21.9516	65.1	9	9	3251.34	3467.1	3335.43	3236.58	3408.4	2916.08	3251.34	3467.1	3335.43	3236.58	3408.4	2916.08	0.950983	0.305653
P70445	Eukaryotic translation initiation factor 4E-binding protein 2 OS=Mus musculus OX=10090 GN=Eif4ebp2 PE=1 SV=1	Eif4ebp2	12.8984	72.5	4	4	333.7	382.591	423.23	333.542	445.652	303.038	333.7	382.591	423.23	333.542	445.652	303.038	0.949726	0.566752
P70451	Tyrosine-protein kinase Fer OS=Mus musculus OX=10090 GN=Fer PE=1 SV=2	Fer	94.5787	37.1	23	23	335.397	273.732	350.403	335.474	321.333	358.298	335.397	273.732	350.403	335.474	321.333	358.298	1.05792	0.432232
P70452	Syntaxin-4 OS=Mus musculus OX=10090 GN=Stx4 PE=1 SV=1	Stx4	34.165	16.4	3	3	51.0925	75.1384	62.0428	57.2246	40.1193	69.1318	51.0925	75.1384	62.0428	57.2246	40.1193	69.1318	0.884222	0.43016
P70459	ETS domain-containing transcription factor ERF OS=Mus musculus OX=10090 GN=Erf PE=1 SV=1	Erf	59.0504	12.9	4	4	107.128	91.4317	99.1123	122.62	120.095	116.104	107.128	91.4317	99.1123	122.62	120.095	116.104	1.20541	0.0450329
P70460	Vasodilator-stimulated phosphoprotein OS=Mus musculus OX=10090 GN=Vasp PE=1 SV=4	Vasp	39.6666	45.9	16	16	4049.96	3327.65	3949.31	4032.11	4058.35	4228.42	4049.96	3327.65	3949.31	4032.11	4058.35	4228.42	1.08758	0.143197
P70662	LIM domain-binding protein 1 OS=Mus musculus OX=10090 GN=Ldb1 PE=1 SV=2	Ldb1	46.5026	35.8	10	9	628.562	713.355	805.381	553.543	686.23	604.581	628.562	713.355	805.381	553.543	686.23	604.581	0.858919	0.0781418
P70663	SPARC-like protein 1 OS=Mus musculus OX=10090 GN=Sparcl1 PE=1 SV=3	Sparcl1	72.2872	10.8	4	4	38.3393	48.7743	50.81	47.7775	35.0334	35.0905	38.3393	48.7743	50.81	47.7775	35.0334	35.0905	0.854831	0.309071
P70665	Sialate O-acetylesterase OS=Mus musculus OX=10090 GN=Siae PE=1 SV=3	Siae	60.7754	17.2	8	8	262.358	303.517	279.007	322.469	307.509	287.595	262.358	303.517	279.007	322.469	307.509	287.595	1.08604	0.217102
P70670	Nascent polypeptide-associated complex subunit alpha, muscle-specific form OS=Mus musculus OX=10090 GN=Naca PE=1 SV=2	Naca	220.499	3.2	5	5	7845.6	8939.69	9340.02	8016.62	9512.86	7836.72	7845.6	8939.69	9340.02	8016.62	9512.86	7836.72	0.970944	0.642093
P70671	Interferon regulatory factor 3 OS=Mus musculus OX=10090 GN=Irf3 PE=1 SV=1	Irf3	46.8522	38.9	11	11	796.312	805.123	873.196	865.507	877.924	864.084	796.312	805.123	873.196	865.507	877.924	864.084	1.0537	0.264442
P70677	Caspase-3 OS=Mus musculus OX=10090 GN=Casp3 PE=1 SV=1	Casp3	31.4748	48.7	12	12	11235.6	12069.4	11574.5	10929.2	12194	10443.7	11235.6	12069.4	11574.5	10929.2	12194	10443.7	0.962369	0.426432
P70697	Uroporphyrinogen decarboxylase OS=Mus musculus OX=10090 GN=Urod PE=1 SV=2	Urod	40.6918	54	13	13	1624.26	1647.76	1787.44	1638.76	1679.11	1802.89	1624.26	1647.76	1787.44	1638.76	1679.11	1802.89	1.01212	0.796778
P70698	CTP synthase 1 OS=Mus musculus OX=10090 GN=Ctps1 PE=1 SV=2	Ctps1	66.6825	51.9	28	28	8898.08	8672.93	9075.95	8480.44	8871.42	9284.83	8898.08	8672.93	9075.95	8480.44	8871.42	9284.83	0.999614	0.98231
P70699	Lysosomal alpha-glucosidase OS=Mus musculus OX=10090 GN=Gaa PE=1 SV=2	Gaa	106.248	48.1	35	35	9397.65	9142.34	9734.57	8438.56	9870.44	9456.05	9397.65	9142.34	9734.57	8438.56	9870.44	9456.05	0.98198	0.685473
P70700	DNA-directed RNA polymerase I subunit RPA2 OS=Mus musculus OX=10090 GN=Polr1b PE=1 SV=2	Polr1b	128.213	7.8	6	6	317.156	239.917	284.714	267.86	259.171	311.84	317.156	239.917	284.714	267.86	259.171	311.84	0.996536	0.997765
P80313	T-complex protein 1 subunit eta OS=Mus musculus OX=10090 GN=Cct7 PE=1 SV=1	Cct7	59.6522	72.8	35	35	24557.2	25169.5	26498.6	23769.7	25877.7	24945.7	24557.2	25169.5	26498.6	23769.7	25877.7	24945.7	0.978586	0.617127
P80314	T-complex protein 1 subunit beta OS=Mus musculus OX=10090 GN=Cct2 PE=1 SV=4	Cct2	57.4772	78.1	37	37	10739.7	10972.6	11207.2	10305.7	10990.1	10569.5	10739.7	10972.6	11207.2	10305.7	10990.1	10569.5	0.967977	0.404445
P80315	T-complex protein 1 subunit delta OS=Mus musculus OX=10090 GN=Cct4 PE=1 SV=3	Cct4	58.0664	70.7	28	28	12793	13583.7	14391.5	11812	13547.5	11786.5	12793	13583.7	14391.5	11812	13547.5	11786.5	0.911151	0.100859
P80316	T-complex protein 1 subunit epsilon OS=Mus musculus OX=10090 GN=Cct5 PE=1 SV=1	Cct5	59.6241	69.9	30	30	24151.2	24515.9	23641.2	22731.4	24198.8	22228.5	24151.2	24515.9	23641.2	22731.4	24198.8	22228.5	0.956441	0.288765
P80317	T-complex protein 1 subunit zeta OS=Mus musculus OX=10090 GN=Cct6a PE=1 SV=3	Cct6a	58.0043	54.2	25	21	17559.5	19276.4	19350.3	16385.4	18432.9	16938.9	17559.5	19276.4	19350.3	16385.4	18432.9	16938.9	0.921172	0.114395
P80318	T-complex protein 1 subunit gamma OS=Mus musculus OX=10090 GN=Cct3 PE=1 SV=1	Cct3	60.63	72.8	35	35	29818.4	30813.2	30325.8	29018.4	30654.4	29056.1	29818.4	30813.2	30325.8	29018.4	30654.4	29056.1	0.975499	0.532065
P81117	Nucleobindin-2 OS=Mus musculus OX=10090 GN=Nucb2 PE=1 SV=2	Nucb2	50.3045	50.2	17	17	3009.84	3285.63	2641.84	2983.31	3191.26	2611.84	3009.84	3285.63	2641.84	2983.31	3191.26	2611.84	0.983114	0.812276
P81122	Insulin receptor substrate 2 OS=Mus musculus OX=10090 GN=Irs2 PE=1 SV=2	Irs2	136.763	22.8	17	17	235.929	214.835	210.938	232.258	195.888	273.277	235.929	214.835	210.938	232.258	195.888	273.277	1.06003	0.582227
P81269	Cyclic AMP-dependent transcription factor ATF-1 OS=Mus musculus OX=10090 GN=Atf1 PE=1 SV=1	Atf1	29.2376	9.7	1	1	244.604	210.158	232.029	192.474	222.421	251.238	244.604	210.158	232.029	192.474	222.421	251.238	0.969922	0.682604
P82198	Transforming growth factor-beta-induced protein ig-h3 OS=Mus musculus OX=10090 GN=Tgfbi PE=1 SV=1	Tgfbi	74.597	4.2	2	2	72.7674	43.8904	51.7276	56.4362	46.2365	47.5072	72.7674	43.8904	51.7276	56.4362	46.2365	47.5072	0.891882	0.541053
P82343	N-acylglucosamine 2-epimerase OS=Mus musculus OX=10090 GN=Renbp PE=1 SV=4	Renbp	48.5097	42.7	15	15	753.15	830.799	789.211	778.375	860.529	800.986	753.15	830.799	789.211	778.375	860.529	800.986	1.02812	0.585671
P82347	Delta-sarcoglycan OS=Mus musculus OX=10090 GN=Sgcd PE=1 SV=1	Sgcd	32.1334	13.8	3	3	117.502	117.48	121.976	98.7632	117.054	113.634	117.502	117.48	121.976	98.7632	117.054	113.634	0.922944	0.335139
P82349	Beta-sarcoglycan OS=Mus musculus OX=10090 GN=Sgcb PE=1 SV=1	Sgcb	34.8728	13.4	2	2	14.6649	18.7222	31.5698	27.1224	21.7479	20.2379	14.6649	18.7222	31.5698	27.1224	21.7479	20.2379	1.06391	0.661552
P83093	Stromal interaction molecule 2 OS=Mus musculus OX=10090 GN=Stim2 PE=1 SV=2	Stim2	83.9249	2.7	1	1	30.9371	32.2458	45.415	21.6578	18.5334	29.1251	30.9371	32.2458	45.415	21.6578	18.5334	29.1251	0.638285	0.0409635
P83741	Serine/threonine-protein kinase WNK1 OS=Mus musculus OX=10090 GN=Wnk1 PE=1 SV=2	Wnk1	250.934	23.4	44	34	2265.48	2120.22	2274.55	2073.46	2355.87	2331.3	2265.48	2120.22	2274.55	2073.46	2355.87	2331.3	1.01507	0.776689
P83870	PHD finger-like domain-containing protein 5A OS=Mus musculus OX=10090 GN=Phf5a PE=1 SV=1	Phf5a	12.4054	60.9	6	6	1197.16	1268.67	1130.45	1286.24	1274	1257.5	1197.16	1268.67	1130.45	1286.24	1274	1257.5	1.06158	0.20088
P83882	Large ribosomal subunit protein eL42 OS=Mus musculus OX=10090 GN=Rpl36a PE=1 SV=2	Rpl36a	12.4408	29.2	4	4	6327.65	6274.92	6820.51	5451.5	6799.48	6082.49	6327.65	6274.92	6820.51	5451.5	6799.48	6082.49	0.943901	0.314044
P83887	Tubulin gamma-1 chain OS=Mus musculus OX=10090 GN=Tubg1 PE=1 SV=1	Tubg1	51.1009	79.2	23	8	2711.85	2475.01	2154.47	2614.96	2420.2	2545.88	2711.85	2475.01	2154.47	2614.96	2420.2	2545.88	1.03265	0.554972
P83917	Chromobox protein homolog 1 OS=Mus musculus OX=10090 GN=Cbx1 PE=1 SV=1	Cbx1	21.4178	53.5	9	9	489.324	580.932	577.592	535.189	630.077	526.735	489.324	580.932	577.592	535.189	630.077	526.735	1.02679	0.712805
P83940	Elongin-C OS=Mus musculus OX=10090 GN=Eloc PE=1 SV=1	Eloc	12.4732	65.2	6	6	8008.32	8421.89	9967.21	7524.71	9402.87	8145.23	8008.32	8421.89	9967.21	7524.71	9402.87	8145.23	0.949821	0.486403
P84078	ADP-ribosylation factor 1 OS=Mus musculus OX=10090 GN=Arf1 PE=1 SV=2	Arf1	20.6968	60.8	11	1	8715.56	9192.92	10311.8	8618.02	9972.05	9208.77	8715.56	9192.92	10311.8	8618.02	9972.05	9208.77	0.985066	0.801062
P84084	ADP-ribosylation factor 5 OS=Mus musculus OX=10090 GN=Arf5 PE=1 SV=2	Arf5	20.5297	41.1	5	4	1199.04	1211.33	1409.83	1280.07	1290.63	1402.22	1199.04	1211.33	1409.83	1280.07	1290.63	1402.22	1.03998	0.472377
P84086	Complexin-2 OS=Mus musculus OX=10090 GN=Cplx2 PE=1 SV=1	Cplx2	15.3944	40.3	5	5	375.758	375.746	377.235	405.423	437.256	400.498	375.758	375.746	377.235	405.423	437.256	400.498	1.10139	0.0915531
P84091	AP-2 complex subunit mu OS=Mus musculus OX=10090 GN=Ap2m1 PE=1 SV=1	Ap2m1	49.6547	60.2	25	25	3263.27	3349.82	3904.35	3128.21	3804.98	3441.31	3263.27	3349.82	3904.35	3128.21	3804.98	3441.31	0.986408	0.833407
P84096	Rho-related GTP-binding protein RhoG OS=Mus musculus OX=10090 GN=Rhog PE=1 SV=1	Rhog	21.3085	51.3	7	7	204.264	227.975	252.7	232.397	234.95	280.519	204.264	227.975	252.7	232.397	234.95	280.519	1.09187	0.299027
P84099	Large ribosomal subunit protein eL19 OS=Mus musculus OX=10090 GN=Rpl19 PE=1 SV=1	Rpl19	23.466	17.9	4	4	5927.05	6873.89	6830.12	5976.68	6519.15	6718.18	5927.05	6873.89	6830.12	5976.68	6519.15	6718.18	0.978755	0.706345
P84104	Serine/arginine-rich splicing factor 3 OS=Mus musculus OX=10090 GN=Srsf3 PE=1 SV=1	Srsf3	19.3296	18.3	3	2	2294.08	2178.35	2398.49	2129.93	2350.5	2185.82	2294.08	2178.35	2398.49	2129.93	2350.5	2185.82	0.970212	0.513465
P84228	Histone H3.2 OS=Mus musculus OX=10090 GN=H3c2 PE=1 SV=2	H3c2	15.388	23.5	1	1	69.5436	53.0749	41.4312	65.5786	49.2557	62.6098	69.5436	53.0749	41.4312	65.5786	49.2557	62.6098	1.08165	0.56085
P97287	Induced myeloid leukemia cell differentiation protein Mcl-1 homolog OS=Mus musculus OX=10090 GN=Mcl1 PE=1 SV=3	Mcl1	35.217	25.4	5	5	162.352	134.409	135.291	155.226	145.05	161.754	162.352	134.409	135.291	155.226	145.05	161.754	1.06938	0.405167
P97298	Pigment epithelium-derived factor OS=Mus musculus OX=10090 GN=Serpinf1 PE=1 SV=2	Serpinf1	46.2341	33.3	9	9	821.028	805.528	756.116	815.593	818.749	744.254	821.028	805.528	756.116	815.593	818.749	744.254	0.998289	0.967064
P97300	Neuroplastin OS=Mus musculus OX=10090 GN=Nptn PE=1 SV=3	Nptn	44.3731	8.3	2	2	45.6432	46.0327	37.3969	49.9549	39.5876	51.841	45.6432	46.0327	37.3969	49.9549	39.5876	51.841	1.09538	0.528516
P97302	Transcription regulator protein BACH1 OS=Mus musculus OX=10090 GN=Bach1 PE=1 SV=1	Bach1	81.3739	2.6	2	2	100.696	66.7224	74.9073	73.8107	67.6855	72.9946	100.696	66.7224	74.9073	73.8107	67.6855	72.9946	0.885135	0.399519
P97305	Nuclear factor of activated T-cells, cytoplasmic 3 OS=Mus musculus OX=10090 GN=Nfatc3 PE=1 SV=1	Nfatc3	115.451	7.1	5	5	247.857	226.154	230.438	207.455	237.857	220.346	247.857	226.154	230.438	207.455	237.857	220.346	0.944933	0.396285
P97310	DNA replication licensing factor MCM2 OS=Mus musculus OX=10090 GN=Mcm2 PE=1 SV=3	Mcm2	102.078	50.3	38	38	1690.3	1651.48	1706.68	1720.77	1662.99	1949.46	1690.3	1651.48	1706.68	1720.77	1662.99	1949.46	1.0564	0.31091
P97311	DNA replication licensing factor MCM6 OS=Mus musculus OX=10090 GN=Mcm6 PE=1 SV=1	Mcm6	92.8671	56.6	41	41	4921.4	3783.58	4539.36	4326.69	5254.24	5080.22	4921.4	3783.58	4539.36	4326.69	5254.24	5080.22	1.10697	0.19242
P97313	DNA-dependent protein kinase catalytic subunit OS=Mus musculus OX=10090 GN=Prkdc PE=1 SV=3	Prkdc	471.471	10.8	30	30	219.119	187.47	188.545	219.012	206.447	195.182	219.119	187.47	188.545	219.012	206.447	195.182	1.04286	0.55492
P97333	Neuropilin-1 OS=Mus musculus OX=10090 GN=Nrp1 PE=1 SV=2	Nrp1	103	16.8	10	10	287.779	264.221	335.336	223.153	229.081	310.687	287.779	264.221	335.336	223.153	229.081	310.687	0.859788	0.148017
P97346	Nucleoredoxin OS=Mus musculus OX=10090 GN=Nxn PE=1 SV=1	Nxn	48.344	56.1	21	21	2552.32	2801.54	3442.98	2564.82	2963.96	2802.1	2552.32	2801.54	3442.98	2564.82	2963.96	2802.1	0.947031	0.530949
P97348	Rho-related GTP-binding protein RhoD OS=Mus musculus OX=10090 GN=Rhod PE=1 SV=1	Rhod	23.5619	18.1	2	2	31.662	24.9521	18.9127	10.4288	25.9077	34.5102	31.662	24.9521	18.9127	10.4288	25.9077	34.5102	0.938033	0.623067
P97351	Small ribosomal subunit protein eS1 OS=Mus musculus OX=10090 GN=Rps3a PE=1 SV=3	Rps3a	29.8849	47.7	14	14	11597.5	11085.2	11050.8	11552.8	11121.4	11531.7	11597.5	11085.2	11050.8	11552.8	11121.4	11531.7	1.014	0.712897
P97352	Protein S100-A13 OS=Mus musculus OX=10090 GN=S100a13 PE=1 SV=1	S100a13	11.1578	33.7	4	4	4642.07	5253.23	5773.48	4709.51	5458.19	4506.39	4642.07	5253.23	5773.48	4709.51	5458.19	4506.39	0.936518	0.354152
P97360	Transcription factor ETV6 OS=Mus musculus OX=10090 GN=Etv6 PE=1 SV=1	Etv6	56.4057	18.1	5	5	178.202	207.203	212.519	219.688	208.316	213.872	178.202	207.203	212.519	219.688	208.316	213.872	1.07351	0.31468
P97364	Selenide, water dikinase 2 OS=Mus musculus OX=10090 GN=Sephs2 PE=1 SV=3	Sephs2	47.8336	27.4	5	5	275.571	265.551	209.84	286.373	217.34	195.79	275.571	265.551	209.84	286.373	217.34	195.79	0.931476	0.498917
P97367	Homeobox protein Meis2 OS=Mus musculus OX=10090 GN=Meis2 PE=1 SV=2	Meis2	51.7279	25.4	8	3	194.933	213.706	237.225	217.013	237.907	260.049	194.933	213.706	237.225	217.013	237.907	260.049	1.107	0.211778
P97368	Homeobox protein Meis3 OS=Mus musculus OX=10090 GN=Meis3 PE=2 SV=2	Meis3	41.7265	2.6	1	1	287.017	288.985	215.786	300.088	306.131	271.324	287.017	288.985	215.786	300.088	306.131	271.324	1.10831	0.233765
P97377	Cyclin-dependent kinase 2 OS=Mus musculus OX=10090 GN=Cdk2 PE=1 SV=2	Cdk2	38.9783	70.5	17	15	1666.1	1773.4	1958.12	1676.96	1839.63	1647.62	1666.1	1773.4	1958.12	1676.96	1839.63	1647.62	0.956758	0.437174
P97386	DNA ligase 3 OS=Mus musculus OX=10090 GN=Lig3 PE=1 SV=2	Lig3	113.072	35.9	26	26	410.834	371.068	413.27	377.386	389.191	471.439	410.834	371.068	413.27	377.386	389.191	471.439	1.03585	0.663688
P97393	Rho GTPase-activating protein 5 OS=Mus musculus OX=10090 GN=Arhgap5 PE=1 SV=3	Arhgap5	172.472	34	36	36	631.681	582.827	584.626	550.812	578.13	632.378	631.681	582.827	584.626	550.812	578.13	632.378	0.978982	0.68888
P97412	Lysosomal-trafficking regulator OS=Mus musculus OX=10090 GN=Lyst PE=1 SV=1	Lyst	425.287	2.8	6	6	222.523	207.277	168.706	17.996	228.89	212.472	222.523	207.277	168.706	17.996	228.89	212.472	0.767509	0.228483
P97427	Dihydropyrimidinase-related protein 1 OS=Mus musculus OX=10090 GN=Crmp1 PE=1 SV=1	Crmp1	62.1677	4.9	1	1	28.6102	13.2592	23.0116	14.2517	38.3636	24.2772	28.6102	13.2592	23.0116	14.2517	38.3636	24.2772	1.18513	0.649638
P97430	Antileukoproteinase OS=Mus musculus OX=10090 GN=Slpi PE=1 SV=1	Slpi	14.3082	6.1	1	1		243.435	195.243	198.885	236.173	202.104		243.435	195.243	198.885	236.173	202.104	0.968306
P97432	Next to BRCA1 gene 1 protein OS=Mus musculus OX=10090 GN=Nbr1 PE=1 SV=1	Nbr1	109.958	11.9	7	7	140.68	141.337	149.585	133.022	125.853	146.23	140.68	141.337	149.585	133.022	125.853	146.23	0.938606	0.405293
P97434	Myosin phosphatase Rho-interacting protein OS=Mus musculus OX=10090 GN=Mprip PE=1 SV=2	Mprip	116.408	47.2	35	35	326.224	334.693	338.344	344.112	348.504	356.415	326.224	334.693	338.344	344.112	348.504	356.415	1.04981	0.358355
P97440	Histone RNA hairpin-binding protein OS=Mus musculus OX=10090 GN=Slbp PE=1 SV=1	Slbp	31.6029	16.7	3	3	109.642	113.064	100.918	97.6368	134.917	130.156	109.642	113.064	100.918	97.6368	134.917	130.156	1.12078	0.331999
P97445	Voltage-dependent P/Q-type calcium channel subunit alpha-1A OS=Mus musculus OX=10090 GN=Cacna1a PE=1 SV=2	Cacna1a	267.647	3.3	5	5	68.969	79.8834	80.9397	67.2926	71.2526	87.3718	68.969	79.8834	80.9397	67.2926	71.2526	87.3718	0.983137	0.851489
P97447	Four and a half LIM domains protein 1 OS=Mus musculus OX=10090 GN=Fhl1 PE=1 SV=3	Fhl1	31.8887	62.1	16	16	1779.16	1876.85	1736.18	1829.97	1808.41	1519.05	1779.16	1876.85	1736.18	1829.97	1808.41	1519.05	0.956462	0.419865
P97449	Aminopeptidase N OS=Mus musculus OX=10090 GN=Anpep PE=1 SV=4	Anpep	109.651	3.3	2	2	51.3754	58.238	55.6249	68.7491	60.9572	35.3368	51.3754	58.238	55.6249	68.7491	60.9572	35.3368	0.998819	0.827222
P97452	Ribosome biogenesis protein BOP1 OS=Mus musculus OX=10090 GN=Bop1 PE=1 SV=1	Bop1	82.5456	49.9	22	22	1048.28	1044.54	1081.99	1139.02	1078.68	1091.92	1048.28	1044.54	1081.99	1139.02	1078.68	1091.92	1.04246	0.335952
P97461	Small ribosomal subunit protein uS7 OS=Mus musculus OX=10090 GN=Rps5 PE=1 SV=4	Rps5	22.8764	65.2	13	13	8200.48	7513.83	9172.98	7720.88	9094.72	8820.78	8200.48	7513.83	9172.98	7720.88	9094.72	8820.78	1.0301	0.631172
P97465	Docking protein 1 OS=Mus musculus OX=10090 GN=Dok1 PE=1 SV=2	Dok1	52.4519	40	11	11	331.167	283.619	245.589	308.706	262.302	233.039	331.167	283.619	245.589	308.706	262.302	233.039	0.934531	0.498638
P97467	Peptidyl-glycine alpha-amidating monooxygenase OS=Mus musculus OX=10090 GN=Pam PE=1 SV=2	Pam	108.963	6.4	4	4	108.657	104.621	95.4832	91.0901	73.0886	89.8107	108.657	104.621	95.4832	91.0901	73.0886	89.8107	0.822607	0.0689515
P97470	Serine/threonine-protein phosphatase 4 catalytic subunit OS=Mus musculus OX=10090 GN=Ppp4c PE=1 SV=2	Ppp4c	35.0799	50.2	10	10	1799.53	2031.18	1991.93	1900	2116.78	1796.9	1799.53	2031.18	1991.93	1900	2116.78	1796.9	0.998463	0.964605
P97471	Mothers against decapentaplegic homolog 4 OS=Mus musculus OX=10090 GN=Smad4 PE=1 SV=2	Smad4	60.3421	31.2	12	12	1168.21	1149.3	1223.07	1193.86	1268.15	1030.64	1168.21	1149.3	1223.07	1193.86	1268.15	1030.64	0.986461	0.773414
P97473	RISC-loading complex subunit TARBP2 OS=Mus musculus OX=10090 GN=Tarbp2 PE=1 SV=2	Tarbp2	38.8419	35.6	7	7	344.841	316.728	306.629	361.793	379.572	377.903	344.841	316.728	306.629	361.793	379.572	377.903	1.15603	0.0267642
P97479	Unconventional myosin-VIIa OS=Mus musculus OX=10090 GN=Myo7a PE=1 SV=2	Myo7a	254.939	16.3	24	23	233.457	237.1	336.35	268.464	268.413	266.518	233.457	237.1	336.35	268.464	268.413	266.518	0.995647	0.916108
P97480	Eyes absent homolog 3 OS=Mus musculus OX=10090 GN=Eya3 PE=1 SV=2	Eya3	55.9734	22	7	7	190.344	163.038	183.121	174.097	175.049	191.612	190.344	163.038	183.121	174.097	175.049	191.612	1.00793	0.901698
P97493	Thioredoxin, mitochondrial OS=Mus musculus OX=10090 GN=Txn2 PE=1 SV=1	Txn2	18.2552	45.8	5	5	470.937	471.478	464.78	532.776	494.522	390.495	470.937	471.478	464.78	532.776	494.522	390.495	1.00753	0.989767
P97494	Glutamate--cysteine ligase catalytic subunit OS=Mus musculus OX=10090 GN=Gclc PE=1 SV=4	Gclc	72.5713	52.9	26	26	1539.14	1468.7	1767.85	1546.16	1597	1780.3	1539.14	1468.7	1767.85	1546.16	1597	1780.3	1.03094	0.605515
P97496	SWI/SNF complex subunit SMARCC1 OS=Mus musculus OX=10090 GN=Smarcc1 PE=1 SV=2	Smarcc1	122.89	27.6	20	20	1109.3	1082.57	1126.46	1177.46	1099.69	1184.22	1109.3	1082.57	1126.46	1177.46	1099.69	1184.22	1.0431	0.347669
P97499	Telomerase protein component 1 OS=Mus musculus OX=10090 GN=Tep1 PE=1 SV=1	Tep1	291.46	14.8	25	25	234.011	240.764	242.749	238.105	219.614	230.26	234.011	240.764	242.749	238.105	219.614	230.26	0.958823	0.482223
P97765	WW domain-binding protein 2 OS=Mus musculus OX=10090 GN=Wbp2 PE=1 SV=1	Wbp2	28.032	36.8	9	9	951.047	986.043	889.487	941.034	963.093	871.226	951.047	986.043	889.487	941.034	963.093	871.226	0.981878	0.715676
P97767	Eyes absent homolog 1 OS=Mus musculus OX=10090 GN=Eya1 PE=1 SV=3	Eya1	64.3242	17.6	6	6	156.984	164.093	159.97	156.999	210.234	225.888	156.984	164.093	159.97	156.999	210.234	225.888	1.23298	0.0706753
P97772	Metabotropic glutamate receptor 1 OS=Mus musculus OX=10090 GN=Grm1 PE=1 SV=2	Grm1	133.212	0.7	1	1	16.937	7.63241	17.7127	10.6366	24.3104	14.6836	16.937	7.63241	17.7127	10.6366	24.3104	14.6836	1.1738	0.618762
P97784	Cryptochrome-1 OS=Mus musculus OX=10090 GN=Cry1 PE=1 SV=1	Cry1	68.0014	15.5	5	5	144.698	184.67	207.32	156.677	169.906	157.837	144.698	184.67	207.32	156.677	169.906	157.837	0.902608	0.360486
P97789	5'-3' exoribonuclease 1 OS=Mus musculus OX=10090 GN=Xrn1 PE=1 SV=1	Xrn1	194.307	22.6	25	25	419.956	349.233	382.758	397.624	380.838	431.537	419.956	349.233	382.758	397.624	380.838	431.537	1.0504	0.449279
P97798	Neogenin OS=Mus musculus OX=10090 GN=Neo1 PE=1 SV=2	Neo1	162.92	25.1	25	25	1891.26	1957.09	1907.22	1766.12	2083.78	1715.92	1891.26	1957.09	1907.22	1766.12	2083.78	1715.92	0.967033	0.5129
P97801	Survival motor neuron protein OS=Mus musculus OX=10090 GN=Smn1 PE=1 SV=1	Smn1	31.2541	25	4	4	629.278	583.225	650.584	655.866	650.522	696.997	629.278	583.225	650.584	655.866	650.522	696.997	1.0753	0.174011
P97807	Fumarate hydratase, mitochondrial OS=Mus musculus OX=10090 GN=Fh PE=1 SV=3	Fh	54.3567	52.5	15	15	2696.09	3295.47	3547.67	2845.94	3126.63	3134.24	2696.09	3295.47	3547.67	2845.94	3126.63	3134.24	0.954669	0.564128
P97814	Proline-serine-threonine phosphatase-interacting protein 1 OS=Mus musculus OX=10090 GN=Pstpip1 PE=1 SV=1	Pstpip1	47.5902	4.6	1	1	97.1373	71.9164	88.1962	49.5955	87.0866	85.8426	97.1373	71.9164	88.1962	49.5955	87.0866	85.8426	0.865014	0.323077
P97819	85/88 kDa calcium-independent phospholipase A2 OS=Mus musculus OX=10090 GN=Pla2g6 PE=1 SV=3	Pla2g6	89.5598	10.4	4	4	29.7795	24.3681	36.8721	35.8672	27.2657	29.1962	29.7795	24.3681	36.8721	35.8672	27.2657	29.1962	1.01439	0.902385
P97820	Mitogen-activated protein kinase kinase kinase kinase 4 OS=Mus musculus OX=10090 GN=Map4k4 PE=1 SV=1	Map4k4	140.602	16.6	13	11	121.497	122.136	100.569	130.062	117.684	118.695	121.497	122.136	100.569	130.062	117.684	118.695	1.06461	0.466295
P97822	Acidic leucine-rich nuclear phosphoprotein 32 family member E OS=Mus musculus OX=10090 GN=Anp32e PE=1 SV=2	Anp32e	29.6225	48.8	11	11	11936.4	12941.8	13244.9	11716.9	13495.5	11624.1	11936.4	12941.8	13244.9	11716.9	13495.5	11624.1	0.966248	0.50704
P97823	Acyl-protein thioesterase 1 OS=Mus musculus OX=10090 GN=Lypla1 PE=1 SV=1	Lypla1	24.6877	57.4	8	8	3218.43	3221.7	3392.52	3115.5	3457.26	3261.05	3218.43	3221.7	3392.52	3115.5	3457.26	3261.05	1.00012	0.990933
P97855	Ras GTPase-activating protein-binding protein 1 OS=Mus musculus OX=10090 GN=G3bp1 PE=1 SV=1	G3bp1	51.8288	49.9	17	17	3538.66	3160.32	3329.43	3461.59	3110.6	3228.88	3538.66	3160.32	3329.43	3461.59	3110.6	3228.88	0.97733	0.630893
P97857	A disintegrin and metalloproteinase with thrombospondin motifs 1 OS=Mus musculus OX=10090 GN=Adamts1 PE=1 SV=4	Adamts1	105.801	37.8	23	22	1096.42	1151.84	1154.48	1189.44	1136.88	1076.32	1096.42	1151.84	1154.48	1189.44	1136.88	1076.32	0.999972	0.989846
P97863	Nuclear factor 1 B-type OS=Mus musculus OX=10090 GN=Nfib PE=1 SV=2	Nfib	63.5068	26.7	10	10	568.489	544.353	536.062	591.503	542.948	568.009	568.489	544.353	536.062	591.503	542.948	568.009	1.03248	0.525806
P97864	Caspase-7 OS=Mus musculus OX=10090 GN=Casp7 PE=1 SV=2	Casp7	34.0606	58.7	16	16	2968.02	3510.82	3321.38	3310.47	3482.43	3047.35	2968.02	3510.82	3321.38	3310.47	3482.43	3047.35	1.00408	0.928922
P97865	Peroxisomal targeting signal 2 receptor OS=Mus musculus OX=10090 GN=Pex7 PE=1 SV=1	Pex7	35.5019	37.4	7	7	130.296	132.843	120.096	109.254	123.831	103.989	130.296	132.843	120.096	109.254	123.831	103.989	0.87955	0.147122
P97868	E3 ubiquitin-protein ligase RBBP6 OS=Mus musculus OX=10090 GN=Rbbp6 PE=1 SV=5	Rbbp6	199.587	10.2	11	11	208.509	223.399	196.051	230.117	181.032	202.632	208.509	223.399	196.051	230.117	181.032	202.632	0.977422	0.744816
P97927	Laminin subunit alpha-4 OS=Mus musculus OX=10090 GN=Lama4 PE=1 SV=2	Lama4	201.819	20.3	26	26	793.685	841.628	873.269	770.745	790.683	717.496	793.685	841.628	873.269	770.745	790.683	717.496	0.908451	0.0793726
P97930	Thymidylate kinase OS=Mus musculus OX=10090 GN=Dtymk PE=1 SV=2	Dtymk	23.9145	53.8	10	10	1398.79	1531.58	1598.96	1476.92	1518.16	1471.33	1398.79	1531.58	1598.96	1476.92	1518.16	1471.33	0.986106	0.790254
P97946	Vascular endothelial growth factor D OS=Mus musculus OX=10090 GN=Vegfd PE=2 SV=1	Vegfd	40.9086	14.2	3	3	78.7006	70.214	74.2337	72.8668	58.3038	71.39	78.7006	70.214	74.2337	72.8668	58.3038	71.39	0.90774	0.36172
P98063	Bone morphogenetic protein 1 OS=Mus musculus OX=10090 GN=Bmp1 PE=1 SV=2	Bmp1	111.666	4.4	3	3	92.4696	111.38	137.734	45.8437	96.9785	109.587	92.4696	111.38	137.734	45.8437	96.9785	109.587	0.738938	0.127951
P98078	Disabled homolog 2 OS=Mus musculus OX=10090 GN=Dab2 PE=1 SV=2	Dab2	82.3118	28.3	13	13	425.414	406.374	384.138	415.578	426.87	391.658	425.414	406.374	384.138	415.578	426.87	391.658	1.01495	0.785044
P98083	SHC-transforming protein 1 OS=Mus musculus OX=10090 GN=Shc1 PE=1 SV=3	Shc1	62.6079	37.8	13	12	502.36	512.987	537.855	529.098	534.92	433.643	502.36	512.987	537.855	529.098	534.92	433.643	0.964241	0.548221
P98197	Phospholipid-transporting ATPase IH OS=Mus musculus OX=10090 GN=Atp11a PE=1 SV=1	Atp11a	135.502	7.6	6	6	128.624	106.81	96.944	90.5594	104.517	152.087	128.624	106.81	96.944	90.5594	104.517	152.087	1.04448	0.855411
P99024	Tubulin beta-5 chain OS=Mus musculus OX=10090 GN=Tubb5 PE=1 SV=1	Tubb5	49.6708	16.2	5	5	22582.9	25402.2	27569.3	24433.3	44154.7	25970.3	22582.9	25402.2	27569.3	24433.3	44154.7	25970.3	1.25152	0.194158
P99026	Proteasome subunit beta type-4 OS=Mus musculus OX=10090 GN=Psmb4 PE=1 SV=1	Psmb4	29.1161	50.4	9	9	8316.59	9824.22	10548.2	7785.2	9915.37	8187.39	8316.59	9824.22	10548.2	7785.2	9915.37	8187.39	0.902365	0.207115
P99029	Peroxiredoxin-5, mitochondrial OS=Mus musculus OX=10090 GN=Prdx5 PE=1 SV=2	Prdx5	21.8975	60	12	12	21888.5	23318.9	26380.4	21716	25611.8	20748.1	21888.5	23318.9	26380.4	21716	25611.8	20748.1	0.950943	0.458616
Q00420	GA-binding protein subunit beta-1 OS=Mus musculus OX=10090 GN=Gabpb1 PE=1 SV=2	Gabpb1	41.3576	13.1	3	3	197.487	196.499	207.174	201.522	248.223	191.603	197.487	196.499	207.174	201.522	248.223	191.603	1.06685	0.477613
Q00422	GA-binding protein alpha chain OS=Mus musculus OX=10090 GN=Gabpa PE=1 SV=2	Gabpa	51.3444	41.6	12	12	695.333	679.599	650.519	699.275	679.288	722.602	695.333	679.599	650.519	699.275	679.288	722.602	1.03738	0.437386
Q00493	Carboxypeptidase E OS=Mus musculus OX=10090 GN=Cpe PE=1 SV=2	Cpe	53.2559	39.5	14	14	711.218	721.326	724.466	733.699	744.803	807.457	711.218	721.326	724.466	733.699	744.803	807.457	1.05978	0.242763
Q00519	Xanthine dehydrogenase/oxidase OS=Mus musculus OX=10090 GN=Xdh PE=1 SV=5	Xdh	146.562	50.3	41	40	3869.9	3559.4	3532.76	3606.1	3350.71	3121.71	3869.9	3559.4	3532.76	3606.1	3350.71	3121.71	0.9194	0.11333
Q00547	Hyaluronan mediated motility receptor OS=Mus musculus OX=10090 GN=Hmmr PE=1 SV=4	Hmmr	91.7855	22.8	9	9	347.791	381.991	396.455	412.409	386.586	351.894	347.791	381.991	396.455	412.409	386.586	351.894	1.02189	0.743996
Q00558	40-kDa huntingtin-associated protein OS=Mus musculus OX=10090 GN=F8a1 PE=1 SV=2	F8a1	40.4736	38.6	7	7	175.721	186.96	145.768	165.708	145.354	156.271	175.721	186.96	145.768	165.708	145.354	156.271	0.919133	0.36613
Q00560	Interleukin-6 receptor subunit beta OS=Mus musculus OX=10090 GN=Il6st PE=1 SV=2	Il6st	102.451	14.3	8	8	186.555	177.852	176.494	149.119	171.353	165.885	186.555	177.852	176.494	149.119	171.353	165.885	0.899158	0.152389
Q00612	Glucose-6-phosphate 1-dehydrogenase X OS=Mus musculus OX=10090 GN=G6pdx PE=1 SV=3	G6pdx	59.2625	71.7	34	25	7004.45	7086.91	7297.67	7203.46	6876.68	7342.55	7004.45	7086.91	7297.67	7203.46	6876.68	7342.55	1.00157	0.972104
Q00623	Apolipoprotein A-I OS=Mus musculus OX=10090 GN=Apoa1 PE=1 SV=2	Apoa1	30.6155	6.4	2	2	645.915	771.51	787.701	625.86	717.743	664.175	645.915	771.51	787.701	625.86	717.743	664.175	0.910505	0.191033
Q00780	Collagen alpha-1(VIII) chain OS=Mus musculus OX=10090 GN=Col8a1 PE=1 SV=3	Col8a1	73.6065	5.5	3	3	106.578	81.2804	103.265	88.2868	121.239	108.717	106.578	81.2804	103.265	88.2868	121.239	108.717	1.09316	0.462045
Q00899	Transcriptional repressor protein YY1 OS=Mus musculus OX=10090 GN=Yy1 PE=1 SV=1	Yy1	44.7166	23.7	5	5	267.71	196.252	243.563	211.741	294.169	225.299	267.71	196.252	243.563	211.741	294.169	225.299	1.03348	0.77887
Q00993	Tyrosine-protein kinase receptor UFO OS=Mus musculus OX=10090 GN=Axl PE=1 SV=2	Axl	98.1909	20.5	12	12	315.144	333.52	310.773	273.108	308.774	325.531	315.144	333.52	310.773	273.108	308.774	325.531	0.945776	0.38159
Q01147	Cyclic AMP-responsive element-binding protein 1 OS=Mus musculus OX=10090 GN=Creb1 PE=1 SV=2	Creb1	35.1223	15.9	3	2	263.771	322.425	342.319	227.503	324.111	288.972	263.771	322.425	342.319	227.503	324.111	288.972	0.905301	0.330799
Q01149	Collagen alpha-2(I) chain OS=Mus musculus OX=10090 GN=Col1a2 PE=1 SV=2	Col1a2	129.557	60.3	51	51	12472	13024.7	12731.6	12282.8	13455.3	11728.3	12472	13024.7	12731.6	12282.8	13455.3	11728.3	0.98007	0.639015
Q01279	Epidermal growth factor receptor OS=Mus musculus OX=10090 GN=Egfr PE=1 SV=1	Egfr	134.853	22	19	19	929.426	947.927	969.838	992.651	1016.01	911.139	929.426	947.927	969.838	992.651	1016.01	911.139	1.0255	0.609112
Q01320	DNA topoisomerase 2-alpha OS=Mus musculus OX=10090 GN=Top2a PE=1 SV=2	Top2a	172.79	38.9	54	43	1293.05	1203.15	1164.33	1252.85	1229.62	1307.34	1293.05	1203.15	1164.33	1252.85	1229.62	1307.34	1.03532	0.449795
Q01405	Protein transport protein Sec23A OS=Mus musculus OX=10090 GN=Sec23a PE=1 SV=2	Sec23a	86.1618	59	31	27	6491.46	5573.89	5457.48	5627.8	5481.82	5549.19	6491.46	5573.89	5457.48	5627.8	5481.82	5549.19	0.950692	0.367642
Q01705	Neurogenic locus notch homolog protein 1 OS=Mus musculus OX=10090 GN=Notch1 PE=1 SV=3	Notch1	270.835	6.6	11	11	207.341	208.829	217.331	208.275	205.856	197.414	207.341	208.829	217.331	208.275	205.856	197.414	0.96534	0.567191
Q01721	Growth arrest-specific protein 1 OS=Mus musculus OX=10090 GN=Gas1 PE=1 SV=2	Gas1	35.6943	37	8	8	545.443	603.801	549.164	504.082	595.91	543.974	545.443	603.801	549.164	504.082	595.91	543.974	0.967945	0.576686
Q01768	Nucleoside diphosphate kinase B OS=Mus musculus OX=10090 GN=Nme2 PE=1 SV=1	Nme2	17.3631	99.3	26	16	46760.1	52843	51868.5	46991.5	52519.6	45799.1	46760.1	52843	51868.5	46991.5	52519.6	45799.1	0.959323	0.45083
Q01853	Transitional endoplasmic reticulum ATPase OS=Mus musculus OX=10090 GN=Vcp PE=1 SV=4	Vcp	89.3218	80.1	56	56	40040.6	42805.7	46330.4	40478.5	50707.7	41181.3	40040.6	42805.7	46330.4	40478.5	50707.7	41181.3	1.0247	0.763023
Q01965	T-lymphocyte surface antigen Ly-9 OS=Mus musculus OX=10090 GN=Ly9 PE=1 SV=2	Ly9	73.1426	2.1	1	1	57.2727	79.2886	24.2645	49.4573	35.8111	31.1183	57.2727	79.2886	24.2645	49.4573	35.8111	31.1183	0.723682	0.428337
Q02053	Ubiquitin-like modifier-activating enzyme 1 OS=Mus musculus OX=10090 GN=Uba1 PE=1 SV=1	Uba1	117.809	69.3	47	39	10529.7	10521.6	11604.9	10651.6	10831.9	11498.9	10529.7	10521.6	11604.9	10651.6	10831.9	11498.9	1.00999	0.815086
Q02248	Catenin beta-1 OS=Mus musculus OX=10090 GN=Ctnnb1 PE=1 SV=1	Ctnnb1	85.4705	48.7	25	21	1571.47	1608.71	1623.01	1566.81	1776.95	1426.44	1571.47	1608.71	1623.01	1566.81	1776.95	1426.44	0.99313	0.851561
Q02257	Junction plakoglobin OS=Mus musculus OX=10090 GN=Jup PE=1 SV=3	Jup	81.8007	27	13	13	173.835	216.927	196.88	151.181	200.465	170.589	173.835	216.927	196.88	151.181	200.465	170.589	0.888696	0.221186
Q02357	Ankyrin-1 OS=Mus musculus OX=10090 GN=Ank1 PE=1 SV=2	Ank1	204.227	3.6	5	5	83.6978	62.3488	55.4907	72.2134	62.3665	67.5532	83.6978	62.3488	55.4907	72.2134	62.3665	67.5532	1.00296	0.899783
Q02384	Son of sevenless homolog 2 OS=Mus musculus OX=10090 GN=Sos2 PE=1 SV=2	Sos2	153.127	5	4	4	99.5955	92.8671	115.477	107.02	103.615	122.668	99.5955	92.8671	115.477	107.02	103.615	122.668	1.08237	0.409054
Q02780	Nuclear factor 1 A-type OS=Mus musculus OX=10090 GN=Nfia PE=1 SV=1	Nfia	58.5532	44.5	13	9	701.62	663.32	946.7	619.256	766.372	672.387	701.62	663.32	946.7	619.256	766.372	672.387	0.890284	0.281954
Q02788	Collagen alpha-2(VI) chain OS=Mus musculus OX=10090 GN=Col6a2 PE=1 SV=3	Col6a2	110.334	33.8	26	26	1599.09	1584.74	1662.68	1577.78	1703.58	1537.16	1599.09	1584.74	1662.68	1577.78	1703.58	1537.16	0.994222	0.882918
Q02819	Nucleobindin-1 OS=Mus musculus OX=10090 GN=Nucb1 PE=1 SV=2	Nucb1	53.4087	57.3	22	22	2521.03	2659.44	2416.98	2589.02	2785.49	2412.4	2521.03	2659.44	2416.98	2589.02	2785.49	2412.4	1.02494	0.636383
Q03141	MAP/microtubule affinity-regulating kinase 3 OS=Mus musculus OX=10090 GN=Mark3 PE=1 SV=2	Mark3	84.3895	6.1	3	3	82.2082	76.3463	101.284	86.5924	79.4272	75.9452	82.2082	76.3463	101.284	86.5924	79.4272	75.9452	0.931211	0.546091
Q03147	Cyclin-dependent kinase 7 OS=Mus musculus OX=10090 GN=Cdk7 PE=1 SV=2	Cdk7	38.9683	34.1	8	8	824.72	745.823	721.477	830.849	744.168	743.905	824.72	745.823	721.477	830.849	744.168	743.905	1.01174	0.831945
Q03173	Protein enabled homolog OS=Mus musculus OX=10090 GN=Enah PE=1 SV=2	Enah	85.8444	24.8	18	18	2778.11	2679.78	2645.86	2657.87	2563.97	2416.53	2778.11	2679.78	2645.86	2657.87	2563.97	2416.53	0.942571	0.177999
Q03265	ATP synthase subunit alpha, mitochondrial OS=Mus musculus OX=10090 GN=Atp5f1a PE=1 SV=1	Atp5f1a	59.7526	47.7	21	21	2859.11	2794.86	3183.3	3024.89	2994.66	2970.49	2859.11	2794.86	3183.3	3024.89	2994.66	2970.49	1.01729	0.680584
Q03347	Runt-related transcription factor 1 OS=Mus musculus OX=10090 GN=Runx1 PE=1 SV=1	Runx1	48.6095	4.7	1	1	39.0478	47.9171	44.883	26.3103	31.1168	50.5968	39.0478	47.9171	44.883	26.3103	31.1168	50.5968	0.819307	0.232697
Q03350	Thrombospondin-2 OS=Mus musculus OX=10090 GN=Thbs2 PE=1 SV=2	Thbs2	129.882	33.4	35	35	4892.75	4843.3	4756.1	4719.42	4999.68	4500.69	4892.75	4843.3	4756.1	4719.42	4999.68	4500.69	0.981206	0.633178
Q03963	Interferon-induced, double-stranded RNA-activated protein kinase OS=Mus musculus OX=10090 GN=Eif2ak2 PE=1 SV=2	Eif2ak2	58.2799	53.2	22	22	2686.56	2410.59	2611.67	2730.57	3255.64	3348.12	2686.56	2410.59	2611.67	2730.57	3255.64	3348.12	1.21086	0.0110805
Q04207	Transcription factor p65 OS=Mus musculus OX=10090 GN=Rela PE=1 SV=1	Rela	60.2119	35	18	18	2037.61	2123.71	2633.89	2027.48	2484.09	2374.04	2037.61	2123.71	2633.89	2027.48	2484.09	2374.04	1.0133	0.837992
Q04519	Sphingomyelin phosphodiesterase OS=Mus musculus OX=10090 GN=Smpd1 PE=1 SV=2	Smpd1	69.927	13.4	6	6	406.787	404.512	472.593	352.65	349.643	374.174	406.787	404.512	472.593	352.65	349.643	374.174	0.838441	0.0176107
Q04690	Neurofibromin OS=Mus musculus OX=10090 GN=Nf1 PE=1 SV=1	Nf1	319.596	30.7	60	60	763.935	710.146	750.717	766.983	727.928	869.112	763.935	710.146	750.717	766.983	727.928	869.112	1.06258	0.322497
Q04692	SWI/SNF-related matrix-associated actin-dependent regulator of chromatin subfamily A containing DEAD/H box 1 OS=Mus musculus OX=10090 GN=Smarcad1 PE=1 SV=2	Smarcad1	116.451	23.5	16	16	440.463	415.828	398.813	372.249	418.334	485.627	440.463	415.828	398.813	372.249	418.334	485.627	1.01682	0.875712
Q04735	Cyclin-dependent kinase 16 OS=Mus musculus OX=10090 GN=Cdk16 PE=1 SV=1	Cdk16	55.914	2.6	1	0	162.113	168.013	153.134	156.519	173.053	180.558	162.113	168.013	153.134	156.519	173.053	180.558	1.0556	0.474323
Q04736	Tyrosine-protein kinase Yes OS=Mus musculus OX=10090 GN=Yes1 PE=1 SV=3	Yes1	60.63	17.2	5	5	44.3095	48.5296	61.9518	78.2593	39.196	45.8156	44.3095	48.5296	61.9518	78.2593	39.196	45.8156	1.05478	0.926385
Q04750	DNA topoisomerase 1 OS=Mus musculus OX=10090 GN=Top1 PE=1 SV=2	Top1	90.8757	36.8	25	23	1104.57	1360.72	1587.33	1129.64	1306.13	1295.15	1104.57	1360.72	1587.33	1129.64	1306.13	1295.15	0.920618	0.409103
Q04841	DNA-3-methyladenine glycosylase OS=Mus musculus OX=10090 GN=Mpg PE=2 SV=3	Mpg	36.4716	8.1	2	2	191.752	155.709	163.995	192.486	199.471	151.01	191.752	155.709	163.995	192.486	199.471	151.01	1.06161	0.565207
Q04857	Collagen alpha-1(VI) chain OS=Mus musculus OX=10090 GN=Col6a1 PE=1 SV=1	Col6a1	108.489	45.8	32	32	3395.45	3079.16	3467.79	3118	3610.93	3258.87	3395.45	3079.16	3467.79	3118	3610.93	3258.87	1.00457	0.939944
Q04863	Transcription factor RelB OS=Mus musculus OX=10090 GN=Relb PE=1 SV=2	Relb	60.3052	17.2	6	6	251.816	244.954	262.939	249.317	244.191	241.806	251.816	244.954	262.939	249.317	244.191	241.806	0.967889	0.579788
Q04887	Transcription factor SOX-9 OS=Mus musculus OX=10090 GN=Sox9 PE=1 SV=2	Sox9	56.0769	9.5	4	2	539.7	541.846	566.489	585.649	563.84	508.434	539.7	541.846	566.489	585.649	563.84	508.434	1.006	0.934757
Q05144	Ras-related C3 botulinum toxin substrate 2 OS=Mus musculus OX=10090 GN=Rac2 PE=1 SV=1	Rac2	21.4408	7.3	1	1	307.573	193.779	146.081	341.702	191.765	211.102	307.573	193.779	146.081	341.702	191.765	211.102	1.15003	0.450487
Q05512	Serine/threonine-protein kinase MARK2 OS=Mus musculus OX=10090 GN=Mark2 PE=1 SV=3	Mark2	86.3059	20	9	8	274.038	211.566	269.327	300.733	294.36	266.163	274.038	211.566	269.327	300.733	294.36	266.163	1.14084	0.123906
Q05722	Collagen alpha-1(IX) chain OS=Mus musculus OX=10090 GN=Col9a1 PE=2 SV=2	Col9a1	92.0917	1	1	1	90.7753	108.304	91.7758	80.6272	99.0498	83.0824	90.7753	108.304	91.7758	80.6272	99.0498	83.0824	0.903403	0.325837
Q05793	Basement membrane-specific heparan sulfate proteoglycan core protein OS=Mus musculus OX=10090 GN=Hspg2 PE=1 SV=1	Hspg2	398.294	39.4	94	94	4384.46	4387.92	3945.99	4215.52	4408.8	4060.59	4384.46	4387.92	3945.99	4215.52	4408.8	4060.59	0.997369	0.965621
Q05816	Fatty acid-binding protein 5 OS=Mus musculus OX=10090 GN=Fabp5 PE=1 SV=3	Fabp5	15.1374	73.3	11	11	13139.9	18826.8	20478.6	11816.1	11794.1	10085.7	13139.9	18826.8	20478.6	11816.1	11794.1	10085.7	0.642496	0.00251126
Q05860	Formin-1 OS=Mus musculus OX=10090 GN=Fmn1 PE=1 SV=2	Fmn1	163.581	11.3	12	12	451.79	398.585	437.864	429.713	377.342	498.779	451.79	398.585	437.864	429.713	377.342	498.779	1.01366	0.912884
Q05895	Thrombospondin-3 OS=Mus musculus OX=10090 GN=Thbs3 PE=1 SV=2	Thbs3	104.119	5.9	3	3	132.798	159.41	124.401	125.226	152.439	127.158	132.798	159.41	124.401	125.226	152.439	127.158	0.97171	0.778643
Q05909	Receptor-type tyrosine-protein phosphatase gamma OS=Mus musculus OX=10090 GN=Ptprg PE=1 SV=1	Ptprg	161.243	2.5	2	2	83.9697	95.0469	70.6722	63.8937	77.1722	73.9937	83.9697	95.0469	70.6722	63.8937	77.1722	73.9937	0.86131	0.223519
Q05920	Pyruvate carboxylase, mitochondrial OS=Mus musculus OX=10090 GN=Pc PE=1 SV=1	Pc	129.685	43.8	39	39	3141.41	2983.31	3270.7	3153.85	3150.59	3504.33	3141.41	2983.31	3270.7	3153.85	3150.59	3504.33	1.044	0.374879
Q05921	2-5A-dependent ribonuclease OS=Mus musculus OX=10090 GN=Rnasel PE=1 SV=2	Rnasel	83.275	4.9	2	2	51.871	36.531	33.2603	39.5072	42.54	61.5974	51.871	36.531	33.2603	39.5072	42.54	61.5974	1.18068	0.365189
Q05BC3	Echinoderm microtubule-associated protein-like 1 OS=Mus musculus OX=10090 GN=Eml1 PE=1 SV=1	Eml1	89.6797	28.1	16	16	722.399	686.334	784.967	685.253	675.743	724.757	722.399	686.334	784.967	685.253	675.743	724.757	0.950792	0.357633
Q05CL8	La-related protein 7 OS=Mus musculus OX=10090 GN=Larp7 PE=1 SV=2	Larp7	64.8023	44.2	21	21	2113.12	2157.42	2030.1	2184.83	2176.05	2099.65	2113.12	2157.42	2030.1	2184.83	2176.05	2099.65	1.02538	0.529081
Q05D44	Eukaryotic translation initiation factor 5B OS=Mus musculus OX=10090 GN=Eif5b PE=1 SV=2	Eif5b	137.616	40.5	43	43	1928.86	2169.63	2365.98	1657.04	2035.34	2168.25	1928.86	2169.63	2365.98	1657.04	2035.34	2168.25	0.90659	0.216001
Q06180	Tyrosine-protein phosphatase non-receptor type 2 OS=Mus musculus OX=10090 GN=Ptpn2 PE=1 SV=2	Ptpn2	47.3601	36.5	10	10	304.628	284.92	342.655	301.45	309.178	341.749	304.628	284.92	342.655	301.45	309.178	341.749	1.02164	0.740835
Q06335	Amyloid beta precursor like protein 2 OS=Mus musculus OX=10090 GN=Aplp2 PE=1 SV=4	Aplp2	80.4672	28.1	16	15	2453.73	2671.72	2630.42	2518.33	2751.3	2439.68	2453.73	2671.72	2630.42	2518.33	2751.3	2439.68	0.993998	0.888271
Q06348	Paired mesoderm homeobox protein 2 OS=Mus musculus OX=10090 GN=Prrx2 PE=2 SV=2	Prrx2	26.4266	38.9	6	4	1682	1657.04	1684.52	1509.14	1686.6	1578.58	1682	1657.04	1684.52	1509.14	1686.6	1578.58	0.950386	0.253808
Q07076	Annexin A7 OS=Mus musculus OX=10090 GN=Anxa7 PE=1 SV=2	Anxa7	49.9253	10.6	4	4	140.819	176.07	183.156	164.129	162.942	144.928	140.819	176.07	183.156	164.129	162.942	144.928	0.943913	0.562229
Q07113	Cation-independent mannose-6-phosphate receptor OS=Mus musculus OX=10090 GN=Igf2r PE=1 SV=1	Igf2r	273.815	29.5	55	55	3125.23	3138.23	3212.82	3052.74	3199.65	3005.59	3125.23	3138.23	3212.82	3052.74	3199.65	3005.59	0.976964	0.54375
Q07231	Zinc finger and SCAN domain-containing protein 21 OS=Mus musculus OX=10090 GN=Zscan21 PE=2 SV=2	Zscan21	63.0122	22.9	8	7	3619.4	3992.06	3479.86	3892.8	3596.15	3416.07	3619.4	3992.06	3479.86	3892.8	3596.15	3416.07	0.983203	0.749329
Q07813	Apoptosis regulator BAX OS=Mus musculus OX=10090 GN=Bax PE=1 SV=1	Bax	21.3946	69.3	12	12	13207.7	14495.1	13668.3	12586.5	14649.3	12255.1	13207.7	14495.1	13668.3	12586.5	14649.3	12255.1	0.954551	0.387017
Q07832	Serine/threonine-protein kinase PLK1 OS=Mus musculus OX=10090 GN=Plk1 PE=1 SV=2	Plk1	68.3008	15.4	7	7	144.305	170.8	167.962	130.607	146.357	167.391	144.305	170.8	167.962	130.607	146.357	167.391	0.919863	0.353879
Q08024	Core-binding factor subunit beta OS=Mus musculus OX=10090 GN=Cbfb PE=1 SV=1	Cbfb	22.0305	41.2	7	7	1540.75	1725.5	1609.12	1664.36	1679.69	1603.84	1540.75	1725.5	1609.12	1664.36	1679.69	1603.84	1.01488	0.728276
Q08093	Calponin-2 OS=Mus musculus OX=10090 GN=Cnn2 PE=1 SV=1	Cnn2	33.1555	66.2	14	13	14326.1	20000.8	17506.5	13956.2	21766.2	16117.9	14326.1	20000.8	17506.5	13956.2	21766.2	16117.9	1.00013	0.945127
Q08122	Transducin-like enhancer protein 3 OS=Mus musculus OX=10090 GN=Tle3 PE=1 SV=3	Tle3	83.4467	29.3	16	16	791.658	810.901	759.886	771.821	822.493	777.523	791.658	810.901	759.886	771.821	822.493	777.523	1.00398	0.931825
Q08288	Cell growth-regulating nucleolar protein OS=Mus musculus OX=10090 GN=Lyar PE=1 SV=2	Lyar	43.7356	48.5	15	15	2633.4	2393.2	2504.58	2469.1	2528.65	2664.25	2633.4	2393.2	2504.58	2469.1	2528.65	2664.25	1.01737	0.690098
Q08297	DNA repair protein RAD51 homolog 1 OS=Mus musculus OX=10090 GN=Rad51 PE=1 SV=1	Rad51	36.9712	5	1	1		26.4055	33.8269	25.0944	41.6286	39.6558		26.4055	33.8269	25.0944	41.6286	39.6558	1.17743
Q08376	Zinc finger and BTB domain-containing protein 14 OS=Mus musculus OX=10090 GN=Zbtb14 PE=2 SV=1	Zbtb14	50.8993	12.7	4	4	52.7096	76.8157	71.6558	78.0779	63.0292	51.6119	52.7096	76.8157	71.6558	78.0779	63.0292	51.6119	0.957939	0.768006
Q08509	Epidermal growth factor receptor kinase substrate 8 OS=Mus musculus OX=10090 GN=Eps8 PE=1 SV=2	Eps8	91.7372	55.2	34	34	1004.98	960.602	938.362	918.014	923.437	1044.91	1004.98	960.602	938.362	918.014	923.437	1044.91	0.993945	0.884718
Q08639	Transcription factor Dp-1 OS=Mus musculus OX=10090 GN=Tfdp1 PE=1 SV=1	Tfdp1	45.2306	16.6	4	4	110.877	91.7708	79.7338	99.7607	128.354	109.817	110.877	91.7708	79.7338	99.7607	128.354	109.817	1.19672	0.132701
Q08775	Runt-related transcription factor 2 OS=Mus musculus OX=10090 GN=Runx2 PE=1 SV=2	Runx2	66.2047	8.6	4	3	395.575	351.098	474.023	412.892	434.352	348.35	395.575	351.098	474.023	412.892	434.352	348.35	0.979436	0.845439
Q08879	Fibulin-1 OS=Mus musculus OX=10090 GN=Fbln1 PE=1 SV=2	Fbln1	78.0328	7.5	4	4	337.489	366.867	361.352	298.111	267.903	309.481	337.489	366.867	361.352	298.111	267.903	309.481	0.821515	0.00948128
Q08890	Iduronate 2-sulfatase OS=Mus musculus OX=10090 GN=Ids PE=2 SV=3	Ids	62.1861	9.2	3	3	312.106	284.277	321.612	304.916	207.84	239.293	312.106	284.277	321.612	304.916	207.84	239.293	0.819229	0.0527371
Q08943	FACT complex subunit SSRP1 OS=Mus musculus OX=10090 GN=Ssrp1 PE=1 SV=2	Ssrp1	80.8604	34.5	19	19	841.401	852.754	1059.36	945.309	1020.53	960.501	841.401	852.754	1059.36	945.309	1020.53	960.501	1.06277	0.338464
Q09200	Beta-1,4 N-acetylgalactosaminyltransferase 1 OS=Mus musculus OX=10090 GN=B4galnt1 PE=1 SV=1	B4galnt1	59.2119	10.5	5	5	160.417	160.869	154.485	166.402	165.045	173.204	160.417	160.869	154.485	166.402	165.045	173.204	1.0607	0.384055
Q09XV5	Chromodomain-helicase-DNA-binding protein 8 OS=Mus musculus OX=10090 GN=Chd8 PE=1 SV=1	Chd8	290.847	18.3	31	26	265.799	233.934	234.768	239.875	228.357	274.823	265.799	233.934	234.768	239.875	228.357	274.823	1.01164	0.889039
Q0GNC1	Inverted formin-2 OS=Mus musculus OX=10090 GN=Inf2 PE=1 SV=1	Inf2	138.56	31.2	22	22	620.771	636.674	629.706	638.058	655.755	578.572	620.771	636.674	629.706	638.058	655.755	578.572	0.992175	0.856686
Q0GUM3	Interferon-gamma-inducible GTPase 10 OS=Mus musculus OX=10090 GN=Gm12250 PE=1 SV=1	Gm12250	47.2639	51.1	16	16	778.41	694.404	880.705	691.933	792.432	854.734	778.41	694.404	880.705	691.933	792.432	854.734	0.993873	0.945204
Q0HA38	Tetratricopeptide repeat protein 21B OS=Mus musculus OX=10090 GN=Ttc21b PE=1 SV=1	Ttc21b	150.795	21.8	21	21	273.587	251.291	246.432	314.607	290.089	346.791	273.587	251.291	246.432	314.607	290.089	346.791	1.2336	0.011481
Q0KL01	UBX domain-containing protein 2B OS=Mus musculus OX=10090 GN=Ubxn2b PE=1 SV=2	Ubxn2b	37.444	40.2	7	7	241.064	197.956	210.268	224.483	213.503	240.203	241.064	197.956	210.268	224.483	213.503	240.203	1.04451	0.54142
Q0KL02	Triple functional domain protein OS=Mus musculus OX=10090 GN=Trio PE=1 SV=3	Trio	347.861	11.5	25	25	232.889	189.406	252.056	247.762	250.671	282.782	232.889	189.406	252.056	247.762	250.671	282.782	1.15847	0.10224
Q0P5V2	Sine oculis-binding protein homolog OS=Mus musculus OX=10090 GN=Sobp PE=1 SV=1	Sobp	91.7836	5.3	2	2	12.9696	43.1884	55.0976	60.0443	11.9946	45.8348	12.9696	43.1884	55.0976	60.0443	11.9946	45.8348	1.05948	0.962731
Q0PHV7	Dapper homolog 3 OS=Mus musculus OX=10090 GN=Dact3 PE=1 SV=1	Dact3	63.2865	7.5	3	3	109.395	105.144	81.8264	129.306	112.065	121.676	109.395	105.144	81.8264	129.306	112.065	121.676	1.225	0.065596
Q0VBL3	RNA-binding protein 15 OS=Mus musculus OX=10090 GN=Rbm15 PE=1 SV=1	Rbm15	105.722	17.4	11	11	598.925	760.766	620.354	478.894	954.953	630.077	598.925	760.766	620.354	478.894	954.953	630.077	1.04236	0.966557
Q0VGM9	Regulator of telomere elongation helicase 1 OS=Mus musculus OX=10090 GN=Rtel1 PE=1 SV=2	Rtel1	133.767	2.3	2	2	101.369	115.22	139.126	118.099	114.067	131.13	101.369	115.22	139.126	118.099	114.067	131.13	1.02131	0.783369
Q0VGT2	Zinc finger protein GLI2 OS=Mus musculus OX=10090 GN=Gli2 PE=1 SV=2	Gli2	165.031	0.9	1	1	146.171	151.611	159.95	105.103	95.7059	235.891	146.171	151.611	159.95	105.103	95.7059	235.891	0.95405	0.526027
Q0VGY8	Protein TANC1 OS=Mus musculus OX=10090 GN=Tanc1 PE=1 SV=2	Tanc1	200.805	34.6	42	42	370.393	282.504	400.803	366.932	322.339	354.896	370.393	282.504	400.803	366.932	322.339	354.896	0.990953	0.997467
Q11011	Puromycin-sensitive aminopeptidase OS=Mus musculus OX=10090 GN=Npepps PE=1 SV=2	Npepps	103.325	56.8	42	42	9600.23	10395.6	8824.07	9588.44	9529.99	8714.56	9600.23	10395.6	8824.07	9588.44	9529.99	8714.56	0.965755	0.526191
Q149C2	TRAF3-interacting protein 1 OS=Mus musculus OX=10090 GN=Traf3ip1 PE=1 SV=2	Traf3ip1	71.0374	3.2	2	2	237.078	216.573	222.779	156.909	230.106	162.695	237.078	216.573	222.779	156.909	230.106	162.695	0.812663	0.0565867
Q149S1	Tektin-4 OS=Mus musculus OX=10090 GN=Tekt4 PE=1 SV=2	Tekt4	52.0454	2.2	1	1	319.752	272.497	169.474	309.189	252.068	245.157	319.752	272.497	169.474	309.189	252.068	245.157	1.05867	0.571571
Q14AX6	Cyclin-dependent kinase 12 OS=Mus musculus OX=10090 GN=Cdk12 PE=1 SV=2	Cdk12	163.681	16.2	15	14	206.61	234.648	196.938	226.807	204.282	221.41	206.61	234.648	196.938	226.807	204.282	221.41	1.02241	0.740327
Q1HFZ0	RNA cytosine C(5)-methyltransferase NSUN2 OS=Mus musculus OX=10090 GN=Nsun2 PE=1 SV=2	Nsun2	85.4516	66.6	41	41	5248.38	5353.49	5656.08	5175.7	5483.15	4806.24	5248.38	5353.49	5656.08	5175.7	5483.15	4806.24	0.951232	0.287956
Q1W617	Protein Shroom4 OS=Mus musculus OX=10090 GN=Shroom4 PE=1 SV=1	Shroom4	163.238	4.5	3	3	17.3713	14.0919	24.1563	12.8991	21.7649	21.9997	17.3713	14.0919	24.1563	12.8991	21.7649	21.9997	1.01878	0.954367
Q2EMV9	Protein mono-ADP-ribosyltransferase PARP14 OS=Mus musculus OX=10090 GN=Parp14 PE=1 SV=3	Parp14	203.802	22.4	29	29	605.927	537.055	632.21	657.394	588.049	668.704	605.927	537.055	632.21	657.394	588.049	668.704	1.07828	0.236357
Q2HXL6	ER degradation-enhancing alpha-mannosidase-like protein 3 OS=Mus musculus OX=10090 GN=Edem3 PE=1 SV=2	Edem3	104.2	8.2	6	6	133.866	150.072	128.982	121.037	122.233	126.21	133.866	150.072	128.982	121.037	122.233	126.21	0.894797	0.183673
Q2KN98	Cytospin-A OS=Mus musculus OX=10090 GN=Specc1l PE=1 SV=1	Specc1l	124.488	28.2	23	23	563.809	528.139	541.724	603.505	587.441	582.458	563.809	528.139	541.724	603.505	587.441	582.458	1.08553	0.10533
Q2NL51	Glycogen synthase kinase-3 alpha OS=Mus musculus OX=10090 GN=Gsk3a PE=1 SV=2	Gsk3a	51.6605	33.7	10	10	370.69	341.516	378.265	334.531	364.495	406.601	370.69	341.516	378.265	334.531	364.495	406.601	1.0139	0.861951
Q2PZL6	Protocadherin Fat 4 OS=Mus musculus OX=10090 GN=Fat4 PE=1 SV=2	Fat4	540.316	1.1	3	3	211.359	193.759	376.502	18.2292	221.531	196.943	211.359	193.759	376.502	18.2292	221.531	196.943	0.558715	0.113373
Q2TBA3	Mucosa-associated lymphoid tissue lymphoma translocation protein 1 homolog OS=Mus musculus OX=10090 GN=Malt1 PE=1 SV=2	Malt1	93.2161	19.4	11	11	249.543	225.076	249.528	268.167	234.328	226.914	249.543	225.076	249.528	268.167	234.328	226.914	1.00727	0.934828
Q2TBE6	Phosphatidylinositol 4-kinase type 2-alpha OS=Mus musculus OX=10090 GN=Pi4k2a PE=1 SV=1	Pi4k2a	54.2577	15	4	4	97.791	75.6838	100.105	73.2109	66.2285	82.7615	97.791	75.6838	100.105	73.2109	66.2285	82.7615	0.812197	0.101771
Q2VPA6	Helicase POLQ-like OS=Mus musculus OX=10090 GN=Helq PE=1 SV=2	Helq	119.098	15.2	10	10	156.6	133.994	166.527	179.748	135.511	152.716	156.6	133.994	166.527	179.748	135.511	152.716	1.02375	0.830977
Q2VPU4	MLX-interacting protein OS=Mus musculus OX=10090 GN=Mlxip PE=1 SV=1	Mlxip	100.804	3.8	2	2	57.1206	81.1196	100.98	79.5539	57.1018	52.7305	57.1206	81.1196	100.98	79.5539	57.1018	52.7305	0.79168	0.212444
Q32MD9	Cell adhesion molecule-related/down-regulated by oncogenes OS=Mus musculus OX=10090 GN=Cdon PE=1 SV=2	Cdon	135.422	7.7	4	4	80.1329	70.0939	77.4935	77.5918	80.7868	60.357	80.1329	70.0939	77.4935	77.5918	80.7868	60.357	0.960545	0.683344
Q33DR3	All trans-polyprenyl-diphosphate synthase PDSS2 OS=Mus musculus OX=10090 GN=Pdss2 PE=1 SV=2	Pdss2	43.9804	4.2	1	1	29.3622	30.7079	28.0818	19.533	21.6477	22.4879	29.3622	30.7079	28.0818	19.533	21.6477	22.4879	0.722258	0.0738371
Q3B7Z2	Oxysterol-binding protein 1 OS=Mus musculus OX=10090 GN=Osbp PE=1 SV=3	Osbp	88.7966	44.2	27	25	2369.97	2614.13	2307.8	2374.69	2315.18	2127.86	2369.97	2614.13	2307.8	2374.69	2315.18	2127.86	0.934973	0.203514
Q3KNJ2	Non-homologous end-joining factor 1 OS=Mus musculus OX=10090 GN=Nhej1 PE=1 SV=1	Nhej1	32.7393	27.5	4	4	63.1616	69.4114	71.1583	93.6369	60.1828	85.2916	63.1616	69.4114	71.1583	93.6369	60.1828	85.2916	1.17366	0.292698
Q3T9E4	T-cell-specific guanine nucleotide triphosphate-binding protein 2 OS=Mus musculus OX=10090 GN=Tgtp2 PE=1 SV=2	Tgtp2	47.1207	71.3	21	21	5068.8	4901.96	5044.87	4972.98	5245.08	4885.25	5068.8	4901.96	5044.87	4972.98	5245.08	4885.25	1.00584	0.887705
Q3TCH7	Cullin-4A OS=Mus musculus OX=10090 GN=Cul4a PE=1 SV=1	Cul4a	87.7534	38.5	34	34	1757.67	1660.96	1622.1	1566.81	1712.89	1604.98	1757.67	1660.96	1622.1	1566.81	1712.89	1604.98	0.969042	0.487098
Q3TCJ1	BRISC complex subunit Abraxas 2 OS=Mus musculus OX=10090 GN=Abraxas2 PE=1 SV=1	Abraxas2	46.9428	33.3	11	11	1657.7	1800.85	1702.45	1573.76	1896.35	1240.79	1657.7	1800.85	1702.45	1573.76	1896.35	1240.79	0.912786	0.276357
Q3TCN2	Putative phospholipase B-like 2 OS=Mus musculus OX=10090 GN=Plbd2 PE=1 SV=2	Plbd2	66.2895	40.6	17	17	8518.76	8837.97	9705.8	8106.26	9245.06	7471.75	8518.76	8837.97	9705.8	8106.26	9245.06	7471.75	0.917249	0.17043
Q3TDK6	Protein rogdi homolog OS=Mus musculus OX=10090 GN=Rogdi PE=1 SV=2	Rogdi	32.1	6.6	1	1	219.945	180.571	202.415	231.364	217.472	221.676	219.945	180.571	202.415	231.364	217.472	221.676	1.11209	0.152574
Q3TDN2	FAS-associated factor 2 OS=Mus musculus OX=10090 GN=Faf2 PE=1 SV=2	Faf2	52.4714	7.4	2	2	88.1575	99.0892	106.087	111.605	133.967	96.9416	88.1575	99.0892	106.087	111.605	133.967	96.9416	1.16766	0.187116
Q3TDX8	Cytochrome b5 reductase 4 OS=Mus musculus OX=10090 GN=Cyb5r4 PE=2 SV=3	Cyb5r4	59.7164	34.5	12	12	349.449	375.759	372.243	386.314	366.447	361.646	349.449	375.759	372.243	386.314	366.447	361.646	1.01545	0.774474
Q3TEA8	Heterochromatin protein 1-binding protein 3 OS=Mus musculus OX=10090 GN=Hp1bp3 PE=1 SV=1	Hp1bp3	60.8666	29.8	17	17	7789.97	7979.32	8260.41	7463.39	8147.55	8238.01	7789.97	7979.32	8260.41	7463.39	8147.55	8238.01	0.992478	0.847498
Q3THE2	Myosin regulatory light chain 12B OS=Mus musculus OX=10090 GN=Myl12b PE=1 SV=2	Myl12b	19.7792	62.8	11	5	20904.2	21575.2	25052.3	19393	22406	21581.5	20904.2	21575.2	25052.3	19393	22406	21581.5	0.93853	0.318835
Q3THK3	General transcription factor IIF subunit 1 OS=Mus musculus OX=10090 GN=Gtf2f1 PE=1 SV=2	Gtf2f1	57.2413	28.3	11	11	1218.05	1025.73	1250.38	1185.36	1175.03	1141.6	1218.05	1025.73	1250.38	1185.36	1175.03	1141.6	1.00224	0.91965
Q3THK7	GMP synthase [glutamine-hydrolyzing] OS=Mus musculus OX=10090 GN=Gmps PE=1 SV=2	Gmps	76.7234	65.7	35	35	6284.13	5723.1	6191.56	6261.78	6106.38	6347.1	6284.13	5723.1	6191.56	6261.78	6106.38	6347.1	1.02838	0.490644
Q3THS6	S-adenosylmethionine synthase isoform type-2 OS=Mus musculus OX=10090 GN=Mat2a PE=1 SV=2	Mat2a	43.6887	49.6	14	11	5216.74	5310.49	5316.86	6076.93	6334.74	5421.44	5216.74	5310.49	5316.86	6076.93	6334.74	5421.44	1.12554	0.0333722
Q3TIR3	Synembryn-A OS=Mus musculus OX=10090 GN=Ric8a PE=1 SV=2	Ric8a	59.8468	40.9	15	15	700.026	752.836	828.104	674.323	618.295	676.989	700.026	752.836	828.104	674.323	618.295	676.989	0.863497	0.0294524
Q3TIU4	2',5'-phosphodiesterase 12 OS=Mus musculus OX=10090 GN=Pde12 PE=1 SV=2	Pde12	67.5137	34.7	12	12	682.294	648.523	733.421	617.661	652.477	751.973	682.294	648.523	733.421	617.661	652.477	751.973	0.979592	0.721041
Q3TIV5	Zinc finger CCCH domain-containing protein 15 OS=Mus musculus OX=10090 GN=Zc3h15 PE=1 SV=2	Zc3h15	48.3272	35.7	11	11	1369.62	1372.31	1284.06	1345.1	1379.94	1276.31	1369.62	1372.31	1284.06	1345.1	1379.94	1276.31	0.993883	0.888709
Q3TIX9	Ubiquitin carboxyl-terminal hydrolase 39 OS=Mus musculus OX=10090 GN=Usp39 PE=1 SV=2	Usp39	65.1463	38.3	16	16	2025.66	2056.69	2221.26	2044.44	2094.04	2169	2025.66	2056.69	2221.26	2044.44	2094.04	2169	1.00061	0.978992
Q3TJD7	PDZ and LIM domain protein 7 OS=Mus musculus OX=10090 GN=Pdlim7 PE=1 SV=1	Pdlim7	50.119	36.1	11	11	1252.56	1421.3	1578.41	1334.85	1638.43	1283.55	1252.56	1421.3	1578.41	1334.85	1638.43	1283.55	1.00107	0.996674
Q3TKT4	Transcription activator BRG1 OS=Mus musculus OX=10090 GN=Smarca4 PE=1 SV=1	Smarca4	181.427	13.4	15	15	533.778	467.978	570.776	530.596	533.395	544.814	533.778	467.978	570.776	530.596	533.395	544.814	1.02307	0.668499
Q3TLD5	Unconventional prefoldin RPB5 interactor OS=Mus musculus OX=10090 GN=Uri1 PE=1 SV=2	Uri1	59.0841	32	12	12	276.539	255.203	230.585	269.353	212.854	229.499	276.539	255.203	230.585	269.353	212.854	229.499	0.933598	0.396817
Q3TLR7	Denticleless protein homolog OS=Mus musculus OX=10090 GN=Dtl PE=1 SV=2	Dtl	79.1313	3.4	2	2	80.5012	43.0834	62.9497	101.096	83.4591	48.2719	80.5012	43.0834	62.9497	101.096	83.4591	48.2719	1.24817	0.353691
Q3TN34	MICAL-like protein 2 OS=Mus musculus OX=10090 GN=Micall2 PE=1 SV=1	Micall2	108.288	32.8	22	21	683.667	657.128	652.396	648.65	622.082	710.099	683.667	657.128	652.396	648.65	622.082	710.099	0.993799	0.88416
Q3TNH5	Cotranscriptional regulator FAM172A OS=Mus musculus OX=10090 GN=Fam172a PE=1 SV=2	Fam172a	48.0723	34.8	10	10	202.74	230.723	208.727	196.439	204.9	202.301	202.74	230.723	208.727	196.439	204.9	202.301	0.939972	0.367954
Q3TPX4	Exocyst complex component 5 OS=Mus musculus OX=10090 GN=Exoc5 PE=1 SV=2	Exoc5	81.7378	38.1	19	19	895.181	869.157	926.292	866.511	886.329	981.927	895.181	869.157	926.292	866.511	886.329	981.927	1.0164	0.76373
Q3TSG4	RNA demethylase ALKBH5 OS=Mus musculus OX=10090 GN=Alkbh5 PE=1 SV=2	Alkbh5	44.411	25.8	9	9	770.076	788.535	724.243	755.286	744.977	834.69	770.076	788.535	724.243	755.286	744.977	834.69	1.02282	0.672752
Q3TTY5	Keratin, type II cytoskeletal 2 epidermal OS=Mus musculus OX=10090 GN=Krt2 PE=1 SV=1	Krt2	70.9227	7.8	6	6	133.136	208.188	109.375	1011.42	95.3309	112.675	133.136	208.188	109.375	1011.42	95.3309	112.675	2.70564	0.439702
Q3TUF7	YEATS domain-containing protein 2 OS=Mus musculus OX=10090 GN=Yeats2 PE=1 SV=2	Yeats2	148.95	3.7	5	5	51.1394	40.6818	46.6521	49.131	40.1266	50.7029	51.1394	40.6818	46.6521	49.131	40.1266	50.7029	1.01074	0.941641
Q3TVC7	Cyclin-D1-binding protein 1 OS=Mus musculus OX=10090 GN=Ccndbp1 PE=1 SV=1	Ccndbp1	39.3559	3.7	1	1	388.816	298.788	367.182	347.606	348.646	340.085	388.816	298.788	367.182	347.606	348.646	340.085	0.982508	0.878028
Q3TVI8	Pre-B-cell leukemia transcription factor-interacting protein 1 OS=Mus musculus OX=10090 GN=Pbxip1 PE=1 SV=2	Pbxip1	81.1645	4	2	2	122.977	137.028	272.736	278.121	174.137	234.166	122.977	137.028	272.736	278.121	174.137	234.166	1.28848	0.163788
Q3TWL2	Type 1 phosphatidylinositol 4,5-bisphosphate 4-phosphatase OS=Mus musculus OX=10090 GN=Pip4p1 PE=1 SV=1	Pip4p1	30.0471	11.6	2	2	85.4614	64.9092	80.6641	89.9188	49.5581	82.351	85.4614	64.9092	80.6641	89.9188	49.5581	82.351	0.96015	0.693156
Q3TWW8	Serine/arginine-rich splicing factor 6 OS=Mus musculus OX=10090 GN=Srsf6 PE=1 SV=1	Srsf6	39.0253	15.3	5	5	851.131	946.733	1045.47	748.942	964.656	959.853	851.131	946.733	1045.47	748.942	964.656	959.853	0.940252	0.432505
Q3TYA6	M-phase phosphoprotein 8 OS=Mus musculus OX=10090 GN=Mphosph8 PE=1 SV=1	Mphosph8	97.4674	0.8	1	1	104.408	121.135	135.695	148.463	163.818	184.85	104.408	121.135	135.695	148.463	163.818	184.85	1.37618	0.00761693
Q3TYD6	Serine/threonine-protein kinase LMTK2 OS=Mus musculus OX=10090 GN=Lmtk2 PE=1 SV=3	Lmtk2	160.508	8	5	5	176.792	149.794	105.366	134.612	124.994	162.562	176.792	149.794	105.366	134.612	124.994	162.562	0.97735	0.961038
Q3TYX3	Histone-lysine N-trimethyltransferase SMYD5 OS=Mus musculus OX=10090 GN=Smyd5 PE=1 SV=2	Smyd5	47.0953	37.5	13	13	1295.9	1325.57	1340.65	1336.69	1325.16	1404.83	1295.9	1325.57	1340.65	1336.69	1325.16	1404.83	1.02639	0.533854
Q3TZX8	Polynucleotide 5'-hydroxyl-kinase NOL9 OS=Mus musculus OX=10090 GN=Nol9 PE=1 SV=1	Nol9	80.8399	12.2	6	6	391.76	342.927	356.587	365.41	306.164	398.1	391.76	342.927	356.587	365.41	306.164	398.1	0.980206	0.755
Q3TZZ7	Extended synaptotagmin-2 OS=Mus musculus OX=10090 GN=Esyt2 PE=1 SV=1	Esyt2	94.1393	12.7	7	7	122.616	105.608	125.985	139.705	119.482	158.806	122.616	105.608	125.985	139.705	119.482	158.806	1.18008	0.125424
Q3U034	N(6)-adenine-specific methyltransferase METTL4 OS=Mus musculus OX=10090 GN=Mettl4 PE=1 SV=1	Mettl4	53.3064	5.3	2	2	36.3247	48.1737	50.9089	63.4285	56.2593	34.0221	36.3247	48.1737	50.9089	63.4285	56.2593	34.0221	1.13517	0.586449
Q3U0B3	Dehydrogenase/reductase SDR family member 11 OS=Mus musculus OX=10090 GN=Dhrs11 PE=1 SV=1	Dhrs11	28.2742	30.8	5	5	324.204	353.452	392.76	319.899	355.17	346.795	324.204	353.452	392.76	319.899	355.17	346.795	0.95464	0.511625
Q3U0D9	E3 ubiquitin-protein ligase HACE1 OS=Mus musculus OX=10090 GN=Hace1 PE=1 SV=1	Hace1	102.114	5.2	3	3	81.4283	52.4039	56.4172	62.4132	63.0245	58.6218	81.4283	52.4039	56.4172	62.4132	63.0245	58.6218	0.967465	0.91687
Q3U0K8	Prolyl 3-hydroxylase OGFOD1 OS=Mus musculus OX=10090 GN=Ogfod1 PE=1 SV=1	Ogfod1	62.7343	44.2	19	19	547.18	479.025	479.636	518.369	496.523	517.826	547.18	479.025	479.636	518.369	496.523	517.826	1.01785	0.727566
Q3U0M1	Trafficking protein particle complex subunit 9 OS=Mus musculus OX=10090 GN=Trappc9 PE=1 SV=2	Trappc9	128.232	23.1	18	18	680.866	722.015	630.217	633.406	677.604	675.881	680.866	722.015	630.217	633.406	677.604	675.881	0.977272	0.680623
Q3U0V1	Far upstream element-binding protein 2 OS=Mus musculus OX=10090 GN=Khsrp PE=1 SV=2	Khsrp	76.7755	54.8	30	29	21497.5	27764.8	19963.2	20837.3	21754.8	19380.6	21497.5	27764.8	19963.2	20837.3	21754.8	19380.6	0.89523	0.228872
Q3U0V2	Tumor necrosis factor receptor type 1-associated DEATH domain protein OS=Mus musculus OX=10090 GN=Tradd PE=1 SV=1	Tradd	34.5773	52.9	11	11	1342.95	1205.22	1445.67	1338.63	1333.36	1489.08	1342.95	1205.22	1445.67	1338.63	1333.36	1489.08	1.04187	0.473163
Q3U182	CREB-regulated transcription coactivator 2 OS=Mus musculus OX=10090 GN=Crtc2 PE=1 SV=2	Crtc2	73.216	23.7	9	9	334.243	345.705	306.202	322.958	326.294	301.824	334.243	345.705	306.202	322.958	326.294	301.824	0.964433	0.5547
Q3U1J1	TCF3 fusion partner homolog OS=Mus musculus OX=10090 GN=Tfpt PE=1 SV=1	Tfpt	28.954	7.3	1	1	133.708	108.474	117.947	110.806	141.962	134.331	133.708	108.474	117.947	110.806	141.962	134.331	1.07489	0.479235
Q3U1J4	DNA damage-binding protein 1 OS=Mus musculus OX=10090 GN=Ddb1 PE=1 SV=2	Ddb1	126.853	56.2	56	56	11333.1	11966.3	10950.2	10820.8	11834.8	10028.2	11333.1	11966.3	10950.2	10820.8	11834.8	10028.2	0.954281	0.357666
Q3U1T9	DENN domain-containing protein 1B OS=Mus musculus OX=10090 GN=Dennd1b PE=1 SV=3	Dennd1b	85.5263	7.8	4	4	75.4159	67.4147	77.645	65.9228	75.3473	58.6707	75.4159	67.4147	77.645	65.9228	75.3473	58.6707	0.906862	0.369949
Q3U2P1	Protein transport protein Sec24A OS=Mus musculus OX=10090 GN=Sec24a PE=1 SV=1	Sec24a	118.782	27.6	19	19	837.379	720.317	769.942	762.491	793.597	874.425	837.379	720.317	769.942	762.491	793.597	874.425	1.0442	0.463328
Q3U2S4	OTU domain-containing protein 5 OS=Mus musculus OX=10090 GN=Otud5 PE=1 SV=2	Otud5	60.3064	17.7	6	6	127.316	143.21	137.406	167.952	182.327	149.966	127.316	143.21	137.406	167.952	182.327	149.966	1.22629	0.0302629
Q3U319	E3 ubiquitin-protein ligase BRE1B OS=Mus musculus OX=10090 GN=Rnf40 PE=1 SV=2	Rnf40	113.967	32.8	25	25	820.579	765.658	819.805	811.271	817.396	804.925	820.579	765.658	819.805	811.271	817.396	804.925	1.01145	0.789975
Q3U3Q1	Serine/threonine-protein kinase ULK3 OS=Mus musculus OX=10090 GN=Ulk3 PE=2 SV=1	Ulk3	53.5717	3.2	1	1	69.198	51.1618	51.1228	47.2988	53.9021	83.1252	69.198	51.1618	51.1228	47.2988	53.9021	83.1252	1.0749	0.757964
Q3U3T8	WD repeat-containing protein 62 OS=Mus musculus OX=10090 GN=Wdr62 PE=1 SV=2	Wdr62	167.283	12.7	12	12	343.404	246.347	304.452	304.14	309.893	247.249	343.404	246.347	304.452	304.14	309.893	247.249	0.963184	0.735745
Q3U487	E3 ubiquitin-protein ligase HECTD3 OS=Mus musculus OX=10090 GN=Hectd3 PE=1 SV=2	Hectd3	97.3471	54.8	32	32	1112.86	1224.92	1229.42	1131.41	1250.59	1191.7	1112.86	1224.92	1229.42	1131.41	1250.59	1191.7	1.00182	0.966993
Q3U4H6	Hexosaminidase D OS=Mus musculus OX=10090 GN=Hexd PE=1 SV=1	Hexd	54.5765	25.5	7	7	437.668	453.341	375.864	446.451	426.496	385.703	437.668	453.341	375.864	446.451	426.496	385.703	0.99351	0.940722
Q3U5F4	Threonylcarbamoyl-AMP synthase OS=Mus musculus OX=10090 GN=Yrdc PE=1 SV=1	Yrdc	29.4538	45.4	7	7	917.271	929.878	949.724	868.02	964.366	910.589	917.271	929.878	949.724	868.02	964.366	910.589	0.980729	0.662227
Q3U5Q7	UMP-CMP kinase 2, mitochondrial OS=Mus musculus OX=10090 GN=Cmpk2 PE=1 SV=2	Cmpk2	50.0363	12.3	3	3	169.499	125.198	202.805	161.301	166.536	143.933	169.499	125.198	202.805	161.301	166.536	143.933	0.948279	0.767228
Q3U7R1	Extended synaptotagmin-1 OS=Mus musculus OX=10090 GN=Esyt1 PE=1 SV=2	Esyt1	121.554	16	12	12	333.507	375.723	370.169	372.191	378.336	403.33	333.507	375.723	370.169	372.191	378.336	403.33	1.06898	0.263557
Q3U7U3	F-box only protein 7 OS=Mus musculus OX=10090 GN=Fbxo7 PE=1 SV=2	Fbxo7	57.6491	24.3	8	8	1020.91	1017.13	1003.99	1013.34	1090.12	982.865	1020.91	1017.13	1003.99	1013.34	1090.12	982.865	1.01456	0.765764
Q3U962	Collagen alpha-2(V) chain OS=Mus musculus OX=10090 GN=Col5a2 PE=1 SV=1	Col5a2	145.018	33.8	30	30	1410.91	1318.29	1329.48	1269.63	1469.59	1324.76	1410.91	1318.29	1329.48	1269.63	1469.59	1324.76	1.00131	0.997849
Q3UA06	Pachytene checkpoint protein 2 homolog OS=Mus musculus OX=10090 GN=Trip13 PE=1 SV=1	Trip13	48.3766	31	10	10	375.43	352.561	393.809	356.51	383.678	407.505	375.43	352.561	393.809	356.51	383.678	407.505	1.02308	0.710799
Q3UBG2	PTB-containing, cubilin and LRP1-interacting protein OS=Mus musculus OX=10090 GN=Pid1 PE=1 SV=2	Pid1	24.7844	37.3	4	4	73.171	59.9052	72.4994	64.352	79.0649	67.9457	73.171	59.9052	72.4994	64.352	79.0649	67.9457	1.02815	0.803406
Q3UCQ1	Forkhead box protein K2 OS=Mus musculus OX=10090 GN=Foxk2 PE=1 SV=3	Foxk2	68.4464	24.6	8	8	144.307	145.53	130.753	165.634	113.883	151.921	144.307	145.53	130.753	165.634	113.883	151.921	1.02579	0.893503
Q3UCV8	Ubiquitin thioesterase otulin OS=Mus musculus OX=10090 GN=Otulin PE=1 SV=1	Otulin	40.3201	25	7	7	606.339	582.274	667.572	596.633	662.722	650.45	606.339	582.274	667.572	596.633	662.722	650.45	1.02889	0.607868
Q3UDK1	TRAF-type zinc finger domain-containing protein 1 OS=Mus musculus OX=10090 GN=Trafd1 PE=1 SV=1	Trafd1	64.2827	38.1	14	14	666.038	624.365	653.729	744.405	834.475	712.292	666.038	624.365	653.729	744.405	834.475	712.292	1.17851	0.014252
Q3UE37	Ubiquitin-conjugating enzyme E2 Z OS=Mus musculus OX=10090 GN=Ube2z PE=1 SV=2	Ube2z	38.3683	38.5	15	15	4558.05	4855.08	4741.41	4763.07	4401.91	4316.95	4558.05	4855.08	4741.41	4763.07	4401.91	4316.95	0.952481	0.265946
Q3UFY7	7-methylguanosine phosphate-specific 5'-nucleotidase OS=Mus musculus OX=10090 GN=Nt5c3b PE=1 SV=3	Nt5c3b	34.4253	71	16	16	1419.66	1281.54	1520.85	1286.28	1503.37	1488.36	1419.66	1281.54	1520.85	1286.28	1503.37	1488.36	1.01325	0.8319
Q3UFY8	tRNA methyltransferase 10 homolog C OS=Mus musculus OX=10090 GN=Trmt10c PE=1 SV=2	Trmt10c	48.3858	19.1	6	6	180.964	147.532	172.118	176.912	160.825	161.725	180.964	147.532	172.118	176.912	160.825	161.725	0.997697	0.995535
Q3UGF1	WD repeat-containing protein 19 OS=Mus musculus OX=10090 GN=Wdr19 PE=1 SV=1	Wdr19	151.457	25.4	23	23	183.334	148.003	147.645	174.456	175.281	177.194	183.334	148.003	147.645	174.456	175.281	177.194	1.10011	0.232956
Q3UH60	Disco-interacting protein 2 homolog B OS=Mus musculus OX=10090 GN=Dip2b PE=1 SV=1	Dip2b	171.126	55.3	56	55	2307.68	2400.01	2186.68	2279.01	2383.91	2277.1	2307.68	2400.01	2186.68	2279.01	2383.91	2277.1	1.00662	0.866459
Q3UH93	Plexin-D1 OS=Mus musculus OX=10090 GN=Plxnd1 PE=1 SV=1	Plxnd1	211.608	9.2	9	9	220.497	222.084	123.624	195.057	224.245	176.673	220.497	222.084	123.624	195.057	224.245	176.673	1.05258	0.599812
Q3UHA3	Spatacsin OS=Mus musculus OX=10090 GN=Spg11 PE=1 SV=3	Spg11	273.934	11.4	17	17	273.803	261.781	279.233	237.323	273.703	266.794	273.803	261.781	279.233	237.323	273.703	266.794	0.954594	0.458318
Q3UHC0	Trinucleotide repeat-containing gene 6C protein OS=Mus musculus OX=10090 GN=Tnrc6c PE=1 SV=2	Tnrc6c	175.775	15.6	14	13	132.559	185.436	225.416	204.607	206.269	222.858	132.559	185.436	225.416	204.607	206.269	222.858	1.16621	0.177074
Q3UHC2	Leucine-rich repeat serine/threonine-protein kinase 1 OS=Mus musculus OX=10090 GN=Lrrk1 PE=1 SV=1	Lrrk1	225.47	8.2	11	11	180.265	168.233	192.151	189.311	176.811	204.078	180.265	168.233	192.151	189.311	176.811	204.078	1.05466	0.474176
Q3UHC7	Disabled homolog 2-interacting protein OS=Mus musculus OX=10090 GN=Dab2ip PE=1 SV=1	Dab2ip	131.726	14.5	12	12	340.159	334.755	336.293	352.662	326.711	382.912	340.159	334.755	336.293	352.662	326.711	382.912	1.05051	0.435952
Q3UHD6	Sorting nexin-27 OS=Mus musculus OX=10090 GN=Snx27 PE=1 SV=2	Snx27	60.9888	43.2	18	18	1296.63	1371.06	1362.19	1095.81	918.784	953.895	1296.63	1371.06	1362.19	1095.81	918.784	953.895	0.73662	0.00027492
Q3UHH1	Zinc finger SWIM domain-containing protein 8 OS=Mus musculus OX=10090 GN=Zswim8 PE=1 SV=1	Zswim8	197.061	15.2	20	20	324.183	370.72	366.087	323.695	306.335	397.317	324.183	370.72	366.087	323.695	306.335	397.317	0.968291	0.645893
Q3UHJ0	AP2-associated protein kinase 1 OS=Mus musculus OX=10090 GN=Aak1 PE=1 SV=2	Aak1	103.346	55.1	35	34	4191.01	4001.3	4311.54	4135.18	4274.91	4446.8	4191.01	4001.3	4311.54	4135.18	4274.91	4446.8	1.02823	0.501436
Q3UHK6	Teneurin-4 OS=Mus musculus OX=10090 GN=Tenm4 PE=1 SV=2	Tenm4	308.425	28.3	49	47	770.254	597.324	588.167	573.043	673.278	583.286	770.254	597.324	588.167	573.043	673.278	583.286	0.935504	0.460405
Q3UHK8	Trinucleotide repeat-containing gene 6A protein OS=Mus musculus OX=10090 GN=Tnrc6a PE=1 SV=2	Tnrc6a	203.15	8.5	8	8	95.6631	94.0815	50.8802	60.7665	65.8214	84.8724	95.6631	94.0815	50.8802	60.7665	65.8214	84.8724	0.878797	0.588449
Q3UHU5	Microtubule cross-linking factor 1 OS=Mus musculus OX=10090 GN=Mtcl1 PE=1 SV=1	Mtcl1	213.862	4.1	4	4	328.631	326.117	451.918	450.63	467.866	399.808	328.631	326.117	451.918	450.63	467.866	399.808	1.19124	0.0740008
Q3UI43	BRISC and BRCA1-A complex member 1 OS=Mus musculus OX=10090 GN=Babam1 PE=1 SV=1	Babam1	36.7931	55	9	9	2036.19	2240.83	2246.79	2075.24	2315.07	2059.35	2036.19	2240.83	2246.79	2075.24	2315.07	2059.35	0.988634	0.813242
Q3UIK4	N6-adenosine-methyltransferase non-catalytic subunit OS=Mus musculus OX=10090 GN=Mettl14 PE=1 SV=1	Mettl14	52.1224	18	6	6	503.323	413.788	472.635	395.707	412.351	492.166	503.323	413.788	472.635	395.707	412.351	492.166	0.935583	0.38704
Q3UIR3	E3 ubiquitin-protein ligase DTX3L OS=Mus musculus OX=10090 GN=Dtx3l PE=1 SV=1	Dtx3l	83.0436	48	26	26	911.134	902.275	961.163	955.591	903.531	1022.91	911.134	902.275	961.163	955.591	903.531	1022.91	1.03873	0.458424
Q3UJD6	Ubiquitin carboxyl-terminal hydrolase 19 OS=Mus musculus OX=10090 GN=Usp19 PE=1 SV=1	Usp19	150.549	42.7	35	35	1022.98	883.596	847.503	906.547	875.761	952.248	1022.98	883.596	847.503	906.547	875.761	952.248	0.992912	0.940366
Q3UK78	Polycomb group RING finger protein 5 OS=Mus musculus OX=10090 GN=Pcgf5 PE=1 SV=1	Pcgf5	29.657	10.2	2	2	74.1401	109.73	145.641	95.2083	123.634	89.8462	74.1401	109.73	145.641	95.2083	123.634	89.8462	0.936808	0.823082
Q3UKC1	Tax1-binding protein 1 homolog OS=Mus musculus OX=10090 GN=Tax1bp1 PE=1 SV=2	Tax1bp1	93.6303	31.7	20	20	253.54	285.033	316.005	278.06	293.467	244.114	253.54	285.033	316.005	278.06	293.467	244.114	0.954438	0.566692
Q3ULA2	F-box/WD repeat-containing protein 1A OS=Mus musculus OX=10090 GN=Btrc PE=1 SV=2	Btrc	68.9229	14.7	7	1	321.519	412.758	419.633	346.887	419.071	353.338	321.519	412.758	419.633	346.887	419.071	353.338	0.970003	0.758078
Q3ULJ0	Glycerol-3-phosphate dehydrogenase 1-like protein OS=Mus musculus OX=10090 GN=Gpd1l PE=1 SV=2	Gpd1l	38.2255	52.4	14	13	724.76	808.385	765.41	682.479	679.694	785.41	724.76	808.385	765.41	682.479	679.694	785.41	0.934318	0.247298
Q3ULW8	Protein mono-ADP-ribosyltransferase PARP3 OS=Mus musculus OX=10090 GN=Parp3 PE=2 SV=1	Parp3	59.9489	68.7	26	26	8176.86	7684.24	8355.8	7619.77	8205.76	8828.47	8176.86	7684.24	8355.8	7619.77	8205.76	8828.47	1.01805	0.732651
Q3UMB5	Guanine nucleotide exchange protein SMCR8 OS=Mus musculus OX=10090 GN=Smcr8 PE=1 SV=2	Smcr8	104.957	27.1	15	15	218.162	256.684	206.867	223.062	194.664	184.315	218.162	256.684	206.867	223.062	194.664	184.315	0.883131	0.162556
Q3UMC0	ATPase family gene 2 protein homolog A OS=Mus musculus OX=10090 GN=Afg2a PE=1 SV=2	Afg2a	97.2558	20	11	11	132.843	137.48	173.799	178.715	142.668	136.094	132.843	137.48	173.799	178.715	142.668	136.094	1.03007	0.779128
Q3UMR0	Ankyrin repeat domain-containing protein 27 OS=Mus musculus OX=10090 GN=Ankrd27 PE=1 SV=2	Ankrd27	116.809	5.2	4	4	58.0855	69.3697	60.7343	49.1417	38.1553	53.6702	58.0855	69.3697	60.7343	49.1417	38.1553	53.6702	0.74907	0.0475457
Q3UMU9	Hepatoma-derived growth factor-related protein 2 OS=Mus musculus OX=10090 GN=Hdgfl2 PE=1 SV=1	Hdgfl2	74.2907	32.3	20	18	2402.98	2339.78	2591.61	2135.67	2555.04	2152.16	2402.98	2339.78	2591.61	2135.67	2555.04	2152.16	0.932986	0.234759
Q3UMW7	MAP kinase-activated protein kinase 3 OS=Mus musculus OX=10090 GN=Mapkapk3 PE=1 SV=2	Mapkapk3	43.2935	22.7	6	6	284.125	312.332	346.501	337.986	290.884	368.531	284.125	312.332	346.501	337.986	290.884	368.531	1.05774	0.500997
Q3UMW8	Ceroid-lipofuscinosis neuronal protein 5 homolog OS=Mus musculus OX=10090 GN=Cln5 PE=1 SV=1	Cln5	39.3292	12.6	3	3	226.164	172.295	228.343	209.863	214.805	200.003	226.164	172.295	228.343	209.863	214.805	200.003	0.9966	0.960064
Q3UMY5	Echinoderm microtubule-associated protein-like 4 OS=Mus musculus OX=10090 GN=Eml4 PE=1 SV=1	Eml4	110.027	46.6	37	35	3499.45	3442.99	3303.03	3422.8	3529.4	3473.43	3499.45	3442.99	3303.03	3422.8	3529.4	3473.43	1.01758	0.643931
Q3UPF5	Zinc finger CCCH-type antiviral protein 1 OS=Mus musculus OX=10090 GN=Zc3hav1 PE=1 SV=1	Zc3hav1	106.688	33.3	22	22	715.936	751.368	791.147	769.658	771.662	756.403	715.936	751.368	791.147	769.658	771.662	756.403	1.01739	0.700248
Q3UPL0	Protein transport protein Sec31A OS=Mus musculus OX=10090 GN=Sec31a PE=1 SV=2	Sec31a	133.569	45.1	41	41	10902.9	11650	12588.2	11091.3	13324.2	11556.9	10902.9	11650	12588.2	11091.3	13324.2	11556.9	1.02366	0.711861
Q3UPP8	Centrosomal protein of 63 kDa OS=Mus musculus OX=10090 GN=Cep63 PE=1 SV=2	Cep63	80.4487	5.4	3	3	160.074	122.578	118.436	217.119	147.036	132.744	160.074	122.578	118.436	217.119	147.036	132.744	1.23888	0.173193
Q3UQ28	Peroxidasin homolog OS=Mus musculus OX=10090 GN=Pxdn PE=1 SV=2	Pxdn	165.103	23.9	22	22	651.405	654.414	654.361	661.349	675.792	612.703	651.405	654.414	654.361	661.349	675.792	612.703	0.994727	0.897597
Q3UQN2	F-BAR domain only protein 2 OS=Mus musculus OX=10090 GN=Fcho2 PE=1 SV=1	Fcho2	88.7342	28.7	13	13	257.722	317.924	431.266	328.051	403.782	313.727	257.722	317.924	431.266	328.051	403.782	313.727	1.03838	0.669894
Q3UR70	Transforming growth factor-beta receptor-associated protein 1 OS=Mus musculus OX=10090 GN=Tgfbrap1 PE=1 SV=1	Tgfbrap1	97.3032	9	5	5	69.2288	95.2016	105.119	83.9597	74.5269	93.6558	69.2288	95.2016	105.119	83.9597	74.5269	93.6558	0.935423	0.667845
Q3URV1	Protein broad-minded OS=Mus musculus OX=10090 GN=Tbc1d32 PE=1 SV=2	Tbc1d32	148.061	10.3	7	7	210.307	185.772	167.489	194.039	199.45	208.288	210.307	185.772	167.489	194.039	199.45	208.288	1.0678	0.37734
Q3USJ8	F-BAR and double SH3 domains protein 2 OS=Mus musculus OX=10090 GN=Fchsd2 PE=1 SV=2	Fchsd2	84.2823	14.6	8	8	144.643	166.868	156.283	145.377	164.409	177.462	144.643	166.868	156.283	145.377	164.409	177.462	1.04159	0.634338
Q3UTJ2	Sorbin and SH3 domain-containing protein 2 OS=Mus musculus OX=10090 GN=Sorbs2 PE=1 SV=2	Sorbs2	132.349	15.4	14	13	564.556	590.74	582.755	562.355	585.519	564.167	564.556	590.74	582.755	562.355	585.519	564.167	0.985035	0.74532
Q3UTY6	Thrombospondin type-1 domain-containing protein 4 OS=Mus musculus OX=10090 GN=Thsd4 PE=1 SV=2	Thsd4	113.243	12.6	9	9	202.199	187.534	170.749	194.375	163.308	211.385	202.199	187.534	170.749	194.375	163.308	211.385	1.01532	0.891572
Q3UU96	Serine/threonine-protein kinase MRCK alpha OS=Mus musculus OX=10090 GN=Cdc42bpa PE=1 SV=2	Cdc42bpa	195.536	23.9	28	28	386.197	386.378	340.388	389.71	396.993	411.396	386.197	386.378	340.388	389.71	396.993	411.396	1.0765	0.214499
Q3UUG6	TBC1 domain family member 24 OS=Mus musculus OX=10090 GN=Tbc1d24 PE=1 SV=2	Tbc1d24	63.2357	31.4	12	12	190.506	204.571	193.59	215.81	216.488	183.327	190.506	204.571	193.59	215.81	216.488	183.327	1.0458	0.562744
Q3UUJ4	STE20-related kinase adapter protein alpha OS=Mus musculus OX=10090 GN=Strada PE=1 SV=1	Strada	48.2359	8.4	2	2	124.181	119.522	102.619	129.954	89.9978	113.138	124.181	119.522	102.619	129.954	89.9978	113.138	0.961793	0.678494
Q3UVC0	Kinase suppressor of Ras 2 OS=Mus musculus OX=10090 GN=Ksr2 PE=1 SV=3	Ksr2	107.655	1.4	1	1	246.911	237.191	257.432	280.647	252.081	337.634	246.911	237.191	257.432	280.647	252.081	337.634	1.17373	0.0851641
Q3UVL4	Vacuolar protein sorting-associated protein 51 homolog OS=Mus musculus OX=10090 GN=Vps51 PE=1 SV=2	Vps51	86.1874	35	18	18	853.089	782.106	797.253	780.393	777.241	839.497	853.089	782.106	797.253	780.393	777.241	839.497	0.985481	0.764503
Q3UW53	Protein Niban 1 OS=Mus musculus OX=10090 GN=Niban1 PE=1 SV=2	Niban1	102.649	42.8	30	30	2574.6	2388.8	2712.15	2584.71	2602.28	2735.17	2574.6	2388.8	2712.15	2584.71	2602.28	2735.17	1.03213	0.481523
Q3UYG8	ADP-ribose glycohydrolase MACROD2 OS=Mus musculus OX=10090 GN=Macrod2 PE=1 SV=1	Macrod2	52.1446	14.3	4	4	123.043	120.181	102.764	116.344	118.855	150.031	123.043	120.181	102.764	116.344	118.855	150.031	1.11342	0.312692
Q3UYH7	Beta-adrenergic receptor kinase 2 OS=Mus musculus OX=10090 GN=Adrbk2 PE=1 SV=2	Adrbk2	79.6568	3.3	2	2	84.2045	100.979	79.6444	97.6749	71.21	82.3588	84.2045	100.979	79.6444	97.6749	71.21	82.3588	0.948704	0.634666
Q3UYI5	Ral guanine nucleotide dissociation stimulator-like 3 OS=Mus musculus OX=10090 GN=Rgl3 PE=1 SV=2	Rgl3	77.9451	16.1	7	7	243.661	221.06	274.141	242.87	185.052	307.513	243.661	221.06	274.141	242.87	185.052	307.513	0.995361	0.85759
Q3UYV9	Nuclear cap-binding protein subunit 1 OS=Mus musculus OX=10090 GN=Ncbp1 PE=1 SV=2	Ncbp1	91.9267	42	24	24	1206.11	1088.73	1405.41	1088.53	1119.39	1246.29	1206.11	1088.73	1405.41	1088.53	1119.39	1246.29	0.933507	0.365299
Q3UZ39	Leucine-rich repeat flightless-interacting protein 1 OS=Mus musculus OX=10090 GN=Lrrfip1 PE=1 SV=2	Lrrfip1	79.2491	69.3	31	30	2260.37	2044.18	2057.69	2144.31	2297.14	2150.57	2260.37	2044.18	2057.69	2144.31	2297.14	2150.57	1.03612	0.436839
Q3V0C5	Ubiquitin carboxyl-terminal hydrolase 48 OS=Mus musculus OX=10090 GN=Usp48 PE=1 SV=2	Usp48	120.631	30.6	23	23	380.739	358.639	371.443	336.758	344.965	383.434	380.739	358.639	371.443	336.758	344.965	383.434	0.958892	0.462683
Q3V0K9	Plastin-1 OS=Mus musculus OX=10090 GN=Pls1 PE=1 SV=1	Pls1	70.4076	6	2	2	10.1192	8.14233	7.16965	7.73883	11.2318	10.2485	10.1192	8.14233	7.16965	7.73883	11.2318	10.2485	1.14895	0.668773
Q3V1G4	Olfactomedin-like protein 2B OS=Mus musculus OX=10090 GN=Olfml2b PE=1 SV=2	Olfml2b	83.5032	10.2	5	5	111.747	120.694	97.4962	102.611	97.8569	90.1197	111.747	120.694	97.4962	102.611	97.8569	90.1197	0.880734	0.201728
Q3V1H1	Cytoskeleton-associated protein 2 OS=Mus musculus OX=10090 GN=Ckap2 PE=1 SV=1	Ckap2	74.0292	13.4	6	6	151.201	153.888	117.564	142.288	138.896	150.127	151.201	153.888	117.564	142.288	138.896	150.127	1.02048	0.769351
Q3V1L4	Cytosolic purine 5'-nucleotidase OS=Mus musculus OX=10090 GN=Nt5c2 PE=1 SV=2	Nt5c2	64.8086	58.9	22	22	2256.62	2222.53	2115.97	2257.07	2124.07	1791.73	2256.62	2222.53	2115.97	2257.07	2124.07	1791.73	0.935975	0.267796
Q3V1T4	Prolyl 3-hydroxylase 1 OS=Mus musculus OX=10090 GN=P3h1 PE=1 SV=2	P3h1	83.6511	36.5	17	17	648.723	764.964	843.298	589.315	707.179	648.038	648.723	764.964	843.298	589.315	707.179	648.038	0.861562	0.0819497
Q3V3N7	Bardet-Biedl syndrome 1 protein homolog OS=Mus musculus OX=10090 GN=Bbs1 PE=1 SV=1	Bbs1	65.0945	17	6	6	155.19	151	151.222	167.606	153.854	186.329	155.19	151	151.222	167.606	153.854	186.329	1.11014	0.201311
Q3V3R1	Monofunctional C1-tetrahydrofolate synthase, mitochondrial OS=Mus musculus OX=10090 GN=Mthfd1l PE=1 SV=2	Mthfd1l	105.729	43.9	33	33	1160.6	1079.72	1240.9	1196.41	1282.53	1378.93	1160.6	1079.72	1240.9	1196.41	1282.53	1378.93	1.10819	0.0889106
Q3ZK22	Vezatin OS=Mus musculus OX=10090 GN=Vezt PE=1 SV=2	Vezt	87.9867	1.8	1	1	76.7482	49.9508	93.529	70.3946	72.1743	70.0043	76.7482	49.9508	93.529	70.3946	72.1743	70.0043	0.965242	0.986355
Q4JIM5	Tyrosine-protein kinase ABL2 OS=Mus musculus OX=10090 GN=Abl2 PE=1 SV=1	Abl2	128.196	3.7	4	4	118.981	102.74	61.9086	87.3982	127.768	66.0874	118.981	102.74	61.9086	87.3982	127.768	66.0874	0.991626	0.967531
Q4KMM3	Oxidation resistance protein 1 OS=Mus musculus OX=10090 GN=Oxr1 PE=1 SV=3	Oxr1	95.9118	45.7	27	27	924.939	914.544	960.345	967.377	1001.41	812.729	924.939	914.544	960.345	967.377	1001.41	812.729	0.99346	0.864095
Q4LDD4	Arf-GAP with Rho-GAP domain, ANK repeat and PH domain-containing protein 1 OS=Mus musculus OX=10090 GN=Arap1 PE=1 SV=2	Arap1	162.276	32.4	33	33	1066.87	1023.61	1151.03	1144.85	996.909	1056.23	1066.87	1023.61	1151.03	1144.85	996.909	1056.23	0.986574	0.795502
Q4U2R1	E3 ubiquitin-protein ligase HERC2 OS=Mus musculus OX=10090 GN=Herc2 PE=1 SV=3	Herc2	527.456	10	28	28	192.062	190.514	169.411	213.44	176.56	244.689	192.062	190.514	169.411	213.44	176.56	244.689	1.14983	0.176951
Q4VA53	Sister chromatid cohesion protein PDS5 homolog B OS=Mus musculus OX=10090 GN=Pds5b PE=1 SV=1	Pds5b	164.419	36	36	36	1127.25	1145.11	1185.4	1143.54	1078.54	1166.36	1127.25	1145.11	1185.4	1143.54	1078.54	1166.36	0.979955	0.639814
Q4VA61	Cell adhesion molecule DSCAML1 OS=Mus musculus OX=10090 GN=Dscaml1 PE=1 SV=2	Dscaml1	224.24	1.1	2	2	138.364	97.7839	142.357	101.316	105.33	121.335	138.364	97.7839	142.357	101.316	105.33	121.335	0.866519	0.276061
Q4VAA7	Sorting nexin-33 OS=Mus musculus OX=10090 GN=Snx33 PE=1 SV=1	Snx33	65.3146	17.8	8	8	559.498	528.177	571.403	562.662	521.833	616.875	559.498	528.177	571.403	562.662	521.833	616.875	1.02549	0.688024
Q4VBD9	GDNF-inducible zinc finger protein 1 OS=Mus musculus OX=10090 GN=Gzf1 PE=1 SV=2	Gzf1	79.533	17.8	7	7	78.1309	64.3543	54.2581	79.3593	68.521	53.3953	78.1309	64.3543	54.2581	79.3593	68.521	53.3953	1.02304	0.885744
Q4VC33	E3 ubiquitin-protein transferase MAEA OS=Mus musculus OX=10090 GN=Maea PE=1 SV=1	Maea	45.3364	41.9	15	15	386.45	364.437	367.605	359.904	390.933	336.799	386.45	364.437	367.605	359.904	390.933	336.799	0.972414	0.619982
Q4VGL6	Roquin-1 OS=Mus musculus OX=10090 GN=Rc3h1 PE=1 SV=1	Rc3h1	125.378	26.5	16	13	160.76	151.019	190.645	215.572	189.964	223.175	160.76	151.019	190.645	215.572	189.964	223.175	1.25136	0.0224993
Q501J6	Probable ATP-dependent RNA helicase DDX17 OS=Mus musculus OX=10090 GN=Ddx17 PE=1 SV=1	Ddx17	72.3995	41.8	26	19	7304.35	6957.06	8456.46	6992.8	7547.62	7026.16	7304.35	6957.06	8456.46	6992.8	7547.62	7026.16	0.949322	0.390182
Q501J7	Phosphatase and actin regulator 4 OS=Mus musculus OX=10090 GN=Phactr4 PE=1 SV=2	Phactr4	76.6319	42.9	21	20	879.376	911.246	901.741	904.062	905.598	865.834	879.376	911.246	901.741	904.062	905.598	865.834	0.993735	0.881057
Q505F1	Nuclear receptor subfamily 2 group C member 1 OS=Mus musculus OX=10090 GN=Nr2c1 PE=1 SV=3	Nr2c1	65.4759	12.4	3	3	227.937	182.232	208.257	198.29	146.944	209.088	227.937	182.232	208.257	198.29	146.944	209.088	0.896343	0.288296
Q52KE7	Cyclin-L1 OS=Mus musculus OX=10090 GN=Ccnl1 PE=1 SV=1	Ccnl1	60.1332	10.5	3	3	187.137	180.634	205.338	203.153	153.61	187.976	187.137	180.634	205.338	203.153	153.61	187.976	0.950496	0.528872
Q52KI8	Serine/arginine repetitive matrix protein 1 OS=Mus musculus OX=10090 GN=Srrm1 PE=1 SV=2	Srrm1	106.862	16.7	12	12	1877.71	1832.79	1861.72	1835.77	1947.97	1916.92	1877.71	1832.79	1861.72	1835.77	1947.97	1916.92	1.02305	0.570244
Q52KR2	Leucine-rich repeats and immunoglobulin-like domains protein 2 OS=Mus musculus OX=10090 GN=Lrig2 PE=1 SV=1	Lrig2	117.863	3.1	3	3	60.9084	55.1322	55.5249	76.4121	50.6743	63.4572	60.9084	55.1322	55.5249	76.4121	50.6743	63.4572	1.11062	0.49117
Q569Z5	Probable ATP-dependent RNA helicase DDX46 OS=Mus musculus OX=10090 GN=Ddx46 PE=1 SV=2	Ddx46	117.448	38	34	34	637.145	654.094	682.388	635.593	609.293	763.773	637.145	654.094	682.388	635.593	609.293	763.773	1.01775	0.842053
Q569Z6	Thyroid hormone receptor-associated protein 3 OS=Mus musculus OX=10090 GN=Thrap3 PE=1 SV=1	Thrap3	108.178	27.2	20	20	815.386	755.219	716.251	689.634	797.226	881.148	815.386	755.219	716.251	689.634	797.226	881.148	1.03549	0.653426
Q570Y9	DEP domain-containing mTOR-interacting protein OS=Mus musculus OX=10090 GN=Deptor PE=1 SV=2	Deptor	46.1195	37.9	10	10	291.142	289.705	274.883	299.278	315.321	295.087	291.142	289.705	274.883	299.278	315.321	295.087	1.06305	0.291904
Q571I4	Inactive tyrosine-protein kinase PRAG1 OS=Mus musculus OX=10090 GN=Prag1 PE=1 SV=3	Prag1	147.945	7.6	5	5	37.5266	35.9383	37.3689	39.0857	43.7569	37.6759	37.5266	35.9383	37.3689	39.0857	43.7569	37.6759	1.08738	0.538026
Q571K4	TGF-beta-activated kinase 1 and MAP3K7-binding protein 3 OS=Mus musculus OX=10090 GN=Tab3 PE=1 SV=2	Tab3	79.0295	28.2	12	12	405.48	352.183	459.394	376.403	400.283	432.991	405.48	352.183	459.394	376.403	400.283	432.991	0.993936	0.98064
Q58A65	C-Jun-amino-terminal kinase-interacting protein 4 OS=Mus musculus OX=10090 GN=Spag9 PE=1 SV=2	Spag9	146.219	49.6	47	43	4347.48	3982.12	3521.64	4073.16	3686.2	3532.56	4347.48	3982.12	3521.64	4073.16	3686.2	3532.56	0.952805	0.460909
Q5BJ29	F-box/LRR-repeat protein 7 OS=Mus musculus OX=10090 GN=Fbxl7 PE=1 SV=1	Fbxl7	54.646	6.5	2	2	82.4674	85.2589	24.8655	103.928	77.4233	72.6995	82.4674	85.2589	24.8655	103.928	77.4233	72.6995	1.31912	0.205096
Q5BLK4	Terminal uridylyltransferase 7 OS=Mus musculus OX=10090 GN=Tut7 PE=1 SV=3	Tut7	169.103	21.8	23	23	439.758	373.017	320.643	400.156	348.561	398.245	439.758	373.017	320.643	400.156	348.561	398.245	1.01195	0.831524
Q5D1E7	Endoribonuclease ZC3H12A OS=Mus musculus OX=10090 GN=Zc3h12a PE=1 SV=2	Zc3h12a	65.598	17.8	6	6	66.4826	74.2775	87.281	70.2158	91.948	79.5509	66.4826	74.2775	87.281	70.2158	91.948	79.5509	1.05996	0.620458
Q5DTM8	E3 ubiquitin-protein ligase BRE1A OS=Mus musculus OX=10090 GN=Rnf20 PE=1 SV=2	Rnf20	113.52	40.8	32	29	688.267	674.034	652.434	693.941	703.998	751.311	688.267	674.034	652.434	693.941	703.998	751.311	1.06677	0.194488
Q5DU02	Ubiquitin carboxyl-terminal hydrolase 22 OS=Mus musculus OX=10090 GN=Usp22 PE=2 SV=2	Usp22	59.9536	4.4	1	1	120.662	151.469	136.153	169.807	113.015	129.49	120.662	151.469	136.153	169.807	113.015	129.49	1.00986	0.99688
Q5DU37	Zinc finger FYVE domain-containing protein 26 OS=Mus musculus OX=10090 GN=Zfyve26 PE=1 SV=2	Zfyve26	282.961	9.6	12	12	158.52	143.184	176.12	170.447	164.195	149.922	158.52	143.184	176.12	170.447	164.195	149.922	1.01411	0.842919
Q5EBG6	Heat shock protein beta-6 OS=Mus musculus OX=10090 GN=Hspb6 PE=1 SV=1	Hspb6	17.5209	22.8	3	3	92.7826	104.031	86.0668	75.4752	77.5748	103.49	92.7826	104.031	86.0668	75.4752	77.5748	103.49	0.906886	0.37125
Q5EBP3	Armadillo repeat-containing protein 5 OS=Mus musculus OX=10090 GN=Armc5 PE=2 SV=1	Armc5	96.7278	10.8	5	5	83.8644	67.6495	74.6206	78.7418	86.2209	73.4899	83.8644	67.6495	74.6206	78.7418	86.2209	73.4899	1.05447	0.601501
Q5EE38	Adrenocortical dysplasia protein OS=Mus musculus OX=10090 GN=Acd PE=1 SV=1	Acd	44.7131	4.3	1	1	47.0387	41.8718	28.5613	30.8261	49.3189	39.227	47.0387	41.8718	28.5613	30.8261	49.3189	39.227	1.01618	0.917711
Q5EG47	5'-AMP-activated protein kinase catalytic subunit alpha-1 OS=Mus musculus OX=10090 GN=Prkaa1 PE=1 SV=2	Prkaa1	63.9292	42.4	16	14	1662.53	1478.7	1476.73	1546.95	1451.35	1531.61	1662.53	1478.7	1476.73	1546.95	1451.35	1531.61	0.980932	0.709978
Q5F2E8	Serine/threonine-protein kinase TAO1 OS=Mus musculus OX=10090 GN=Taok1 PE=1 SV=1	Taok1	116.05	30.4	23	19	580.388	578.717	577.876	599	537.516	570.761	580.388	578.717	577.876	599	537.516	570.761	0.982899	0.71311
Q5FWI3	Cell surface hyaluronidase OS=Mus musculus OX=10090 GN=Cemip2 PE=1 SV=1	Cemip2	153.801	10.2	10	10	231.631	203.86	191.71	213.946	204.765	239.713	231.631	203.86	191.71	213.946	204.765	239.713	1.04978	0.5255
Q5H8C4	Intermembrane lipid transfer protein VPS13A OS=Mus musculus OX=10090 GN=Vps13a PE=1 SV=1	Vps13a	359.401	0.5	1	1	28.9738	20.397	11.289	25.2715	18.1424	29.3247	28.9738	20.397	11.289	25.2715	18.1424	29.3247	1.19912	0.40906
Q5HZI1	Microtubule-associated tumor suppressor 1 homolog OS=Mus musculus OX=10090 GN=Mtus1 PE=1 SV=2	Mtus1	134.379	7.8	5	5	407.219	431.138	391.531	376.175	417.873	416.354	407.219	431.138	391.531	376.175	417.873	416.354	0.984155	0.774828
Q5HZJ0	Ribonuclease 3 OS=Mus musculus OX=10090 GN=Drosha PE=1 SV=1	Drosha	158.828	8.2	6	6	156.921	111.077	144.004	148.782	194.255	192.305	156.921	111.077	144.004	148.782	194.255	192.305	1.29936	0.0406057
Q5I012	Solute carrier family 38 member 10 OS=Mus musculus OX=10090 GN=Slc38a10 PE=1 SV=2	Slc38a10	117.194	3.8	3	3	61.9222	62.1197	60.0851	68.3495	68.7585	70.701	61.9222	62.1197	60.0851	68.3495	68.7585	70.701	1.12862	0.234418
Q5I043	Ubiquitin carboxyl-terminal hydrolase 28 OS=Mus musculus OX=10090 GN=Usp28 PE=1 SV=1	Usp28	119.318	26.7	19	19	995.495	951.504	1181.24	1113.16	1241.36	1005.02	995.495	951.504	1181.24	1113.16	1241.36	1005.02	1.07394	0.337966
Q5I1X5	RelA-associated inhibitor OS=Mus musculus OX=10090 GN=Ppp1r13l PE=1 SV=1	Ppp1r13l	88.976	25.6	12	12	252.741	310.577	263.842	270.727	241.706	239.727	252.741	310.577	263.842	270.727	241.706	239.727	0.909329	0.234181
Q5KU39	Vacuolar protein sorting-associated protein 41 homolog OS=Mus musculus OX=10090 GN=Vps41 PE=1 SV=1	Vps41	98.6021	24.7	17	17	269.757	227.037	258.908	262.662	255.211	254.053	269.757	227.037	258.908	262.662	255.211	254.053	1.02147	0.720258
Q5NBX1	Protein cordon-bleu OS=Mus musculus OX=10090 GN=Cobl PE=1 SV=1	Cobl	143.865	22.9	18	18	211.638	200.542	194.053	194.162	216.247	206.399	211.638	200.542	194.053	194.162	216.247	206.399	1.01745	0.796603
Q5NBY9	POZ (BTB) and AT hook-containing zinc finger 1 OS=Mus musculus OX=10090 GN=Patz1 PE=1 SV=1	Patz1	74.119	11.4	6	6	102.917	102.356	95.4412	110.498	96.3603	98.6186	102.917	102.356	95.4412	110.498	96.3603	98.6186	1.01584	0.866125
Q5NCC3	E3 ubiquitin-protein ligase TRIM41 OS=Mus musculus OX=10090 GN=Trim41 PE=1 SV=1	Trim41	71.818	5.9	2	2	39.0756	29.5993	35.2866	40.3304	22.578	84.6202	39.0756	29.5993	35.2866	40.3304	22.578	84.6202	1.41907	0.481736
Q5NCQ5	2-(3-amino-3-carboxypropyl)histidine synthase subunit 1 OS=Mus musculus OX=10090 GN=Dph1 PE=1 SV=1	Dph1	48.0042	18	5	5	139.344	141.496	142.609	133.149	163.633	141.508	139.344	141.496	142.609	133.149	163.633	141.508	1.03505	0.702804
Q5ND34	WD repeat-containing protein 81 OS=Mus musculus OX=10090 GN=Wdr81 PE=1 SV=2	Wdr81	211.945	24.6	28	28	671.133	572.719	764.172	704.255	728.095	706.836	671.133	572.719	764.172	704.255	728.095	706.836	1.06532	0.341667
Q5PT53	Sodium/bile acid cotransporter 7 OS=Mus musculus OX=10090 GN=Slc10a7 PE=2 SV=1	Slc10a7	37.2556	2.9	1	1	27.9869					40.5997	27.9869					40.5997	1.45067
Q5RJG7	D-ribitol-5-phosphate cytidylyltransferase OS=Mus musculus OX=10090 GN=Crppa PE=2 SV=1	Crppa	49.1359	25.3	7	7	266.601	279.446	248.547	276.449	274.446	239.409	266.601	279.446	248.547	276.449	274.446	239.409	0.9946	0.924372
Q5RKZ7	Molybdenum cofactor biosynthesis protein 1 OS=Mus musculus OX=10090 GN=Mocs1 PE=1 SV=2	Mocs1	69.8589	20.1	7	7	103.729	108.78	94.2224	99.6227	95.0913	100.549	103.729	108.78	94.2224	99.6227	95.0913	100.549	0.96261	0.669168
Q5S006	Leucine-rich repeat serine/threonine-protein kinase 2 OS=Mus musculus OX=10090 GN=Lrrk2 PE=1 SV=2	Lrrk2	284.732	19.5	32	32	379.16	323.564	376.118	441.015	341.906	239.984	379.16	323.564	376.118	441.015	341.906	239.984	0.948151	0.554488
Q5SF07	Insulin-like growth factor 2 mRNA-binding protein 2 OS=Mus musculus OX=10090 GN=Igf2bp2 PE=1 SV=1	Igf2bp2	65.5838	28.5	14	14	1115.28	1059.63	1146.52	1109.03	1092.51	1165.45	1115.28	1059.63	1146.52	1109.03	1092.51	1165.45	1.01372	0.757921
Q5SNZ0	Girdin OS=Mus musculus OX=10090 GN=Ccdc88a PE=1 SV=2	Ccdc88a	215.918	29.3	45	45	532.021	517.833	625.124	531.635	523.594	440.645	532.021	517.833	625.124	531.635	523.594	440.645	0.893071	0.147215
Q5SPW0	Vacuolar protein sorting-associated protein 54 OS=Mus musculus OX=10090 GN=Vps54 PE=1 SV=1	Vps54	110.397	7.3	4	4	66.2126	59.0526	65.7409	63.8885	62.6991	78.0295	66.2126	59.0526	65.7409	63.8885	62.6991	78.0295	1.07126	0.560546
Q5SRY7	F-box/WD repeat-containing protein 11 OS=Mus musculus OX=10090 GN=Fbxw11 PE=1 SV=1	Fbxw11	62.0628	20.5	8	8	218.928	157.134	194.461	173.22	162.829	229.784	218.928	157.134	194.461	173.22	162.829	229.784	0.991778	0.927552
Q5SSG4	GAS2-like protein 2 OS=Mus musculus OX=10090 GN=Gas2l2 PE=1 SV=1	Gas2l2	94.3176	1.3	1	1	321.956	349.531	381.859	288.517	433.133	353.664	321.956	349.531	381.859	288.517	433.133	353.664	1.02086	0.925845
Q5SSH7	Zinc finger ZZ-type and EF-hand domain-containing protein 1 OS=Mus musculus OX=10090 GN=Zzef1 PE=1 SV=2	Zzef1	328.312	42.1	83	83	1146.66	1129.72	1127.77	1148.39	1222.17	1143.66	1146.66	1129.72	1127.77	1148.39	1222.17	1143.66	1.03233	0.46285
Q5SSL4	Active breakpoint cluster region-related protein OS=Mus musculus OX=10090 GN=Abr PE=1 SV=1	Abr	97.6669	32.8	16	16	435.579	391.9	426.479	404.729	409.64	422.984	435.579	391.9	426.479	404.729	409.64	422.984	0.986758	0.816379
Q5SSM3	Rho GTPase-activating protein 44 OS=Mus musculus OX=10090 GN=Arhgap44 PE=1 SV=1	Arhgap44	88.9935	4.7	2	2	613.24	589.293	544.694	622.056	607.065	243.859	613.24	589.293	544.694	622.056	607.065	243.859	0.843039	0.261561
Q5SSW2	Proteasome activator complex subunit 4 OS=Mus musculus OX=10090 GN=Psme4 PE=1 SV=1	Psme4	211.197	36.3	49	49	871.699	861.805	899.664	881.014	843.585	853.151	871.699	861.805	899.664	881.014	843.585	853.151	0.978954	0.62243
Q5SSZ5	Tensin-3 OS=Mus musculus OX=10090 GN=Tns3 PE=1 SV=1	Tns3	155.589	51.5	42	42	1355.6	1310.6	1307.69	1339.71	1349.73	1363.68	1355.6	1310.6	1307.69	1339.71	1349.73	1363.68	1.01994	0.617489
Q5SU73	Coilin OS=Mus musculus OX=10090 GN=Coil PE=1 SV=1	Coil	61.9166	8.8	3	3	98.1864	96.2739	113.653	83.1181	104.679	77.2826	98.1864	96.2739	113.653	83.1181	104.679	77.2826	0.860331	0.173985
Q5SUQ9	CST complex subunit CTC1 OS=Mus musculus OX=10090 GN=Ctc1 PE=1 SV=2	Ctc1	134.028	36.1	28	28	955.284	965.615	962.695	1068.07	971.086	983.356	955.284	965.615	962.695	1068.07	971.086	983.356	1.04817	0.320697
Q5SV77	Gametogenetin-binding protein 2 OS=Mus musculus OX=10090 GN=Ggnbp2 PE=1 SV=1	Ggnbp2	78.9704	15.9	7	7	246.067	279.686	295.839	223.974	269.406	253.489	246.067	279.686	295.839	223.974	269.406	253.489	0.909052	0.230083
Q5SV80	Unconventional myosin-XIX OS=Mus musculus OX=10090 GN=Myo19 PE=1 SV=1	Myo19	108.075	4	2	2	45.1958	33.4064	38.2888	57.462	38.6329	61.4499	45.1958	33.4064	38.2888	57.462	38.6329	61.4499	1.34779	0.108741
Q5SVD0	Refilin-B OS=Mus musculus OX=10090 GN=Rflnb PE=1 SV=1	Rflnb	23.3796	12	2	2	431.265	380.779	399.952	426.174	430.293	444.131	431.265	380.779	399.952	426.174	430.293	444.131	1.0731	0.210073
Q5SVQ0	Histone acetyltransferase KAT7 OS=Mus musculus OX=10090 GN=Kat7 PE=1 SV=1	Kat7	70.6414	10.6	4	4	70.516	73.3626	84.5255	66.3329	60.2387	63.5317	70.516	73.3626	84.5255	66.3329	60.2387	63.5317	0.832311	0.104558
Q5SW75	Protein phosphatase Slingshot homolog 2 OS=Mus musculus OX=10090 GN=Ssh2 PE=1 SV=2	Ssh2	158.23	7	7	7	81.3816	50.3125	74.5089	58.2064	66.7489	47.6056	81.3816	50.3125	74.5089	58.2064	66.7489	47.6056	0.836849	0.303468
Q5SWU9	Acetyl-CoA carboxylase 1 OS=Mus musculus OX=10090 GN=Acaca PE=1 SV=1	Acaca	265.257	52.6	90	80	2976.1	3258.82	4087.47	3381.76	3661.65	3576.03	2976.1	3258.82	4087.47	3381.76	3661.65	3576.03	1.02878	0.627637
Q5SWW4	Mediator of RNA polymerase II transcription subunit 13 OS=Mus musculus OX=10090 GN=Med13 PE=1 SV=1	Med13	238.591	10.3	14	14	150.601	145.978	163.337	128.443	148.82	181.641	150.601	145.978	163.337	128.443	148.82	181.641	0.997798	0.909287
Q5SXI5	Zinc finger protein 496 OS=Mus musculus OX=10090 GN=Znf496 PE=1 SV=1	Znf496	66.5765	4.1	1	1	33.8716	35.3492	33.584	54.8468	31.9284	41.5241	33.8716	35.3492	33.584	54.8468	31.9284	41.5241	1.24799	0.257083
Q5SXY1	Cytospin-B OS=Mus musculus OX=10090 GN=Specc1 PE=1 SV=2	Specc1	118.101	29.2	21	21	312.109	249.413	310.279	297.328	319.688	306.126	312.109	249.413	310.279	297.328	319.688	306.126	1.05889	0.41328
Q5SYD0	Unconventional myosin-Id OS=Mus musculus OX=10090 GN=Myo1d PE=1 SV=1	Myo1d	116.081	39.6	31	29	907.548	870.555	1017.4	910.673	941.792	900.553	907.548	870.555	1017.4	910.673	941.792	900.553	0.984804	0.800268
Q5U405	Transmembrane protease serine 13 OS=Mus musculus OX=10090 GN=Tmprss13 PE=2 SV=2	Tmprss13	59.8059	1.5	1	1	1134.33	623.759	779.117	1022.94	647.204	1308.56	1134.33	623.759	779.117	1022.94	647.204	1308.56	1.17401	0.434963
Q5U430	E3 ubiquitin-protein ligase UBR3 OS=Mus musculus OX=10090 GN=Ubr3 PE=1 SV=3	Ubr3	212.757	29.2	36	36	855.842	913.942	940.729	835.656	811.857	743.519	855.842	913.942	940.729	835.656	811.857	743.519	0.882133	0.0329589
Q5U4F6	Cytoplasmic dynein 2 intermediate chain 2 OS=Mus musculus OX=10090 GN=Dync2i2 PE=1 SV=3	Dync2i2	58.1736	12.5	3	3	224.28	221.728	214.588	209.517	208.784	212.833	224.28	221.728	214.588	209.517	208.784	212.833	0.9554	0.451038
Q5U5M8	Biogenesis of lysosome-related organelles complex 1 subunit 3 OS=Mus musculus OX=10090 GN=Bloc1s3 PE=1 SV=1	Bloc1s3	20.3978	39	4	4	951.827	948.84	1036.4	965.683	1061.76	1004.32	951.827	948.84	1036.4	965.683	1061.76	1004.32	1.03224	0.517555
Q5U5Q9	BRCA1-A complex subunit RAP80 OS=Mus musculus OX=10090 GN=Uimc1 PE=1 SV=2	Uimc1	81.478	21.2	9	9	272.451	130.467	300.043	260.668	294.482	213.197	272.451	130.467	300.043	260.668	294.482	213.197	1.09302	0.481017
Q5UAK0	Mesoderm induction early response protein 1 OS=Mus musculus OX=10090 GN=Mier1 PE=1 SV=2	Mier1	57.9082	35.4	13	13	337.85	271.518	342.061	271.736	294.888	284.185	337.85	271.518	342.061	271.736	294.888	284.185	0.894243	0.178612
Q5XJE5	RNA polymerase-associated protein LEO1 OS=Mus musculus OX=10090 GN=Leo1 PE=1 SV=2	Leo1	75.597	27.3	13	13	169.954	176.084	170.968	161.685	163.963	177.688	169.954	176.084	170.968	161.685	163.963	177.688	0.973559	0.683713
Q5XJY5	Coatomer subunit delta OS=Mus musculus OX=10090 GN=Arcn1 PE=1 SV=2	Arcn1	57.2294	68.3	36	36	10546.3	10409.9	10464.4	10069.3	10636.1	10449	10546.3	10409.9	10464.4	10069.3	10636.1	10449	0.991529	0.81356
Q5XPI3	E3 ubiquitin-protein ligase RNF123 OS=Mus musculus OX=10090 GN=Rnf123 PE=1 SV=1	Rnf123	148.652	11.4	8	8	354.898	321.89	317.767	360.198	305.742	354.135	354.898	321.89	317.767	360.198	305.742	354.135	1.02566	0.720525
Q60520	Paired amphipathic helix protein Sin3a OS=Mus musculus OX=10090 GN=Sin3a PE=1 SV=3	Sin3a	145.088	30.6	26	26	250.115	316.384	288.401	305.633	280.434	323.739	250.115	316.384	288.401	305.633	280.434	323.739	1.06422	0.402532
Q60575	Kinesin-like protein KIF1B OS=Mus musculus OX=10090 GN=Kif1b PE=1 SV=2	Kif1b	204.081	29.1	39	29	842.67	743.819	817.597	792.107	731.005	743.002	842.67	743.819	817.597	792.107	731.005	743.002	0.942609	0.277971
Q60592	Microtubule-associated serine/threonine-protein kinase 2 OS=Mus musculus OX=10090 GN=Mast2 PE=1 SV=1	Mast2	190.534	10.5	10	8	96.3569	83.2928	76.7318	84.3091	80.5764	88.5492	96.3569	83.2928	76.7318	84.3091	80.5764	88.5492	0.988507	0.936867
Q60596	DNA repair protein XRCC1 OS=Mus musculus OX=10090 GN=Xrcc1 PE=1 SV=2	Xrcc1	68.9707	33.3	14	14	493.195	451.587	466.154	475.767	439.87	477.361	493.195	451.587	466.154	475.767	439.87	477.361	0.987286	0.80931
Q60597	2-oxoglutarate dehydrogenase complex component E1 OS=Mus musculus OX=10090 GN=Ogdh PE=1 SV=3	Ogdh	116.449	40	34	34	1239.77	1178.93	1338.24	1403.79	1383.71	1502.03	1239.77	1178.93	1338.24	1403.79	1383.71	1502.03	1.14176	0.0211784
Q60598	Src substrate cortactin OS=Mus musculus OX=10090 GN=Cttn PE=1 SV=2	Cttn	61.2498	39	21	21	8914.28	9459.54	9267.38	8277.55	9553.76	8371.38	8914.28	9459.54	9267.38	8277.55	9553.76	8371.38	0.947958	0.273197
Q60605	Myosin light polypeptide 6 OS=Mus musculus OX=10090 GN=Myl6 PE=1 SV=3	Myl6	16.9301	68.2	9	9	11463.4	11959.8	12036.1	11644.4	11935.7	10687	11463.4	11959.8	12036.1	11644.4	11935.7	10687	0.966378	0.427961
Q60631	Growth factor receptor-bound protein 2 OS=Mus musculus OX=10090 GN=Grb2 PE=1 SV=1	Grb2	25.2384	67.7	13	13	2394.42	2479.67	2279.59	2418.85	2477.49	2302.98	2394.42	2479.67	2279.59	2418.85	2477.49	2302.98	1.00638	0.878948
Q60632	COUP transcription factor 1 OS=Mus musculus OX=10090 GN=Nr2f1 PE=2 SV=2	Nr2f1	46.0845	5.2	1	1	79.7004	63.7519	38.5922	55.5375	46.5441	60.392	79.7004	63.7519	38.5922	55.5375	46.5441	60.392	0.892493	0.687405
Q60634	Flotillin-2 OS=Mus musculus OX=10090 GN=Flot2 PE=1 SV=2	Flot2	47.038	23.8	8	8	116.076	133.481	135.764	111.027	134.219	104.935	116.076	133.481	135.764	111.027	134.219	104.935	0.908802	0.313621
Q60649	Mitochondrial disaggregase OS=Mus musculus OX=10090 GN=Clpb PE=1 SV=1	Clpb	76.0037	22.6	10	10	271.723	307.076	304.132	205.978	316.718	251.432	271.723	307.076	304.132	205.978	316.718	251.432	0.876771	0.185886
Q60668	Heterogeneous nuclear ribonucleoprotein D0 OS=Mus musculus OX=10090 GN=Hnrnpd PE=1 SV=2	Hnrnpd	38.3541	28.2	12	12	4329.59	4806.62	5187.74	4297.86	4828.13	4068.92	4329.59	4806.62	5187.74	4297.86	4828.13	4068.92	0.921178	0.20077
Q60676	Serine/threonine-protein phosphatase 5 OS=Mus musculus OX=10090 GN=Ppp5c PE=1 SV=3	Ppp5c	56.8766	47.9	17	17	2001.23	1826.62	1973.79	1961.67	2572.71	2344.23	2001.23	1826.62	1973.79	1961.67	2572.71	2344.23	1.18563	0.0354027
Q60680	Inhibitor of nuclear factor kappa-B kinase subunit alpha OS=Mus musculus OX=10090 GN=Chuk PE=1 SV=1	Chuk	84.7289	25.9	13	13	277.91	273.003	308.767	336.107	318.904	323.549	277.91	273.003	308.767	336.107	318.904	323.549	1.13828	0.0502017
Q60692	Proteasome subunit beta type-6 OS=Mus musculus OX=10090 GN=Psmb6 PE=1 SV=3	Psmb6	25.3787	58.4	9	9	7163.25	8283.2	8129.82	7509.16	8325.01	7224.36	7163.25	8283.2	8129.82	7509.16	8325.01	7224.36	0.978039	0.692178
Q60710	Deoxynucleoside triphosphate triphosphohydrolase SAMHD1 OS=Mus musculus OX=10090 GN=Samhd1 PE=1 SV=3	Samhd1	75.8931	64.9	37	37	5297.04	5129.05	5129.13	5100.19	5182.36	4159.82	5297.04	5129.05	5129.13	5100.19	5182.36	4159.82	0.928458	0.211137
Q60715	Prolyl 4-hydroxylase subunit alpha-1 OS=Mus musculus OX=10090 GN=P4ha1 PE=1 SV=2	P4ha1	60.9101	50.7	27	27	5974.03	5915.82	5732.09	5555.23	6011.38	5570.33	5974.03	5915.82	5732.09	5555.23	6011.38	5570.33	0.972477	0.485887
Q60716	Prolyl 4-hydroxylase subunit alpha-2 OS=Mus musculus OX=10090 GN=P4ha2 PE=1 SV=1	P4ha2	61.0021	42.6	17	17	1774.95	1724.07	1975.74	1783.2	1901.87	1834.74	1774.95	1724.07	1975.74	1783.2	1901.87	1834.74	1.00823	0.843501
Q60722	Transcription factor 4 OS=Mus musculus OX=10090 GN=Tcf4 PE=1 SV=1	Tcf4	71.6245	4.5	2	2	176.783	184.851	181.198	185.374	164.743	178.825	176.783	184.851	181.198	185.374	164.743	178.825	0.974412	0.691316
Q60737	Casein kinase II subunit alpha OS=Mus musculus OX=10090 GN=Csnk2a1 PE=1 SV=2	Csnk2a1	45.1335	54.5	20	20	5552.59	5200.92	5131.75	5279.79	5521.73	4905.58	5552.59	5200.92	5131.75	5279.79	5521.73	4905.58	0.988785	0.794663
Q60739	BAG family molecular chaperone regulator 1 OS=Mus musculus OX=10090 GN=Bag1 PE=1 SV=3	Bag1	39.7403	29.9	9	9	1661.93	1938.85	1851.83	1739.26	1898.42	1612.59	1661.93	1938.85	1851.83	1739.26	1898.42	1612.59	0.96289	0.520664
Q60749	KH domain-containing, RNA-binding, signal transduction-associated protein 1 OS=Mus musculus OX=10090 GN=Khdrbs1 PE=1 SV=2	Khdrbs1	48.3706	14.4	6	6	3244.27	3255.62	3227.44	3330.37	3160.34	3421.13	3244.27	3255.62	3227.44	3330.37	3160.34	3421.13	1.01897	0.642472
Q60751	Insulin-like growth factor 1 receptor OS=Mus musculus OX=10090 GN=Igf1r PE=1 SV=3	Igf1r	155.788	6	5	5	219.528	161	107.204	188.668	187.879	105.488	219.528	161	107.204	188.668	187.879	105.488	0.98832	0.982849
Q60759	Glutaryl-CoA dehydrogenase, mitochondrial OS=Mus musculus OX=10090 GN=Gcdh PE=1 SV=2	Gcdh	48.6058	30.6	8	8	345.489	329.652	345.268	329.515	318.544	349.187	345.489	329.652	345.268	329.515	318.544	349.187	0.977299	0.672058
Q60760	Growth factor receptor-bound protein 10 OS=Mus musculus OX=10090 GN=Grb10 PE=1 SV=2	Grb10	70.5847	20.8	11	11	477.329	433.302	437.184	406.99	412.506	450.462	477.329	433.302	437.184	406.99	412.506	450.462	0.942234	0.305147
Q60766	Immunity-related GTPase family M protein 1 OS=Mus musculus OX=10090 GN=Irgm1 PE=1 SV=1	Irgm1	46.5518	9	3	3	202.511	186.705	183.099	196.221	189.439	228.155	202.511	186.705	183.099	196.221	189.439	228.155	1.07251	0.377584
Q60769	Tumor necrosis factor alpha-induced protein 3 OS=Mus musculus OX=10090 GN=Tnfaip3 PE=1 SV=2	Tnfaip3	87.6539	22.3	13	13	170.608	179.152	179.508	169.505	180.693	180.741	170.608	179.152	179.508	169.505	180.693	180.741	1.00316	0.963799
Q60770	Syntaxin-binding protein 3 OS=Mus musculus OX=10090 GN=Stxbp3 PE=1 SV=1	Stxbp3	67.9425	11	6	6	165.637	167.026	333.09	214.83	314.273	248.519	165.637	167.026	333.09	214.83	314.273	248.519	1.16803	0.295435
Q60775	ETS-related transcription factor Elf-1 OS=Mus musculus OX=10090 GN=Elf1 PE=1 SV=1	Elf1	66.2212	15.5	6	5	522.579	281.886	373.714	322.311	271.529	329.466	522.579	281.886	373.714	322.311	271.529	329.466	0.783672	0.144727
Q60778	NF-kappa-B inhibitor beta OS=Mus musculus OX=10090 GN=Nfkbib PE=1 SV=2	Nfkbib	37.965	15.6	3	3	197.753	199.586	160.805	190.922	176.751	192.049	197.753	199.586	160.805	190.922	176.751	192.049	1.00283	0.931023
Q60780	Growth arrest-specific protein 7 OS=Mus musculus OX=10090 GN=Gas7 PE=1 SV=1	Gas7	48.1735	33.5	11	11	875.262	847.637	881.96	886.164	826.864	829.695	875.262	847.637	881.96	886.164	826.864	829.695	0.976146	0.586788
Q60793	Krueppel-like factor 4 OS=Mus musculus OX=10090 GN=Klf4 PE=1 SV=3	Klf4	51.8802	13.3	4	4	111.177	103.83	119.077	106.571	111.382	123.635	111.177	103.83	119.077	106.571	111.382	123.635	1.02246	0.799262
Q60803	TNF receptor-associated factor 3 OS=Mus musculus OX=10090 GN=Traf3 PE=1 SV=2	Traf3	64.2939	14.1	6	6	99.6171	112.327	85.1456	93.8611	97.2592	113.345	99.6171	112.327	85.1456	93.8611	97.2592	113.345	1.02483	0.792702
Q60809	CCR4-NOT transcription complex subunit 7 OS=Mus musculus OX=10090 GN=Cnot7 PE=1 SV=1	Cnot7	32.7181	31.6	6	6	306.395	326.133	384.312	323.966	330.904	390.839	306.395	326.133	384.312	323.966	330.904	390.839	1.02839	0.716647
Q60823	RAC-beta serine/threonine-protein kinase OS=Mus musculus OX=10090 GN=Akt2 PE=1 SV=1	Akt2	55.7417	33.5	14	14	1558.2	1553.57	1478.8	1555.16	1631.34	1678.6	1558.2	1553.57	1478.8	1555.16	1631.34	1678.6	1.0598	0.193533
Q60829	Protein phosphatase 1 regulatory subunit 1B OS=Mus musculus OX=10090 GN=Ppp1r1b PE=1 SV=2	Ppp1r1b	21.7805	13.9	1	1	17.0787	25.2294	28.1252	20.8343	17.0367	20.7651	17.0787	25.2294	28.1252	20.8343	17.0367	20.7651	0.832505	0.441641
Q60838	Segment polarity protein dishevelled homolog DVL-2 OS=Mus musculus OX=10090 GN=Dvl2 PE=1 SV=2	Dvl2	78.8609	38.7	19	15	932.043	854.841	1001.6	938.869	875.431	969.348	932.043	854.841	1001.6	938.869	875.431	969.348	0.998266	0.992151
Q60847	Collagen alpha-1(XII) chain OS=Mus musculus OX=10090 GN=Col12a1 PE=2 SV=3	Col12a1	340.214	50	120	120	6065.36	5689.17	6226.35	5944.97	6341.48	5896.85	6065.36	5689.17	6226.35	5944.97	6341.48	5896.85	1.01126	0.7899
Q60848	Lymphocyte-specific helicase OS=Mus musculus OX=10090 GN=Hells PE=1 SV=2	Hells	95.1256	7.1	5	5	553.751	480.446	534.783	592.475	529.13	675.349	553.751	480.446	534.783	592.475	529.13	675.349	1.1453	0.0912466
Q60855	Receptor-interacting serine/threonine-protein kinase 1 OS=Mus musculus OX=10090 GN=Ripk1 PE=1 SV=1	Ripk1	74.8545	32.2	17	17	953.562	855.401	917.655	960.863	870.32	983.534	953.562	855.401	917.655	960.863	870.32	983.534	1.03231	0.555617
Q60864	Stress-induced-phosphoprotein 1 OS=Mus musculus OX=10090 GN=Stip1 PE=1 SV=1	Stip1	62.5821	62.4	39	39	13877.2	15045.7	14445.2	14180.5	15241.9	14108.5	13877.2	15045.7	14445.2	14180.5	15241.9	14108.5	1.00376	0.931523
Q60865	Caprin-1 OS=Mus musculus OX=10090 GN=Caprin1 PE=1 SV=2	Caprin1	78.1689	29.3	13	13	2479.25	2566.99	2895.92	2310.86	2781.05	2501.68	2479.25	2566.99	2895.92	2310.86	2781.05	2501.68	0.956111	0.461118
Q60870	Receptor expression-enhancing protein 5 OS=Mus musculus OX=10090 GN=Reep5 PE=1 SV=1	Reep5	21.0507	13	3	3	143.169	100.84	143.553	126.417	268.133	244.187	143.169	100.84	143.553	126.417	268.133	244.187	1.64808	0.0357002
Q60875	Rho guanine nucleotide exchange factor 2 OS=Mus musculus OX=10090 GN=Arhgef2 PE=1 SV=4	Arhgef2	111.974	28.9	22	22	799.954	928.53	932.662	933.522	816.03	811.025	799.954	928.53	932.662	933.522	816.03	811.025	0.962208	0.543778
Q60876	Eukaryotic translation initiation factor 4E-binding protein 1 OS=Mus musculus OX=10090 GN=Eif4ebp1 PE=1 SV=3	Eif4ebp1	12.3247	82.1	7	7	4363.72	5289.87	6468.03	3532.19	3718.96	4125.07	4363.72	5289.87	6468.03	3532.19	3718.96	4125.07	0.70565	0.0041025
Q60902	Epidermal growth factor receptor substrate 15-like 1 OS=Mus musculus OX=10090 GN=Eps15l1 PE=1 SV=3	Eps15l1	99.3087	65.6	47	47	3373.35	3406.05	3293.57	3247.8	3487.7	3041.78	3373.35	3406.05	3293.57	3247.8	3487.7	3041.78	0.970644	0.49566
Q60929	Myocyte-specific enhancer factor 2A OS=Mus musculus OX=10090 GN=Mef2a PE=1 SV=2	Mef2a	53.5789	27.3	9	6	592.899	587.681	605.434	636.523	589.666	506.726	592.899	587.681	605.434	636.523	589.666	506.726	0.97027	0.592949
Q60932	Voltage-dependent anion-selective channel protein 1 OS=Mus musculus OX=10090 GN=Vdac1 PE=1 SV=3	Vdac1	32.3515	17.9	3	3	19.8253	17.5074	37.8441	59.4045	22.8187	54.7815	19.8253	17.5074	37.8441	59.4045	22.8187	54.7815	1.82243	0.0807871
Q60949	TBC1 domain family member 1 OS=Mus musculus OX=10090 GN=Tbc1d1 PE=1 SV=3	Tbc1d1	142.026	31.2	26	25	395.582	381.167	403.108	404.872	373.473	387.792	395.582	381.167	403.108	404.872	373.473	387.792	0.988371	0.820019
Q60952	Centrosome-associated protein CEP250 OS=Mus musculus OX=10090 GN=Cep250 PE=1 SV=4	Cep250	276.814	1.2	2	2	692.98	614.22	643.594	720.333	677.294	649.255	692.98	614.22	643.594	720.333	677.294	649.255	1.04926	0.376676
Q60953	Protein PML OS=Mus musculus OX=10090 GN=Pml PE=1 SV=3	Pml	98.2421	28.6	16	16	471.423	470.952	491.713	504.593	504.787	485.217	471.423	470.952	491.713	504.593	504.787	485.217	1.04219	0.398669
Q60960	Importin subunit alpha-5 OS=Mus musculus OX=10090 GN=Kpna1 PE=1 SV=2	Kpna1	60.1826	24	8	8	407.274	417.26	492.353	407.162	385.366	455.488	407.274	417.26	492.353	407.162	385.366	455.488	0.947702	0.467855
Q60967	Bifunctional 3'-phosphoadenosine 5'-phosphosulfate synthase 1 OS=Mus musculus OX=10090 GN=Papss1 PE=1 SV=1	Papss1	70.7941	60.1	27	27	3696.11	3480.92	3569.3	3504.42	4956.97	4395.55	3696.11	3480.92	3569.3	3504.42	4956.97	4395.55	1.1964	0.0548935
Q60969	Serine/threonine/tyrosine-interacting protein OS=Mus musculus OX=10090 GN=Styx PE=1 SV=2	Styx	25.4302	7.2	1	1	59.2037	68.875	87.7864	54.811	102.274	118.985	59.2037	68.875	87.7864	54.811	102.274	118.985	1.2789	0.316547
Q60972	Histone-binding protein RBBP4 OS=Mus musculus OX=10090 GN=Rbbp4 PE=1 SV=5	Rbbp4	47.6557	70.1	17	11	7071.41	7381.51	7204.62	6771.24	7299.5	6751.75	7071.41	7381.51	7204.62	6771.24	7299.5	6751.75	0.961442	0.333911
Q60973	Histone-binding protein RBBP7 OS=Mus musculus OX=10090 GN=Rbbp7 PE=1 SV=1	Rbbp7	47.7901	59.8	12	12	1973.57	2087.96	1950.19	2071.79	2021.34	2029.04	1973.57	2087.96	1950.19	2071.79	2021.34	2029.04	1.01837	0.643273
Q60974	Nuclear receptor corepressor 1 OS=Mus musculus OX=10090 GN=Ncor1 PE=1 SV=1	Ncor1	270.642	15.2	25	23	295.653	289.719	296.61	335.926	308.168	300.258	295.653	289.719	296.61	335.926	308.168	300.258	1.07071	0.260029
Q60980	Krueppel-like factor 3 OS=Mus musculus OX=10090 GN=Klf3 PE=1 SV=1	Klf3	38.5605	6.7	1	1	67.0572	50.0322	70.9373	72.9498	70.8802	64.1971	67.0572	50.0322	70.9373	72.9498	70.8802	64.1971	1.10637	0.384845
Q60989	E3 ubiquitin-protein ligase XIAP OS=Mus musculus OX=10090 GN=Xiap PE=1 SV=2	Xiap	56.0789	28.4	10	10	218.071	376.92	796.587	654.382	483.892	436.607	218.071	376.92	796.587	654.382	483.892	436.607	1.13172	0.375009
Q60992	Guanine nucleotide exchange factor VAV2 OS=Mus musculus OX=10090 GN=Vav2 PE=1 SV=1	Vav2	99.9154	32.7	20	20	440.279	401.582	405.352	416.28	392.081	386.552	440.279	401.582	405.352	416.28	392.081	386.552	0.958067	0.443589
Q60996	Serine/threonine-protein phosphatase 2A 56 kDa regulatory subunit gamma isoform OS=Mus musculus OX=10090 GN=Ppp2r5c PE=1 SV=2	Ppp2r5c	60.8244	21.2	9	9	1147.68	1024.06	1129.65	1054.69	1102.39	1210.29	1147.68	1024.06	1129.65	1054.69	1102.39	1210.29	1.01999	0.721079
Q61024	Asparagine synthetase [glutamine-hydrolyzing] OS=Mus musculus OX=10090 GN=Asns PE=1 SV=3	Asns	64.2827	62.7	29	29	3883.04	3719.49	3825.69	3741.13	3873.7	4158.85	3883.04	3719.49	3825.69	3741.13	3873.7	4158.85	1.03023	0.498482
Q61025	Intraflagellar transport protein 20 homolog OS=Mus musculus OX=10090 GN=Ift20 PE=1 SV=1	Ift20	15.2365	47	4	4	99.7703	134.065	143.383	124.644	89.537	115.254	99.7703	134.065	143.383	124.644	89.537	115.254	0.873326	0.307702
Q61026	Nuclear receptor coactivator 2 OS=Mus musculus OX=10090 GN=Ncoa2 PE=1 SV=3	Ncoa2	158.466	23.3	22	22	884.116	792.055	871.527	812.453	808.801	858.841	884.116	792.055	871.527	812.453	808.801	858.841	0.973465	0.600212
Q61029	Lamina-associated polypeptide 2, isoforms beta/delta/epsilon/gamma OS=Mus musculus OX=10090 GN=Tmpo PE=1 SV=4	Tmpo	50.3727	11.3	3	3	111.168	115.454	121.134	105.825	127.088	98.3404	111.168	115.454	121.134	105.825	127.088	98.3404	0.952547	0.566927
Q61033	Lamina-associated polypeptide 2, isoforms alpha/zeta OS=Mus musculus OX=10090 GN=Tmpo PE=1 SV=4	Tmpo	75.1683	54.5	25	18	2065.58	2221.58	2198.89	2080.01	2287.31	2124.46	2065.58	2221.58	2198.89	2080.01	2287.31	2124.46	1.00088	0.989913
Q61036	Serine/threonine-protein kinase PAK 3 OS=Mus musculus OX=10090 GN=Pak3 PE=1 SV=2	Pak3	62.3976	53.1	21	10	5283.95	6332.45	6477.08	5426.56	6346.26	5208.21	5283.95	6332.45	6477.08	5426.56	6346.26	5208.21	0.938516	0.377547
Q61037	Tuberin OS=Mus musculus OX=10090 GN=Tsc2 PE=1 SV=1	Tsc2	202.071	26.9	32	32	638.112	699.654	655.153	645.485	658.067	744.229	638.112	699.654	655.153	645.485	658.067	744.229	1.02753	0.645756
Q61039	Heart- and neural crest derivatives-expressed protein 2 OS=Mus musculus OX=10090 GN=Hand2 PE=1 SV=3	Hand2	23.6658	19.4	2	2	1077.47	1759.93	1090.79	1883.93	1109.71	1046.95	1077.47	1759.93	1090.79	1883.93	1109.71	1046.95	1.02861	0.913588
Q61048	WW domain-binding protein 4 OS=Mus musculus OX=10090 GN=Wbp4 PE=1 SV=4	Wbp4	42.137	20.2	5	5	282.963	318.886	311.313	232.265	332.084	262.298	282.963	318.886	311.313	232.265	332.084	262.298	0.905259	0.256798
Q61062	Segment polarity protein dishevelled homolog DVL-3 OS=Mus musculus OX=10090 GN=Dvl3 PE=1 SV=2	Dvl3	78.1229	11.5	5	5	74.8078	83.3687	56.491	82.9237	80.4637	76.0041	74.8078	83.3687	56.491	82.9237	80.4637	76.0041	1.11517	0.332289
Q61069	Upstream stimulatory factor 1 OS=Mus musculus OX=10090 GN=Usf1 PE=1 SV=1	Usf1	33.5701	6.1	1	1	135.386	103.329	177.103	152.132	136.51	129.123	135.386	103.329	177.103	152.132	136.51	129.123	1.00468	0.841057
Q61072	Disintegrin and metalloproteinase domain-containing protein 9 OS=Mus musculus OX=10090 GN=Adam9 PE=1 SV=2	Adam9	92.0794	12.7	9	9	213.191	137.024	149.3	180.416	180.489	177.659	213.191	137.024	149.3	180.416	180.489	177.659	1.07817	0.411771
Q61074	Protein phosphatase 1G OS=Mus musculus OX=10090 GN=Ppm1g PE=1 SV=3	Ppm1g	58.7281	52.8	20	20	2789.67	3122.06	3792.48	3069.36	3400.78	3381.06	2789.67	3122.06	3792.48	3069.36	3400.78	3381.06	1.01515	0.767925
Q61080	Forkhead box protein F1 OS=Mus musculus OX=10090 GN=Foxf1 PE=2 SV=2	Foxf1	39.958	7.7	1	1	11.8541	10.3416	9.8096	7.78956	8.40696	5.49806	11.8541	10.3416	9.8096	7.78956	8.40696	5.49806	0.677843	0.232003
Q61081	Hsp90 co-chaperone Cdc37 OS=Mus musculus OX=10090 GN=Cdc37 PE=1 SV=1	Cdc37	44.5934	43.5	14	14	6702.01	7620.6	8281.97	6826.6	8318.7	7279.42	6702.01	7620.6	8281.97	6826.6	8318.7	7279.42	0.992043	0.910207
Q61083	Mitogen-activated protein kinase kinase kinase 2 OS=Mus musculus OX=10090 GN=Map3k2 PE=1 SV=2	Map3k2	69.5736	31.8	11	9	208.832	190.011	226.736	238.015	199.21	217.271	208.832	190.011	226.736	238.015	199.21	217.271	1.04622	0.561085
Q61084	Mitogen-activated protein kinase kinase kinase 3 OS=Mus musculus OX=10090 GN=Map3k3 PE=1 SV=1	Map3k3	70.7756	20.4	8	8	270.53	279.784	224.285	269.53	256.985	203.248	270.53	279.784	224.285	269.53	256.985	203.248	0.942117	0.513539
Q61097	Kinase suppressor of Ras 1 OS=Mus musculus OX=10090 GN=Ksr1 PE=1 SV=1	Ksr1	96.755	3.9	2	2	37.5549	33.2138	34.3096	28.1074	11.0533	22.054	37.5549	33.2138	34.3096	28.1074	11.0533	22.054	0.582564	0.0335176
Q61103	Zinc finger protein ubi-d4 OS=Mus musculus OX=10090 GN=Dpf2 PE=1 SV=1	Dpf2	44.2296	47.8	14	14	801.314	771.428	721.16	776.23	819.416	817.402	801.314	771.428	721.16	776.23	819.416	817.402	1.05194	0.303903
Q61107	Guanylate-binding protein 3 OS=Mus musculus OX=10090 GN=Gbp3 PE=1 SV=1	Gbp3	70.8013	42.6	21	21	1840.23	1924.94	1793.67	1831.26	1941.84	1729.22	1840.23	1924.94	1793.67	1831.26	1941.84	1729.22	0.989833	0.81234
Q61112	45 kDa calcium-binding protein OS=Mus musculus OX=10090 GN=Sdf4 PE=1 SV=1	Sdf4	42.064	31.6	8	8	218.528	235.027	269.506	235.362	323.152	241.268	218.528	235.027	269.506	235.362	323.152	241.268	1.10611	0.352675
Q61127	NGFI-A-binding protein 2 OS=Mus musculus OX=10090 GN=Nab2 PE=1 SV=2	Nab2	56.577	37.1	17	17	1274.68	1085.34	1123.3	1195.15	1117.35	1161.55	1274.68	1085.34	1123.3	1195.15	1117.35	1161.55	0.997338	0.990641
Q61136	Serine/threonine-protein kinase PRP4 homolog OS=Mus musculus OX=10090 GN=Prpf4b PE=1 SV=3	Prpf4b	116.976	18.4	13	13	386.314	280.479	338.794	312.432	344.824	368.809	386.314	280.479	338.794	312.432	344.824	368.809	1.02036	0.764603
Q61140	Breast cancer anti-estrogen resistance protein 1 OS=Mus musculus OX=10090 GN=Bcar1 PE=1 SV=2	Bcar1	94.2849	42.1	23	22	896.321	793.975	804.191	771.735	803.29	802.574	896.321	793.975	804.191	771.735	803.29	802.574	0.953142	0.362359
Q61142	Spindlin-1 OS=Mus musculus OX=10090 GN=Spin1 PE=1 SV=2	Spin1	29.6426	21.4	3	2	63.8877	87.005	92.9555	96.2725	76.0403	85.6177	63.8877	87.005	92.9555	96.2725	76.0403	85.6177	1.05775	0.612718
Q61147	Ceruloplasmin OS=Mus musculus OX=10090 GN=Cp PE=1 SV=2	Cp	121.151	26.2	16	16	235.187	202.923	239.118	196.544	240.54	205.444	235.187	202.923	239.118	196.544	240.54	205.444	0.948761	0.507976
Q61160	FAS-associated death domain protein OS=Mus musculus OX=10090 GN=Fadd PE=1 SV=1	Fadd	22.9602	37.6	4	4	1823.48	2008.91	1992.64	1863.76	2028.98	1865.44	1823.48	2008.91	1992.64	1863.76	2028.98	1865.44	0.988523	0.808069
Q61161	Mitogen-activated protein kinase kinase kinase kinase 2 OS=Mus musculus OX=10090 GN=Map4k2 PE=1 SV=1	Map4k2	91.2654	27	13	12	255.965	212.536	304.45	300.433	291.284	283.704	255.965	212.536	304.45	300.433	291.284	283.704	1.13257	0.1579
Q61164	Transcriptional repressor CTCF OS=Mus musculus OX=10090 GN=Ctcf PE=1 SV=2	Ctcf	83.7455	27.7	19	19	1160.62	1141.39	1104.92	1144.79	1233.28	1185.69	1160.62	1141.39	1104.92	1144.79	1233.28	1185.69	1.04604	0.312964
Q61165	Sodium/hydrogen exchanger 1 OS=Mus musculus OX=10090 GN=Slc9a1 PE=1 SV=1	Slc9a1	91.4677	7.6	3	3	47.728	53.7763	60.3445	74.5322	56.1542	55.3433	47.728	53.7763	60.3445	74.5322	56.1542	55.3433	1.14941	0.321089
Q61166	Microtubule-associated protein RP/EB family member 1 OS=Mus musculus OX=10090 GN=Mapre1 PE=1 SV=3	Mapre1	30.0162	81.3	15	12	3824.86	3794.73	3879.4	3936.76	4068.54	3912.56	3824.86	3794.73	3879.4	3936.76	4068.54	3912.56	1.03643	0.342611
Q61171	Peroxiredoxin-2 OS=Mus musculus OX=10090 GN=Prdx2 PE=1 SV=3	Prdx2	21.7787	88.9	13	13	31456	31354.1	35222.2	31025.3	34835.7	30369.6	31456	31354.1	35222.2	31025.3	34835.7	30369.6	0.981621	0.727715
Q61183	Poly(A) polymerase alpha OS=Mus musculus OX=10090 GN=Papola PE=1 SV=4	Papola	82.3091	32.1	18	12	706.402	728.595	701.345	632.439	735.363	709.646	706.402	728.595	701.345	632.439	735.363	709.646	0.972433	0.579703
Q61187	Tumor susceptibility gene 101 protein OS=Mus musculus OX=10090 GN=Tsg101 PE=1 SV=2	Tsg101	44.1236	21.5	7	6	669.845	738.398	807.718	658.475	719.404	737.987	669.845	738.398	807.718	658.475	719.404	737.987	0.95483	0.473178
Q61188	Histone-lysine N-methyltransferase EZH2 OS=Mus musculus OX=10090 GN=Ezh2 PE=1 SV=2	Ezh2	85.2921	12.7	6	5	95.4153	118.398	109.054	93.4338	116.315	131.746	95.4153	118.398	109.054	93.4338	116.315	131.746	1.05769	0.654608
Q61191	Host cell factor 1 OS=Mus musculus OX=10090 GN=Hcfc1 PE=1 SV=2	Hcfc1	210.437	34.7	44	44	2574.79	2445.54	2434.46	2400.21	2443.9	2395.61	2574.79	2445.54	2434.46	2400.21	2443.9	2395.61	0.97115	0.459193
Q61194	Phosphatidylinositol 4-phosphate 3-kinase C2 domain-containing subunit alpha OS=Mus musculus OX=10090 GN=Pik3c2a PE=1 SV=2	Pik3c2a	190.758	21.8	26	26	255.465	203.375	240.529	273.626	197.692	231.908	255.465	203.375	240.529	273.626	197.692	231.908	1.00551	0.989577
Q61205	Platelet-activating factor acetylhydrolase IB subunit alpha1 OS=Mus musculus OX=10090 GN=Pafah1b3 PE=1 SV=1	Pafah1b3	25.8534	69.4	11	11	3698.88	3888.33	3912.78	3755.36	3871.37	4277.1	3698.88	3888.33	3912.78	3755.36	3871.37	4277.1	1.03512	0.47699
[truncated: 4,598 more rows]
