# Supplementary material for: Fabp5 Is the Key Regulator Mediating γ‐CEHC Differentiation in Osteoblasts and Osteoclasts
Source: Biofactors. 2026 Jan 19;52(1):e70079. doi: 10.1002/biof.70079 (PMC12813964; doi:10.1002/biof.70079)
Supplement: Supplementary file 6 — Table S3: List of proteins with modified thermal stability following γ‐CEHC treatment in MC3T3‐E1 cells. [file BIOF-52-0-s005.xlsx]

## Sheet: γ-CEHCvsDMSO
Protein accession	Protein description	Gene name	γ-CEHC/DMSO Ratio	γ-CEHC/DMSO P value	Regulated Type	MW [kDa]	Coverage [%]	Peptides	Unique peptides	Intensity DMSO_1	Intensity DMSO_2	Intensity DMSO_3	Intensity γ-CEHC_1	Intensity γ-CEHC_2	Intensity γ-CEHC_3	DMSO_1	DMSO_2	DMSO_3	γ-CEHC_1	γ-CEHC_2	γ-CEHC_3	Subcellular localization	KEGG KO No.	KEGG Gene	KEGG pathway	Biological Process	Cellular Component	Molecular Function	Pfam ID	Domain description	KOG category	KOG NO.	KOG description	WikiPathways	externalDetailsURL	Is_TF	Reactome pathway	Reactome link	HallMark	msigdbURL
O88466	Zinc finger protein 106 OS=Mus musculus OX=10090 GN=Znf106 PE=1 SV=3	Znf106	0.48184	0.000697705	Down	208.964	0.8	1	1	67.814	86.6583	59.2333	38.5591	35.4909	28.922	67.814	86.6583	59.2333	38.5591	35.4909	28.922	nucleus	K24691			GO:0000209 protein polyubiquitination; GO:0006508 proteolysis; GO:0006511 ubiquitin-dependent protein catabolic process; GO:0006807 nitrogen compound metabolic process; GO:0007154 cell communication; GO:0007165 signal transduction; GO:0007166 cell surface receptor signaling pathway; GO:0007167 enzyme-linked receptor protein signaling pathway; GO:0007169 transmembrane receptor protein tyrosine kin…	GO:0005622 intracellular anatomical structure; GO:0005634 nucleus; GO:0005737 cytoplasm; GO:0005829 cytosol; GO:0016020 membrane; GO:0043226 organelle; GO:0043227 membrane-bounded organelle; GO:0043229 intracellular organelle; GO:0043231 intracellular membrane-bounded organelle;	GO:0001515 opioid peptide activity; GO:0005102 signaling receptor binding; GO:0005488 binding; GO:0005515 protein binding; GO:0017124 SH3 domain binding; GO:0019904 protein domain specific binding; GO:0030545 signaling receptor regulator activity; GO:0032182 ubiquitin-like protein binding; GO:0043130 ubiquitin binding; GO:0048018 receptor ligand activity; GO:0098772 molecular function regulator a…			R	KOG1721	FOG: Zn-finger
P00687	Alpha-amylase 1 OS=Mus musculus OX=10090 GN=Amy1 PE=1 SV=2	Amy1	1.87345	0.00366582	Up	57.6437	3.1	1	1	29.8593	22.3531	38.5937	59.9472	61.1332	49.0407	29.8593	22.3531	38.5937	59.9472	61.1332	49.0407	extracellular	K01176	AMY; alpha-amylase [EC:3.2.1.1]	mmu04973 Carbohydrate digestion and absorption; mmu01100 Metabolic pathways; mmu00500 Starch and sucrose metabolism; mmu04970 Salivary secretion; mmu04972 Pancreatic secretion	GO:0005975 carbohydrate metabolic process; GO:0007586 digestion; GO:0008152 metabolic process; GO:0009056 catabolic process; GO:0009605 response to external stimulus; GO:0009607 response to biotic stimulus; GO:0009617 response to bacterium; GO:0016052 carbohydrate catabolic process; GO:0032501 multicellular organismal process; GO:0043207 response to external biotic stimulus; GO:0044238 primary me…	GO:0005576 extracellular region; GO:0005615 extracellular space;	GO:0003824 catalytic activity; GO:0004553 hydrolase activity, hydrolyzing O-glycosyl compounds; GO:0004556 alpha-amylase activity; GO:0005488 binding; GO:0005509 calcium ion binding; GO:0016160 amylase activity; GO:0016787 hydrolase activity; GO:0016798 hydrolase activity, acting on glycosyl bonds; GO:0031404 chloride ion binding; GO:0043167 ion binding; GO:0043168 anion binding; GO:0043169 catio…	PF00128; PF02806	PF00128 Alpha amylase, catalytic domain; PF02806 Alpha amylase, C-terminal all-beta domain	G	KOG2212	Alpha-amylase
Q05816	Fatty acid-binding protein 5 OS=Mus musculus OX=10090 GN=Fabp5 PE=1 SV=3	Fabp5	0.642496	0.00251126	Down	15.1374	73.3	11	11	13139.9	18826.8	20478.6	11816.1	11794.1	10085.7	13139.9	18826.8	20478.6	11816.1	11794.1	10085.7	extracellular	K08754	FABP5; fatty acid-binding protein 5, epidermal	mmu03320 PPAR signaling pathway	GO:0001775 cell activation; GO:0001816 cytokine production; GO:0001932 regulation of protein phosphorylation; GO:0001933 negative regulation of protein phosphorylation; GO:0002252 immune effector process; GO:0002263 cell activation involved in immune response; GO:0002274 myeloid leukocyte activation; GO:0002275 myeloid cell activation involved in immune response; GO:0002283 neutrophil activation …	GO:0000323 lytic vacuole; GO:0005576 extracellular region; GO:0005615 extracellular space; GO:0005622 intracellular anatomical structure; GO:0005634 nucleus; GO:0005654 nucleoplasm; GO:0005737 cytoplasm; GO:0005764 lysosome; GO:0005766 primary lysosome; GO:0005773 vacuole; GO:0005775 vacuolar lumen; GO:0005829 cytosol; GO:0005886 plasma membrane; GO:0012505 endomembrane system; GO:0012506 vesicle…	GO:0001972 retinoic acid binding; GO:0005102 signaling receptor binding; GO:0005215 transporter activity; GO:0005319 lipid transporter activity; GO:0005324 long-chain fatty acid transporter activity; GO:0005488 binding; GO:0005501 retinoid binding; GO:0005504 fatty acid binding; GO:0005515 protein binding; GO:0008289 lipid binding; GO:0019840 isoprenoid binding; GO:0031406 carboxylic acid binding…	PF00061	PF00061 Lipocalin / cytosolic fatty-acid binding protein family	I	KOG4015	Fatty acid-binding protein FABP	WP2316 PPAR signaling pathway	http://www.wikipathways.org/instance/WP2316_r106870		R-MMU-1430728 Metabolism;R-MMU-162582 Signal Transduction;R-MMU-163560 Triglyceride catabolism;R-MMU-168249 Innate Immune System;R-MMU-168256 Immune System;R-MMU-5362517 Signaling by Retinoic Acid;R-MMU-556833 Metabolism of lipids;R-MMU-6798695 Neutrophil degranulation;R-MMU-8979227 Triglyceride metabolism;R-MMU-9006931 Signaling by Nuclear Receptors	https://reactome.org/PathwayBrowser/#/R-MMU-1430728;https://reactome.org/PathwayBrowser/#/R-MMU-162582;https://reactome.org/PathwayBrowser/#/R-MMU-163560;https://reactome.org/PathwayBrowser/#/R-MMU-168249;https://reactome.org/PathwayBrowser/#/R-MMU-168256;https://reactome.org/PathwayBrowser/#/R-MMU-5362517;https://reactome.org/PathwayBrowser/#/R-MMU-556833;https://reactome.org/PathwayBrowser/#/R-…	CHOLESTEROL HOMEOSTASIS;ESTROGEN RESPONSE LATE	https://www.gsea-msigdb.org/gsea/msigdb/mouse/geneset/HALLMARK_CHOLESTEROL_HOMEOSTASIS;https://www.gsea-msigdb.org/gsea/msigdb/mouse/geneset/HALLMARK_ESTROGEN_RESPONSE_LATE
Q62165	Dystroglycan 1 OS=Mus musculus OX=10090 GN=Dag1 PE=1 SV=4	Dag1	2.47983	0.00213926	Up	96.9047	11.5	6	6	46.5726	38.7258	58.1069	76.4982	102.289	176.833	46.5726	38.7258	58.1069	76.4982	102.289	176.833	peroxisome	K06265	DAG1; dystroglycan 1	mmu05416 Viral myocarditis; mmu05414 Dilated cardiomyopathy; mmu04512 ECM-receptor interaction; mmu05412 Arrhythmogenic right ventricular cardiomyopathy; mmu05410 Hypertrophic cardiomyopathy	GO:0000003 reproduction; GO:0000226 microtubule cytoskeleton organization; GO:0000578 embryonic axis specification; GO:0000902 cell morphogenesis; GO:0001763 morphogenesis of a branching structure; GO:0001932 regulation of protein phosphorylation; GO:0001933 negative regulation of protein phosphorylation; GO:0001934 positive regulation of protein phosphorylation; GO:0001952 regulation of cell-mat…	GO:0005576 extracellular region; GO:0005604 basement membrane; GO:0005615 extracellular space; GO:0005622 intracellular anatomical structure; GO:0005634 nucleus; GO:0005654 nucleoplasm; GO:0005737 cytoplasm; GO:0005783 endoplasmic reticulum; GO:0005788 endoplasmic reticulum lumen; GO:0005794 Golgi apparatus; GO:0005796 Golgi lumen; GO:0005829 cytosol; GO:0005856 cytoskeleton; GO:0005886 plasma me…	GO:0002162 dystroglycan binding; GO:0003779 actin binding; GO:0005198 structural molecule activity; GO:0005488 binding; GO:0005515 protein binding; GO:0008092 cytoskeletal protein binding; GO:0008307 structural constituent of muscle; GO:0015631 tubulin binding; GO:0017166 vinculin binding; GO:0019904 protein domain specific binding; GO:0042169 SH2 domain binding; GO:0042802 identical protein bind…	PF18424	PF18424 Alpha-Dystroglycan N-terminal domain 2	W	KOG3781	Dystroglycan	WP2573 Primary focal segmental glomerulosclerosis (FSGS)	http://www.wikipathways.org/instance/WP2573_r117937		R-MMU-1266738 Developmental Biology;R-MMU-376176 Signaling by ROBO receptors;R-MMU-392499 Metabolism of proteins;R-MMU-422475 Axon guidance;R-MMU-5173105 O-linked glycosylation;R-MMU-597592 Post-translational protein modification;R-MMU-9010553 Regulation of expression of SLITs and ROBOs;R-MMU-9675108 Nervous system development	https://reactome.org/PathwayBrowser/#/R-MMU-1266738;https://reactome.org/PathwayBrowser/#/R-MMU-376176;https://reactome.org/PathwayBrowser/#/R-MMU-392499;https://reactome.org/PathwayBrowser/#/R-MMU-422475;https://reactome.org/PathwayBrowser/#/R-MMU-5173105;https://reactome.org/PathwayBrowser/#/R-MMU-597592;https://reactome.org/PathwayBrowser/#/R-MMU-9010553;https://reactome.org/PathwayBrowser/#/R…
Q80UK7	Spindle assembly abnormal protein 6 homolog OS=Mus musculus OX=10090 GN=Sass6 PE=2 SV=2	Sass6	1.95751	0.00318294	Up	74.0535	7.5	4	4	28.164	31.8027	49.6987	60.5356	67.1242	87.0109	28.164	31.8027	49.6987	60.5356	67.1242	87.0109	nucleus	K16487			GO:0000003 reproduction; GO:0000226 microtubule cytoskeleton organization; GO:0000278 mitotic cell cycle; GO:0000280 nuclear division; GO:0006996 organelle organization; GO:0007010 cytoskeleton organization; GO:0007017 microtubule-based process; GO:0007049 cell cycle; GO:0007051 spindle organization; GO:0007052 mitotic spindle organization; GO:0007098 centrosome cycle; GO:0007099 centriole replic…	GO:0005622 intracellular anatomical structure; GO:0005737 cytoplasm; GO:0005813 centrosome; GO:0005814 centriole; GO:0005815 microtubule organizing center; GO:0005829 cytosol; GO:0005856 cytoskeleton; GO:0015630 microtubule cytoskeleton; GO:0043226 organelle; GO:0043228 non-membrane-bounded organelle; GO:0043229 intracellular organelle; GO:0043232 intracellular non-membrane-bounded organelle; GO:…	GO:0005488 binding; GO:0005515 protein binding;	PF16531	PF16531 Centriolar protein SAS N-terminal									MITOTIC SPINDLE	https://www.gsea-msigdb.org/gsea/msigdb/mouse/geneset/HALLMARK_MITOTIC_SPINDLE
Q8BJL0	SWI/SNF-related matrix-associated actin-dependent regulator of chromatin subfamily A-like protein 1 OS=Mus musculus OX=10090 GN=Smarcal1 PE=1 SV=1	Smarcal1	1.54394	0.00360755	Up	100.84	14.4	7	7	89.8723	86.2055	90.4693	107.712	158.261	145.559	89.8723	86.2055	90.4693	107.712	158.261	145.559	nucleus	K14440			GO:0000278 mitotic cell cycle; GO:0000723 telomere maintenance; GO:0000724 double-strand break repair via homologous recombination; GO:0000725 recombinational repair; GO:0001325 formation of extrachromosomal circular DNA; GO:0001501 skeletal system development; GO:0001525 angiogenesis; GO:0001568 blood vessel development; GO:0001944 vasculature development; GO:0002376 immune system process; GO:00…	GO:0005622 intracellular anatomical structure; GO:0005634 nucleus; GO:0005654 nucleoplasm; GO:0005694 chromosome; GO:0005700 polytene chromosome; GO:0005705 polytene chromosome interband; GO:0031974 membrane-enclosed lumen; GO:0031981 nuclear lumen; GO:0035861 site of double-strand break; GO:0043226 organelle; GO:0043227 membrane-bounded organelle; GO:0043228 non-membrane-bounded organelle; GO:00…	GO:0003676 nucleic acid binding; GO:0003678 DNA helicase activity; GO:0003824 catalytic activity; GO:0004386 helicase activity; GO:0005488 binding; GO:0008094 ATP-dependent activity, acting on DNA; GO:0009378 four-way junction helicase activity; GO:0016462 pyrophosphatase activity; GO:0016787 hydrolase activity; GO:0016817 hydrolase activity, acting on acid anhydrides; GO:0016818 hydrolase activi…	PF00176; PF00271	PF00176 SNF2-related domain; PF00271 Helicase conserved C-terminal domain	B	KOG1000	Chromatin remodeling protein HARP/SMARCAL1, DEAD-box superfamily	WP2573 Primary focal segmental glomerulosclerosis (FSGS)	http://www.wikipathways.org/instance/WP2573_r117937
Q8CFE6	Sodium-coupled neutral amino acid symporter 2 OS=Mus musculus OX=10090 GN=Slc38a2 PE=1 SV=1	Slc38a2	1.70178	0.00645267	Up	55.5034	4.2	1	1	45.0273	39.3288	58.1533	62.3031	84.6916	95.5254	45.0273	39.3288	58.1533	62.3031	84.6916	95.5254	plasma membrane	K14207	SLC38A2; solute carrier family 38 (sodium-coupled neutral amino acid transporter), member 2	mmu04727 GABAergic synapse; mmu04724 Glutamatergic synapse; mmu04974 Protein digestion and absorption	GO:0000003 reproduction; GO:0003333 amino acid transmembrane transport; GO:0006355 regulation of DNA-templated transcription; GO:0006357 regulation of transcription by RNA polymerase II; GO:0006810 transport; GO:0006811 monoatomic ion transport; GO:0006812 monoatomic cation transport; GO:0006820 monoatomic anion transport; GO:0006835 dicarboxylic acid transport; GO:0006855 xenobiotic transmembran…	GO:0005886 plasma membrane; GO:0005903 brush border; GO:0016020 membrane; GO:0016323 basolateral plasma membrane; GO:0030424 axon; GO:0030425 dendrite; GO:0036477 somatodendritic compartment; GO:0042383 sarcolemma; GO:0042995 cell projection; GO:0043005 neuron projection; GO:0043025 neuronal cell body; GO:0044297 cell body; GO:0071944 cell periphery; GO:0097447 dendritic tree; GO:0098590 plasma m…	GO:0005215 transporter activity; GO:0005290 L-histidine transmembrane transporter activity; GO:0005342 organic acid transmembrane transporter activity; GO:0008028 monocarboxylic acid transmembrane transporter activity; GO:0008324 monoatomic cation transmembrane transporter activity; GO:0008509 monoatomic anion transmembrane transporter activity; GO:0008514 organic anion transmembrane transporter …			E	KOG1305	Amino acid transporter protein	WP1270 Endochondral ossification	http://www.wikipathways.org/instance/WP1270_r117880		R-MMU-112310 Neurotransmitter release cycle;R-MMU-112315 Transmission across Chemical Synapses;R-MMU-112316 Neuronal System;R-MMU-210500 Glutamate Neurotransmitter Release Cycle;R-MMU-352230 Amino acid transport across the plasma membrane;R-MMU-382551 Transport of small molecules;R-MMU-425393 Transport of inorganic cations/anions and amino acids/oligopeptides;R-MMU-425407 SLC-mediated transmembra…	https://reactome.org/PathwayBrowser/#/R-MMU-112310;https://reactome.org/PathwayBrowser/#/R-MMU-112315;https://reactome.org/PathwayBrowser/#/R-MMU-112316;https://reactome.org/PathwayBrowser/#/R-MMU-210500;https://reactome.org/PathwayBrowser/#/R-MMU-352230;https://reactome.org/PathwayBrowser/#/R-MMU-382551;https://reactome.org/PathwayBrowser/#/R-MMU-425393;https://reactome.org/PathwayBrowser/#/R-MM…	ANDROGEN RESPONSE	https://www.gsea-msigdb.org/gsea/msigdb/mouse/geneset/HALLMARK_ANDROGEN_RESPONSE
Q9JL16	Interferon-stimulated gene 20 kDa protein OS=Mus musculus OX=10090 GN=Isg20 PE=1 SV=1	Isg20	2.49188	0.00651433	Up	32.5029	12	3	3	58.3845	245.848	55.1409	284.068	294.444	317.001	58.3845	245.848	55.1409	284.068	294.444	317.001	cytoplasm	K12579			GO:0002252 immune effector process; GO:0002376 immune system process; GO:0006139 nucleobase-containing compound metabolic process; GO:0006259 DNA metabolic process; GO:0006308 DNA catabolic process; GO:0006401 RNA catabolic process; GO:0006725 cellular aromatic compound metabolic process; GO:0006807 nitrogen compound metabolic process; GO:0006950 response to stress; GO:0006952 defense response; G…	GO:0005622 intracellular anatomical structure; GO:0005634 nucleus; GO:0005654 nucleoplasm; GO:0005730 nucleolus; GO:0005737 cytoplasm; GO:0015030 Cajal body; GO:0016604 nuclear body; GO:0016605 PML body; GO:0031974 membrane-enclosed lumen; GO:0031981 nuclear lumen; GO:0043226 organelle; GO:0043227 membrane-bounded organelle; GO:0043228 non-membrane-bounded organelle; GO:0043229 intracellular orga…	GO:0000175 3'-5'-RNA exonuclease activity; GO:0003676 nucleic acid binding; GO:0003723 RNA binding; GO:0003824 catalytic activity; GO:0004518 nuclease activity; GO:0004527 exonuclease activity; GO:0004529 DNA exonuclease activity; GO:0004532 RNA exonuclease activity; GO:0004536 DNA nuclease activity; GO:0004540 RNA nuclease activity; GO:0005488 binding; GO:0008296 3'-5'-DNA exonuclease activity; …			L	KOG2249	3'-5' exonuclease						HYPOXIA;APOPTOSIS;ESTROGEN RESPONSE LATE;INTERFERON ALPHA RESPONSE;INTERFERON GAMMA RESPONSE;GLYCOLYSIS	https://www.gsea-msigdb.org/gsea/msigdb/mouse/geneset/HALLMARK_HYPOXIA;https://www.gsea-msigdb.org/gsea/msigdb/mouse/geneset/HALLMARK_APOPTOSIS;https://www.gsea-msigdb.org/gsea/msigdb/mouse/geneset/HALLMARK_ESTROGEN_RESPONSE_LATE;https://www.gsea-msigdb.org/gsea/msigdb/mouse/geneset/HALLMARK_INTERFERON_ALPHA_RESPONSE;https://www.gsea-msigdb.org/gsea/msigdb/mouse/geneset/HALLMARK_INTERFERON_GAMMA_…
O35566	CD151 antigen OS=Mus musculus OX=10090 GN=Cd151 PE=1 SV=2	Cd151	4.47532	0.00802792	Up	28.2461	5.9	1	1	28.9925	15.4859	18.9172	27.6069	101.434	154.675	28.9925	15.4859	18.9172	27.6069	101.434	154.675	plasma membrane	K06537			GO:0001775 cell activation; GO:0002009 morphogenesis of an epithelium; GO:0002011 morphogenesis of an epithelial sheet; GO:0002376 immune system process; GO:0006950 response to stress; GO:0007044 cell-substrate junction assembly; GO:0007154 cell communication; GO:0007155 cell adhesion; GO:0007165 signal transduction; GO:0007166 cell surface receptor signaling pathway; GO:0008283 cell population p…	GO:0005576 extracellular region; GO:0005604 basement membrane; GO:0005622 intracellular anatomical structure; GO:0005737 cytoplasm; GO:0005829 cytosol; GO:0005886 plasma membrane; GO:0009986 cell surface; GO:0016020 membrane; GO:0031012 extracellular matrix; GO:0062023 collagen-containing extracellular matrix; GO:0071944 cell periphery;	GO:0005102 signaling receptor binding; GO:0005178 integrin binding; GO:0005488 binding; GO:0005515 protein binding; GO:0044877 protein-containing complex binding; GO:0050839 cell adhesion molecule binding;			R	KOG3882	Tetraspanin family integral membrane protein	WP2573 Primary focal segmental glomerulosclerosis (FSGS);WP488 Alpha 6 beta 4 integrin signaling pathway	http://www.wikipathways.org/instance/WP2573_r117937;http://www.wikipathways.org/instance/WP488_r117859		R-MMU-1500931 Cell-Cell communication;R-MMU-446107 Type I hemidesmosome assembly;R-MMU-446728 Cell junction organization	https://reactome.org/PathwayBrowser/#/R-MMU-1500931;https://reactome.org/PathwayBrowser/#/R-MMU-446107;https://reactome.org/PathwayBrowser/#/R-MMU-446728	ADIPOGENESIS	https://www.gsea-msigdb.org/gsea/msigdb/mouse/geneset/HALLMARK_ADIPOGENESIS
Q7TNF8	Peripheral-type benzodiazepine receptor-associated protein 1 OS=Mus musculus OX=10090 GN=Tspoap1 PE=2 SV=2	Tspoap1	2.61993	0.00723866	Up	199.929	0.4	1	1	221.652	76.7558	155.66	216.378	420.16	553.091	221.652	76.7558	155.66	216.378	420.16	553.091	nucleus	K19922			GO:0006629 lipid metabolic process; GO:0006694 steroid biosynthetic process; GO:0006700 C21-steroid hormone biosynthetic process; GO:0006996 organelle organization; GO:0007010 cytoskeleton organization; GO:0007154 cell communication; GO:0007267 cell-cell signaling; GO:0007268 chemical synaptic transmission; GO:0007274 neuromuscular synaptic transmission; GO:0008152 metabolic process; GO:0008202 s…	GO:0005622 intracellular anatomical structure; GO:0005737 cytoplasm; GO:0005739 mitochondrion; GO:0005829 cytosol; GO:0005856 cytoskeleton; GO:0005938 cell cortex; GO:0030863 cortical cytoskeleton; GO:0043226 organelle; GO:0043227 membrane-bounded organelle; GO:0043228 non-membrane-bounded organelle; GO:0043229 intracellular organelle; GO:0043231 intracellular membrane-bounded organelle; GO:00432…	GO:0005102 signaling receptor binding; GO:0005488 binding; GO:0005515 protein binding; GO:0030156 benzodiazepine receptor binding;	PF14604; PF07653	PF14604 Variant SH3 domain; PF07653 Variant SH3 domain	TZ	KOG3632	Peripheral benzodiazepine receptor PRAX-1				R-MMU-112310 Neurotransmitter release cycle;R-MMU-112315 Transmission across Chemical Synapses;R-MMU-112316 Neuronal System;R-MMU-1430728 Metabolism;R-MMU-181429 Serotonin Neurotransmitter Release Cycle;R-MMU-181430 Norepinephrine Neurotransmitter Release Cycle;R-MMU-196071 Metabolism of steroid hormones;R-MMU-196108 Pregnenolone biosynthesis;R-MMU-210500 Glutamate Neurotransmitter Release Cycle;…	https://reactome.org/PathwayBrowser/#/R-MMU-112310;https://reactome.org/PathwayBrowser/#/R-MMU-112315;https://reactome.org/PathwayBrowser/#/R-MMU-112316;https://reactome.org/PathwayBrowser/#/R-MMU-1430728;https://reactome.org/PathwayBrowser/#/R-MMU-181429;https://reactome.org/PathwayBrowser/#/R-MMU-181430;https://reactome.org/PathwayBrowser/#/R-MMU-196071;https://reactome.org/PathwayBrowser/#/R-M…
