# Supplementary material for: Fabp5 Is the Key Regulator Mediating γ‐CEHC Differentiation in Osteoblasts and Osteoclasts
Source: Biofactors. 2026 Jan 19;52(1):e70079. doi: 10.1002/biof.70079 (PMC12813964; doi:10.1002/biof.70079)
Supplement: Supplementary file 7 — Table S4: List of proteins identified by quantitative proteome analysis in RAW264.7 cells. [file BIOF-52-0-s007.xlsx]

## Sheet: Protein_quant
Protein accession	Protein description	Gene name	MW [kDa]	Coverage [%]	Peptides	Unique peptides	Intensity DMSO_1	Intensity DMSO_2	Intensity DMSO_3	Intensity γ-CEHC_1	Intensity γ-CEHC_2	Intensity γ-CEHC_3	DMSO_1	DMSO_2	DMSO_3	γ-CEHC_1	γ-CEHC_2	γ-CEHC_3	γ-CEHC/DMSO Ratio	γ-CEHC/DMSO P value
A0A0G2JDV3	Guanylate-binding protein 6 OS=Mus musculus OX=10090 GN=Gbp6 PE=2 SV=2	Gbp6	70.4427	24.2	9	5	189.531	208.39	223.904	174.945	205.231	175.874	189.531	208.39	223.904	174.945	205.231	175.874	0.894223	0.16853
A0A140LIF8	Immunity-related GTPase family M protein 2 OS=Mus musculus OX=10090 GN=Irgm2 PE=1 SV=2	Irgm2	45.2049	4.6	1	1		82.6162	97.0004	80.388	71.4701	72.473		82.6162	97.0004	80.388	71.4701	72.473	0.832629
A1L314	Macrophage-expressed gene 1 protein OS=Mus musculus OX=10090 GN=Mpeg1 PE=1 SV=1	Mpeg1	78.3905	15	6	6	182.735	183.401	194.48	186.997	177.621	182.085	182.735	183.401	194.48	186.997	177.621	182.085	0.975183	0.683885
A2A432	Cullin-4B OS=Mus musculus OX=10090 GN=Cul4b PE=1 SV=1	Cul4b	110.699	50.1	47	37	3460.72	2877.9	3356.37	2805.35	2536.95	2416.06	3460.72	2877.9	3356.37	2805.35	2536.95	2416.06	0.800244	0.00602965
A2A5K6	Zinc finger protein 335 OS=Mus musculus OX=10090 GN=Znf335 PE=1 SV=1	Znf335	145.603	4.5	4	4	65.5407	62.9071	74.4697	68.515	56.3243	54.4127	65.5407	62.9071	74.4697	68.515	56.3243	54.4127	0.883374	0.280795
A2A5R2	Brefeldin A-inhibited guanine nucleotide-exchange protein 2 OS=Mus musculus OX=10090 GN=Arfgef2 PE=1 SV=1	Arfgef2	202.24	45.4	59	46	1041.68	1142.64	1024.08	1055.31	1104.37	1100.05	1041.68	1142.64	1024.08	1055.31	1104.37	1100.05	1.016	0.721096
A2A5Z6	E3 ubiquitin-protein ligase SMURF2 OS=Mus musculus OX=10090 GN=Smurf2 PE=1 SV=1	Smurf2	86.1748	2.1	1	1	15.9006	34.6618	14.1948	31.7354	25.9161	42.0602	15.9006	34.6618	14.1948	31.7354	25.9161	42.0602	1.53978	0.0998726
A2A6Q5	Cell division cycle protein 27 homolog OS=Mus musculus OX=10090 GN=Cdc27 PE=1 SV=1	Cdc27	91.8424	31.3	15	15	354.696	395.714	333.652	388.889	327.911	319.132	354.696	395.714	333.652	388.889	327.911	319.132	0.955603	0.535016
A2A884	Transcription factor HIVEP3 OS=Mus musculus OX=10090 GN=Hivep3 PE=1 SV=1	Hivep3	253.413	5.9	7	6	48.827	61.9689	45.1349	59.3867	54.6728	55.5962	48.827	61.9689	45.1349	59.3867	54.6728	55.5962	1.08802	0.462151
A2A8L1	Chromodomain-helicase-DNA-binding protein 5 OS=Mus musculus OX=10090 GN=Chd5 PE=1 SV=1	Chd5	222.515	5.7	7	7	58.0096	331.832	73.1376	315.199	298.468	309.011	58.0096	331.832	73.1376	315.199	298.468	309.011	1.99292	0.0302012
A2A9C3	KICSTOR complex protein SZT2 OS=Mus musculus OX=10090 GN=Szt2 PE=1 SV=1	Szt2	377.627	12.1	24	24	176.138	269.118	241.844	222.811	231.245	211.751	176.138	269.118	241.844	222.811	231.245	211.751	0.969012	0.878795
A2AAY5	SH3 and PX domain-containing protein 2B OS=Mus musculus OX=10090 GN=Sh3pxd2b PE=1 SV=1	Sh3pxd2b	101.517	38.5	24	24	1253.03	1481.07	1251.8	1398.44	1406.86	1412.88	1253.03	1481.07	1251.8	1398.44	1406.86	1412.88	1.05828	0.293933
A2ABV5	Mediator of RNA polymerase II transcription subunit 14 OS=Mus musculus OX=10090 GN=Med14 PE=1 SV=1	Med14	160.966	19.4	18	18	250.123	309.334	258.419	297.57	279.024	263.13	250.123	309.334	258.419	297.57	279.024	263.13	1.02671	0.692334
A2AF47	Dedicator of cytokinesis protein 11 OS=Mus musculus OX=10090 GN=Dock11 PE=1 SV=1	Dock11	237.771	25	39	39	292.058	280.542	302.991	285.708	301.212	272.539	292.058	280.542	302.991	285.708	301.212	272.539	0.981575	0.739669
A2AGH6	Mediator of RNA polymerase II transcription subunit 12 OS=Mus musculus OX=10090 GN=Med12 PE=1 SV=1	Med12	244.561	22.6	32	30	418.215	423.821	413.527	361.392	466.678	458.881	418.215	423.821	413.527	361.392	466.678	458.881	1.025	0.809779
A2AGT5	Cytoskeleton-associated protein 5 OS=Mus musculus OX=10090 GN=Ckap5 PE=1 SV=1	Ckap5	225.635	39.1	63	63	817.16	843.96	808.887	726.33	730.437	653.644	817.16	843.96	808.887	726.33	730.437	653.644	0.854415	0.0102085
A2AH22	Activating molecule in BECN1-regulated autophagy protein 1 OS=Mus musculus OX=10090 GN=Ambra1 PE=1 SV=1	Ambra1	142.879	14.4	11	11	241.606	209.04	208.755	161.12	219.461	235.02	241.606	209.04	208.755	161.12	219.461	235.02	0.933576	0.462881
A2AI05	NADPH-dependent diflavin oxidoreductase 1 OS=Mus musculus OX=10090 GN=Ndor1 PE=2 SV=1	Ndor1	67.1832	28.1	10	10	299.876	248.318	251.556	274.222	249.755	269.526	299.876	248.318	251.556	274.222	249.755	269.526	0.992188	0.944961
A2AIV2	Protein virilizer homolog OS=Mus musculus OX=10090 GN=Virma PE=1 SV=1	Virma	201.439	27.7	32	32	325.627	340.271	323.839	390.205	349.422	297.016	325.627	340.271	323.839	390.205	349.422	297.016	1.04739	0.596926
A2AIV8	Caspase recruitment domain-containing protein 9 OS=Mus musculus OX=10090 GN=Card9 PE=1 SV=1	Card9	62.4619	46.5	22	22	1162.42	1345.56	1135.4	1249.28	1156.34	1183.56	1162.42	1345.56	1135.4	1249.28	1156.34	1183.56	0.98512	0.822828
A2AJ76	Hemicentin-2 OS=Mus musculus OX=10090 GN=Hmcn2 PE=1 SV=1	Hmcn2	547.198	0.5	1	1	36.2045	40.099	26.6936	42.0054	17.5743	40.2291	36.2045	40.099	26.6936	42.0054	17.5743	40.2291	0.969044	0.734568
A2AJK6	Chromodomain-helicase-DNA-binding protein 7 OS=Mus musculus OX=10090 GN=Chd7 PE=1 SV=1	Chd7	334.061	8.2	15	14	245.483	187.778	177.485	201.106	216.24	199.038	245.483	187.778	177.485	201.106	216.24	199.038	1.00923	0.840565
A2AKX3	Probable helicase senataxin OS=Mus musculus OX=10090 GN=Setx PE=1 SV=1	Setx	297.589	11.5	18	18	151.66	140.735	163.6	161.076	150.167	172.387	151.66	140.735	163.6	161.076	150.167	172.387	1.0606	0.439668
A2AL36	Centriolin OS=Mus musculus OX=10090 GN=Cntrl PE=1 SV=2	Cntrl	268.88	4.4	6	6	91.5567	100.929	89.2767	80.0312	105.271	84.9398	91.5567	100.929	89.2767	80.0312	105.271	84.9398	0.959111	0.644265
A2ALV5	Protein shortage in chiasmata 1 ortholog OS=Mus musculus OX=10090 GN=Shoc1 PE=1 SV=1	Shoc1	168.065	0.9	1	1	631.124	792.328	601.931	697.658	669.98	694.846	631.124	792.328	601.931	697.658	669.98	694.846	1.01832	0.734398
A2AN08	E3 ubiquitin-protein ligase UBR4 OS=Mus musculus OX=10090 GN=Ubr4 PE=1 SV=1	Ubr4	572.29	42.2	151	151	1194.77	1197.03	1171.15	1271.37	1220.01	1203.05	1194.77	1197.03	1171.15	1271.37	1220.01	1203.05	1.0369	0.382239
A2APB8	Targeting protein for Xklp2 OS=Mus musculus OX=10090 GN=Tpx2 PE=1 SV=1	Tpx2	85.8941	40.1	24	24	403.911	319.291	381.3	338.992	281.885	354.229	403.911	319.291	381.3	338.992	281.885	354.229	0.882847	0.174009
A2AQ07	Tubulin beta-1 chain OS=Mus musculus OX=10090 GN=Tubb1 PE=1 SV=1	Tubb1	50.4409	2.7	1	1	4179.45	1438.25	4276.8	2117.95	3454.78	1206.98	4179.45	1438.25	4276.8	2117.95	3454.78	1206.98	0.6852	0.311422
A2AQ19	RNA polymerase-associated protein RTF1 homolog OS=Mus musculus OX=10090 GN=Rtf1 PE=1 SV=1	Rtf1	80.7971	29	18	18	494.433	378.264	564.356	478.708	410.585	425.491	494.433	378.264	564.356	478.708	410.585	425.491	0.914917	0.452903
A2ARP1	Inositol hexakisphosphate and diphosphoinositol-pentakisphosphate kinase 1 OS=Mus musculus OX=10090 GN=Ppip5k1 PE=1 SV=1	Ppip5k1	159.923	12.6	10	10	155.488	169.937	182.602	177.796	208.942	169.662	155.488	169.937	182.602	177.796	208.942	169.662	1.09521	0.292848
A2AS55	Ankyrin repeat domain-containing protein 16 OS=Mus musculus OX=10090 GN=Ankrd16 PE=1 SV=1	Ankrd16	39.7764	5	1	1	10.0495	25.8709	24.2777		38.7468	22.5287	10.0495	25.8709	24.2777		38.7468	22.5287	1.52684
A2ASS6	Titin OS=Mus musculus OX=10090 GN=Ttn PE=1 SV=1	Ttn	3906.49	0.4	10	10	8185.53	8310.04	7803.9	7767.57	7696.04	7814.54	8185.53	8310.04	7803.9	7767.57	7696.04	7814.54	0.957969	0.243586
A2AT37	Regulator of nonsense transcripts 2 OS=Mus musculus OX=10090 GN=Upf2 PE=1 SV=1	Upf2	147.553	34	29	29	525.455	647.223	562.43	610.575	575.901	665.868	525.455	647.223	562.43	610.575	575.901	665.868	1.06757	0.33899
A2AUC9	Kelch-like protein 41 OS=Mus musculus OX=10090 GN=Klhl41 PE=1 SV=1	Klhl41	68.1903	2.8	1	1	59.402	59.2388	97.0437	48.5505	64.7606	70.6493	59.402	59.2388	97.0437	48.5505	64.7606	70.6493	0.852914	0.411141
A2BDX3	Adenylyltransferase and sulfurtransferase MOCS3 OS=Mus musculus OX=10090 GN=Mocs3 PE=1 SV=1	Mocs3	49.375	42.8	15	15	2000.57	2035.21	1515.17	1976.47	1847.92	1956.63	2000.57	2035.21	1515.17	1976.47	1847.92	1956.63	1.04145	0.540397
A2BH40	AT-rich interactive domain-containing protein 1A OS=Mus musculus OX=10090 GN=Arid1a PE=1 SV=1	Arid1a	242.092	26.5	39	37	1077.51	972.967	1074.92	861.882	908.967	889.735	1077.51	972.967	1074.92	861.882	908.967	889.735	0.85128	0.00804426
A2CG63	AT-rich interactive domain-containing protein 4B OS=Mus musculus OX=10090 GN=Arid4b PE=1 SV=1	Arid4b	147.643	12.9	12	11	140.835	152.29	170.918	142.061	142.994	168.596	140.835	152.29	170.918	142.061	142.994	168.596	0.977606	0.789466
A2RSY6	TRMT1-like protein OS=Mus musculus OX=10090 GN=Trmt1l PE=1 SV=1	Trmt1l	80.8612	48.4	24	24	507.529	573.602	551.979	574.139	596.545	545.312	507.529	573.602	551.979	574.139	596.545	545.312	1.05075	0.363743
A2RT67	DENN domain-containing protein 3 OS=Mus musculus OX=10090 GN=Dennd3 PE=1 SV=2	Dennd3	143.888	16.7	13	13	205.675	203.558	177.206	210.41	201.896	223.789	205.675	203.558	177.206	210.41	201.896	223.789	1.08467	0.253762
A3KFM7	Chromodomain-helicase-DNA-binding protein 6 OS=Mus musculus OX=10090 GN=Chd6 PE=1 SV=1	Chd6	305.397	3.4	5	5	28.9319	75.0243	531.225	51.7373	69.3083	27.4257	28.9319	75.0243	531.225	51.7373	69.3083	27.4257	0.233746	0.230438
A3KGF7	1-phosphatidylinositol 4,5-bisphosphate phosphodiesterase beta-2 OS=Mus musculus OX=10090 GN=Plcb2 PE=1 SV=1	Plcb2	134.546	31.2	24	23	518.448	631.187	566.648	574.48	594.777	565.85	518.448	631.187	566.648	574.48	594.777	565.85	1.01097	0.817375
A3KGS3	Ral GTPase-activating protein subunit alpha-2 OS=Mus musculus OX=10090 GN=Ralgapa2 PE=1 SV=2	Ralgapa2	210.288	9.2	12	12	111.024	112.21	103.507	102.939	106.98	99.0505	111.024	112.21	103.507	102.939	106.98	99.0505	0.945609	0.475507
A4QPC6	Butyrophilin subfamily 2 member A2 OS=Mus musculus OX=10090 GN=Btn2a2 PE=1 SV=1	Btn2a2	58.4554	3.9	1	1	86.1583	68.6755	92.1479	75.264	99.305	61.2511	86.1583	68.6755	92.1479	75.264	99.305	61.2511	0.954808	0.690717
A6H5Y3	Methionine synthase OS=Mus musculus OX=10090 GN=Mtr PE=1 SV=1	Mtr	139.069	18.5	14	14	181.112	183.415	186.729	153.234	162.768	171.507	181.112	183.415	186.729	153.234	162.768	171.507	0.884361	0.0816832
A6H630	Damage-control phosphatase ARMT1 OS=Mus musculus OX=10090 GN=Armt1 PE=1 SV=1	Armt1	50.5488	43.7	17	17	527.974	614.42	505.355	567.851	523.676	579.634	527.974	614.42	505.355	567.851	523.676	579.634	1.01421	0.796443
A6H687	SAC3 domain-containing protein 1 OS=Mus musculus OX=10090 GN=Sac3d1 PE=1 SV=1	Sac3d1	46.3842	17.6	4	4	49.8549	51.6622	43.4378	52.1225	41.6624	52.8721	49.8549	51.6622	43.4378	52.1225	41.6624	52.8721	1.01174	0.946031
A6H6A9	Rab GTPase-activating protein 1-like OS=Mus musculus OX=10090 GN=Rabgap1l PE=1 SV=1	Rabgap1l	92.404	14.1	8	8	162.468	155.967	145.434	165.275	173.525	141.637	162.468	155.967	145.434	165.275	173.525	141.637	1.03572	0.684331
A6H8H2	DENN domain-containing protein 4C OS=Mus musculus OX=10090 GN=Dennd4c PE=1 SV=1	Dennd4c	211.458	32.3	41	41	782.434	896.475	813.099	822.285	763.229	784.983	782.434	896.475	813.099	822.285	763.229	784.983	0.95124	0.36268
A7RDN6	Renalase OS=Mus musculus OX=10090 GN=Rnls PE=1 SV=2	Rnls	37.5974	10.2	2	2	44.3115	25.983	43.7298	35.6156	38.9899	28.9435	44.3115	25.983	43.7298	35.6156	38.9899	28.9435	0.90813	0.696394
A8VU90	Ankyrin repeat and LEM domain-containing protein 1 OS=Mus musculus OX=10090 GN=Ankle1 PE=2 SV=1	Ankle1	58.4412	2.8	1	1	24.8729	3.22124	23.7198	17.1691	18.4429	25.9733	24.8729	3.22124	23.7198	17.1691	18.4429	25.9733	1.18858	0.375645
B1AQJ2	Ubiquitin carboxyl-terminal hydrolase 36 OS=Mus musculus OX=10090 GN=Usp36 PE=1 SV=1	Usp36	119.913	14.7	10	10	245.279	236.004	212.97	210.438	245.339	234.734	245.279	236.004	212.97	210.438	245.339	234.734	0.994612	0.935129
B1ARD8	Schlafen family member 8 OS=Mus musculus OX=10090 GN=Slfn8 PE=2 SV=1	Slfn8	104.264	4.3	2	2	41.738	40.1446	29.6929	31.8266	53.3328	62.8744	41.738	40.1446	29.6929	31.8266	53.3328	62.8744	1.32676	0.233605
B1AVY7	Kinesin-like protein KIF16B OS=Mus musculus OX=10090 GN=Kif16b PE=1 SV=1	Kif16b	150.058	13.9	13	13	200.554	186.028	179.18	204.044	150.229	205.264	200.554	186.028	179.18	204.044	150.229	205.264	0.988996	0.835457
B1AXD8	Akirin-2 OS=Mus musculus OX=10090 GN=Akirin2 PE=1 SV=1	Akirin2	22.1131	22.9	4	4	214.365	177.962	197.717	186.551	171.629	182.15	214.365	177.962	197.717	186.551	171.629	182.15	0.915746	0.252776
B1AY10	Transcriptional repressor NF-X1 OS=Mus musculus OX=10090 GN=Nfx1 PE=1 SV=1	Nfx1	123.811	30.9	22	22	131.567	176.244	195.887	152.967	159.174	155.562	131.567	176.244	195.887	152.967	159.174	155.562	0.928538	0.570453
B1AZI6	THO complex subunit 2 OS=Mus musculus OX=10090 GN=Thoc2 PE=1 SV=1	Thoc2	182.773	32.4	41	41	1192.02	1238.29	1232.46	1230.93	1297.16	1131.78	1192.02	1238.29	1232.46	1230.93	1297.16	1131.78	0.999211	0.963441
B1AZP2	Disks large-associated protein 4 OS=Mus musculus OX=10090 GN=Dlgap4 PE=1 SV=1	Dlgap4	108.037	14.1	10	10	836.705	657.662	834.144	764.995	678.084	645.395	836.705	657.662	834.144	764.995	678.084	645.395	0.896914	0.208074
B2RQC6	CAD protein OS=Mus musculus OX=10090 GN=Cad PE=1 SV=1	Cad	243.238	66.2	96	95	4379.49	5147.93	4540.38	5126.25	4958.82	5016.45	4379.49	5147.93	4540.38	5126.25	4958.82	5016.45	1.07348	0.159527
B2RQL2	Storkhead-box protein 1 OS=Mus musculus OX=10090 GN=Stox1 PE=1 SV=1	Stox1	108.902	0.8	1	1	81.7765	115.668	99.9516	119.116	115.788	110.47	81.7765	115.668	99.9516	119.116	115.788	110.47	1.16133	0.152038
B2RR83	3'-5' RNA helicase YTHDC2 OS=Mus musculus OX=10090 GN=Ythdc2 PE=1 SV=1	Ythdc2	161.092	25.1	24	24	288.308	313.217	275.11	309.301	316.534	262.215	288.308	313.217	275.11	309.301	316.534	262.215	1.01302	0.878111
B2RRD7	Peregrin OS=Mus musculus OX=10090 GN=Brpf1 PE=1 SV=1	Brpf1	137.31	5.2	3	3	32.5292	42.5584	19.7786	31.7998	56.899	34.9454	32.5292	42.5584	19.7786	31.7998	56.899	34.9454	1.30335	0.273594
B2RRE7	OTU domain-containing protein 4 OS=Mus musculus OX=10090 GN=Otud4 PE=1 SV=1	Otud4	123.055	33.9	24	24	526.501	535.313	499.404	510.449	492.817	506.321	526.501	535.313	499.404	510.449	492.817	506.321	0.966929	0.485712
B2RS91	RNA polymerase I-specific transcription initiation factor RRN3 OS=Mus musculus OX=10090 GN=Rrn3 PE=1 SV=1	Rrn3	74.5177	11.7	4	4	93.5429	113.917	99.1393	89.3137	81.2226	81.4213	93.5429	113.917	99.1393	89.3137	81.2226	81.4213	0.821782	0.0589061
B2RUR8	OTU domain-containing protein 7B OS=Mus musculus OX=10090 GN=Otud7b PE=1 SV=1	Otud7b	91.9834	29.2	16	13	384.784	407.636	380.166	415.222	348.26	444.157	384.784	407.636	380.166	415.222	348.26	444.157	1.02989	0.730262
B2RWS6	Histone acetyltransferase p300 OS=Mus musculus OX=10090 GN=Ep300 PE=1 SV=2	Ep300	263.305	22.7	40	24	909.651	854.408	812.783	862.992	838.134	723.859	909.651	854.408	812.783	862.992	838.134	723.859	0.941068	0.318938
B2RX14	Terminal uridylyltransferase 4 OS=Mus musculus OX=10090 GN=Tut4 PE=1 SV=2	Tut4	184.65	24.6	29	27	281.603	292.619	245.568	274.235	304.693	243.108	281.603	292.619	245.568	274.235	304.693	243.108	1.00274	0.987071
B2RX88	Centrosome and spindle pole associated protein 1 OS=Mus musculus OX=10090 GN=Cspp1 PE=1 SV=2	Cspp1	138.312	4.7	4	4	21.1393	52.6962	27.1518	54.13	58.9925	49.4841	21.1393	52.6962	27.1518	54.13	58.9925	49.4841	1.61017	0.0393476
B2RXS4	Plexin-B2 OS=Mus musculus OX=10090 GN=Plxnb2 PE=1 SV=1	Plxnb2	206.23	12.1	13	13	263.839	240.926	230.572	188.995	218.208	190.092	263.839	240.926	230.572	188.995	218.208	190.092	0.812274	0.0152064
B2RY04	Dedicator of cytokinesis protein 5 OS=Mus musculus OX=10090 GN=Dock5 PE=1 SV=2	Dock5	214.429	15.1	19	18	465.183	403.298	414.485	430.168	458.668	466.634	465.183	403.298	414.485	430.168	458.668	466.634	1.05651	0.345572
B7ZNG0	Kinesin-like protein KIF7 OS=Mus musculus OX=10090 GN=Kif7 PE=1 SV=1	Kif7	151.624	2.2	2	2	40.2603	32.6848	29.3248	78.9777	44.9183	34.5101	40.2603	32.6848	29.3248	78.9777	44.9183	34.5101	1.5489	0.111398
B8ZXI1	Queuine tRNA-ribosyltransferase accessory subunit 2 OS=Mus musculus OX=10090 GN=Qtrt2 PE=1 SV=2	Qtrt2	46.2883	55.4	15	15	1367.94	1106.97	1303.52	1150.13	1091.02	1097.52	1367.94	1106.97	1303.52	1150.13	1091.02	1097.52	0.883613	0.0763621
B9EHT4	CAP-Gly domain-containing linker protein 3 OS=Mus musculus OX=10090 GN=Clip3 PE=1 SV=1	Clip3	59.5869	6	1	1	11.4738	13.0749	20.0806	5.2691	6.86849	18.073	11.4738	13.0749	20.0806	5.2691	6.86849	18.073	0.676923	0.224153
B9EJ80	PDZ domain-containing protein 8 OS=Mus musculus OX=10090 GN=Pdzd8 PE=1 SV=1	Pdzd8	127.739	1.7	1	1	105.965	155.191	76.7255	129.767	107.583	85.8308	105.965	155.191	76.7255	129.767	107.583	85.8308	0.95649	0.925786
B9EJ86	Oxysterol-binding protein-related protein 8 OS=Mus musculus OX=10090 GN=Osbpl8 PE=1 SV=1	Osbpl8	101.269	17.5	9	9	192.961	188.844	219.481	181.419	177.357	181.342	192.961	188.844	219.481	181.419	177.357	181.342	0.89827	0.14352
B9EKI3	TATA element modulatory factor OS=Mus musculus OX=10090 GN=Tmf1 PE=1 SV=2	Tmf1	121.803	10.4	9	9	183.004	159.927	158.127	144.161	172.929	129.388	183.004	159.927	158.127	144.161	172.929	129.388	0.89107	0.218619
C0HKE1	Histone H2A type 1-B OS=Mus musculus OX=10090 GN=H2ac4 PE=1 SV=1	H2ac4	14.1355	26.9	3	1	4223.63	5198.59	4151.04	4774.87	5178	5144.64	4223.63	5198.59	4151.04	4774.87	5178	5144.64	1.1123	0.112319
C3VPR6	Protein NLRC5 OS=Mus musculus OX=10090 GN=Nlrc5 PE=1 SV=2	Nlrc5	211.71	1.7	2	2	68.1398	80.3072	77.7321	74.2469	75.6074	55.1836	68.1398	80.3072	77.7321	74.2469	75.6074	55.1836	0.906529	0.390918
D0QMC3	Myeloid cell nuclear differentiation antigen-like protein OS=Mus musculus OX=10090 GN=Mndal PE=1 SV=1	Mndal	60.5263	24.7	13	11	895.344	725.892	772.303	657.06	623.535	677.239	895.344	725.892	772.303	657.06	623.535	677.239	0.817966	0.0118264
D2EAC2	Zinc finger BED domain-containing protein 6 OS=Mus musculus OX=10090 GN=Zbed6 PE=1 SV=1	Zbed6	109.152	5	2	2	45.669	20.292	51.1203	35.5482	39.3335	31.6563	45.669	20.292	51.1203	35.5482	39.3335	31.6563	0.90995	0.92781
D3YXJ0	Diacylglycerol kinase eta OS=Mus musculus OX=10090 GN=Dgkh PE=1 SV=2	Dgkh	134.132	20.6	13	13	143.857	139.933	117.823	126.003	149.058	141.171	143.857	139.933	117.823	126.003	149.058	141.171	1.0364	0.671399
D3YXK1	Sterile alpha motif domain-containing protein 1 OS=Mus musculus OX=10090 GN=Samd1 PE=1 SV=1	Samd1	54.5331	12.3	3	3	99.5657	116.356	108.898	90.4965	103.236	94.2727	99.5657	116.356	108.898	90.4965	103.236	94.2727	0.88666	0.187043
D3YXK2	Scaffold attachment factor B1 OS=Mus musculus OX=10090 GN=Safb PE=1 SV=2	Safb	105.104	14.3	10	10	841.244	725.724	659.283	714.616	633.379	703.711	841.244	725.724	659.283	714.616	633.379	703.711	0.921597	0.289732
D3Z4I3	RNA-binding protein 24 OS=Mus musculus OX=10090 GN=Rbm24 PE=1 SV=1	Rbm24	24.8219	11.9	2	2	288.768	299.47	247.179	288.494	285.132	241.097	288.768	299.47	247.179	288.494	285.132	241.097	0.97523	0.750856
D3Z7P3	Glutaminase kidney isoform, mitochondrial OS=Mus musculus OX=10090 GN=Gls PE=1 SV=1	Gls	73.9637	46.1	22	22	654.454	766.063	643.613	741.214	739.855	800.911	654.454	766.063	643.613	741.214	739.855	800.911	1.10554	0.116235
E1U8D0	Protein SOGA1 OS=Mus musculus OX=10090 GN=Soga1 PE=1 SV=3	Soga1	159.186	11.8	10	10	72.9445	62.7079	46.3206	81.4866	54.8088	62.1609	72.9445	62.7079	46.3206	81.4866	54.8088	62.1609	1.09058	0.574568
E9PVA8	Stalled ribosome sensor GCN1 OS=Mus musculus OX=10090 GN=Gcn1 PE=1 SV=1	Gcn1	293.021	55.5	114	114	4192.77	4411.45	4438.17	4673.6	4458.61	4580.53	4192.77	4411.45	4438.17	4673.6	4458.61	4580.53	1.0514	0.198188
E9PVX6	Proliferation marker protein Ki-67 OS=Mus musculus OX=10090 GN=Mki67 PE=1 SV=1	Mki67	350.864	37.3	83	83	817.995	842.929	734.758	819.816	841.893	756.389	817.995	842.929	734.758	819.816	841.893	756.389	1.00936	0.856963
E9PXF8	Myotubularin-related protein 13 OS=Mus musculus OX=10090 GN=Sbf2 PE=1 SV=1	Sbf2	210.458	2.9	4	4	74.8637	90.1288	69.9966	79.5038	81.715	73.0922	74.8637	90.1288	69.9966	79.5038	81.715	73.0922	0.997114	0.986067
E9PY46	Intraflagellar transport protein 140 homolog OS=Mus musculus OX=10090 GN=Ift140 PE=1 SV=1	Ift140	165.875	11.7	11	11	148.951	155.543	145.09	146.227	130.322	165.812	148.951	155.543	145.09	146.227	130.322	165.812	0.983935	0.801706
E9PY61	G-protein coupled receptor 179 OS=Mus musculus OX=10090 GN=Gpr179 PE=1 SV=1	Gpr179	248.715	7.6	9	9	95.9161	92.3491	115.16	69.9459	85.3678	73.0298	95.9161	92.3491	115.16	69.9459	85.3678	73.0298	0.752552	0.0216634
E9PYH6	Histone-lysine N-methyltransferase SETD1A OS=Mus musculus OX=10090 GN=Setd1a PE=1 SV=1	Setd1a	186.06	20.5	22	22	655.048	660.755	576.742	649.192	638.897	647.82	655.048	660.755	576.742	649.192	638.897	647.82	1.02291	0.644217
E9PYK3	Protein mono-ADP-ribosyltransferase PARP4 OS=Mus musculus OX=10090 GN=Parp4 PE=1 SV=1	Parp4	216.133	17.5	21	21	252.43	284.58	246.242	279.24	273.494	282.275	252.43	284.58	246.242	279.24	273.494	282.275	1.06608	0.296774
E9PZJ8	Activating signal cointegrator 1 complex subunit 3 OS=Mus musculus OX=10090 GN=Ascc3 PE=1 SV=1	Ascc3	250.557	34.2	53	53	322.553	389.69	369.878	372.307	319.34	363.392	322.553	389.69	369.878	372.307	319.34	363.392	0.974972	0.732882
E9Q0S6	Tensin-1 OS=Mus musculus OX=10090 GN=Tns1 PE=1 SV=1	Tns1	201.383	1.9	1	1	36.3604	51.6781	31.7568	45.0624	30.3073	48.1173	36.3604	51.6781	31.7568	45.0624	30.3073	48.1173	1.03082	0.866202
E9Q2M9	WD repeat- and FYVE domain-containing protein 4 OS=Mus musculus OX=10090 GN=Wdfy4 PE=1 SV=2	Wdfy4	354.331	31.6	69	69	929.683	936.77	951.109	996.587	973.622	1058.98	929.683	936.77	951.109	996.587	973.622	1058.98	1.07511	0.125879
E9Q394	A-kinase anchor protein 13 OS=Mus musculus OX=10090 GN=Akap13 PE=1 SV=1	Akap13	303.976	30.3	54	54	1091.21	1335.64	1080.78	1173.47	1098.24	1171.81	1091.21	1335.64	1080.78	1173.47	1098.24	1171.81	0.98172	0.828158
E9Q3L2	Phosphatidylinositol 4-kinase alpha OS=Mus musculus OX=10090 GN=Pi4ka PE=1 SV=2	Pi4ka	237.042	24	37	37	270.536	232.713	321.96	284.383	277.278	246.322	270.536	232.713	321.96	284.383	277.278	246.322	0.979126	0.875342
E9Q4F7	Ankyrin repeat domain-containing protein 11 OS=Mus musculus OX=10090 GN=Ankrd11 PE=1 SV=1	Ankrd11	296.186	2.8	6	6	41.6683	34.5407	56.54	43.3923	41.4503	34.4304	41.6683	34.5407	56.54	43.3923	41.4503	34.4304	0.898485	0.584845
E9Q4N7	AT-rich interactive domain-containing protein 1B OS=Mus musculus OX=10090 GN=Arid1b PE=1 SV=2	Arid1b	242.882	10.2	15	15	265.779	280.5	282.095	254.667	274.963	237.485	265.779	280.5	282.095	254.667	274.963	237.485	0.926049	0.224885
E9Q4P1	WD repeat and FYVE domain-containing protein 1 OS=Mus musculus OX=10090 GN=Wdfy1 PE=1 SV=1	Wdfy1	46.2176	34.9	12	12	338.116	281.175	372.958	320.633	315.957	296.514	338.116	281.175	372.958	320.633	315.957	296.514	0.940394	0.490974
E9Q555	E3 ubiquitin-protein ligase RNF213 OS=Mus musculus OX=10090 GN=Rnf213 PE=1 SV=3	Rnf213	584.258	41.1	164	164	2618.66	2701.08	2469.29	2953.64	2831.55	2830.77	2618.66	2701.08	2469.29	2953.64	2831.55	2830.77	1.10617	0.0327684
E9Q5C9	Nucleolar and coiled-body phosphoprotein 1 OS=Mus musculus OX=10090 GN=Nolc1 PE=1 SV=1	Nolc1	73.6978	36.2	25	25	3365.43	2392.79	3116.79	2602.13	2312.87	2075.03	3365.43	2392.79	3116.79	2602.13	2312.87	2075.03	0.787609	0.0342211
E9Q5F9	Histone-lysine N-methyltransferase SETD2 OS=Mus musculus OX=10090 GN=Setd2 PE=1 SV=1	Setd2	285.663	8.4	14	14	161.243	217.581	108.082	204.736	187.266	205.953	161.243	217.581	108.082	204.736	187.266	205.953	1.22807	0.150372
E9Q5G3	Kinesin-like protein KIF23 OS=Mus musculus OX=10090 GN=Kif23 PE=1 SV=1	Kif23	108.776	27.5	16	16	336.861	347.185	306.672	337.359	339.951	353.982	336.861	347.185	306.672	337.359	339.951	353.982	1.04095	0.470982
E9Q634	Unconventional myosin-Ie OS=Mus musculus OX=10090 GN=Myo1e PE=1 SV=1	Myo1e	126.818	50.7	45	40	3018.81	3411.51	3183.81	3316.84	3209.85	3214.88	3018.81	3411.51	3183.81	3316.84	3209.85	3214.88	1.01326	0.741727
E9Q784	Zinc finger CCCH domain-containing protein 13 OS=Mus musculus OX=10090 GN=Zc3h13 PE=1 SV=1	Zc3h13	203.755	7.9	11	11	401.447	380.74	411.776	379.998	378.707	393.173	401.447	380.74	411.776	379.998	378.707	393.173	0.964752	0.486278
E9Q7E2	AT-rich interactive domain-containing protein 2 OS=Mus musculus OX=10090 GN=Arid2 PE=1 SV=1	Arid2	195.988	9.4	11	11	138.459	130.197	136.245	117.152	139.69	127.246	138.459	130.197	136.245	117.152	139.69	127.246	0.9486	0.481978
E9Q7F2	E3 ubiquitin-protein ligase RNF169 OS=Mus musculus OX=10090 GN=Rnf169 PE=1 SV=1	Rnf169	75.796	12	5	5	71.1181	68.2689	70.3138	84.7248	79.3177	85.0785	71.1181	68.2689	70.3138	84.7248	79.3177	85.0785	1.18798	0.0760314
E9Q7G0	Nuclear mitotic apparatus protein 1 OS=Mus musculus OX=10090 GN=Numa1 PE=1 SV=1	Numa1	235.63	47.8	74	74	1503.26	1891.82	1503.34	1702.77	1780.71	1849.37	1503.26	1891.82	1503.34	1702.77	1780.71	1849.37	1.08869	0.208449
E9Q8I9	Protein furry homolog OS=Mus musculus OX=10090 GN=Fry PE=1 SV=1	Fry	339.093	7	14	14	88.5829	105.558	86.9149	97.521	77.9815	72.0295	88.5829	105.558	86.9149	97.521	77.9815	72.0295	0.880723	0.260887
E9Q8T2	PR domain zinc finger protein 15 OS=Mus musculus OX=10090 GN=Prdm15 PE=1 SV=1	Prdm15	132.87	2.4	2	2	178	297.898	197.79	264.943	281.293	332.487	178	297.898	197.79	264.943	281.293	332.487	1.30435	0.0574025
E9Q8T7	Dynein axonemal heavy chain 1 OS=Mus musculus OX=10090 GN=Dnah1 PE=1 SV=1	Dnah1	487.07	2.9	6	6	212.814	237.645	186.919	204.746	217.119	185.817	212.814	237.645	186.919	204.746	217.119	185.817	0.953411	0.585937
E9Q912	Rap1 GTPase-GDP dissociation stimulator 1 OS=Mus musculus OX=10090 GN=Rap1gds1 PE=2 SV=1	Rap1gds1	66.0765	61	24	24	3278.93	2881.11	2260.83	2524.05	2206.59	2104.55	3278.93	2881.11	2260.83	2524.05	2206.59	2104.55	0.811696	0.0594746
E9Q9D5	Rab-like protein 2A OS=Mus musculus OX=10090 GN=Rabl2 PE=1 SV=1	Rabl2	25.61	19.7	3	3	53.6578	45.4709	59.1477	52.499	48.0703	62.8635	53.6578	45.4709	59.1477	52.499	48.0703	62.8635	1.03258	0.808155
E9Q9M8	PWWP domain-containing protein 2B OS=Mus musculus OX=10090 GN=Pwwp2b PE=1 SV=1	Pwwp2b	65.4339	5	2	2	107.37	104.263	98.6245	108.418	93.5048	106.581	107.37	104.263	98.6245	108.418	93.5048	106.581	0.994347	0.930987
E9QAM5	Helicase with zinc finger domain 2 OS=Mus musculus OX=10090 GN=Helz2 PE=1 SV=1	Helz2	331.563	16.5	30	30	285.263	317.846	310.435	288.928	350.438	321.398	285.263	317.846	310.435	288.928	350.438	321.398	1.05169	0.482946
E9QAT4	Protein transport protein Sec16A OS=Mus musculus OX=10090 GN=Sec16a PE=1 SV=1	Sec16a	254.202	31.1	46	46	3854.95	3079.96	3789.64	3449.91	3562.23	3416.68	3854.95	3079.96	3789.64	3449.91	3562.23	3416.68	0.972425	0.714062
F6ZDS4	Nucleoprotein TPR OS=Mus musculus OX=10090 GN=Tpr PE=1 SV=1	Tpr	273.99	40.4	83	83	1559.67	1358.42	1467.81	1349.78	1333.79	1313.07	1559.67	1358.42	1467.81	1349.78	1333.79	1313.07	0.911248	0.0815827
F7BJB9	MORC family CW-type zinc finger protein 3 OS=Mus musculus OX=10090 GN=Morc3 PE=1 SV=1	Morc3	106.522	43.2	28	28	1229.32	1333.9	1193.08	1255.3	1315.91	1254.79	1229.32	1333.9	1193.08	1255.3	1315.91	1254.79	1.01856	0.678621
F8VPQ2	AT-rich interactive domain-containing protein 4A OS=Mus musculus OX=10090 GN=Arid4a PE=1 SV=1	Arid4a	142.055	12.9	11	11	105.551	107.781	115.417	96.7985	85.477	98.0553	105.551	107.781	115.417	96.7985	85.477	98.0553	0.852721	0.0811018
F8VPZ5	DNA excision repair protein ERCC-6 OS=Mus musculus OX=10090 GN=Ercc6 PE=1 SV=1	Ercc6	165.958	18.6	16	16	172.271	162.657	193.684	123.54	185.171	204.337	172.271	162.657	193.684	123.54	185.171	204.337	0.97056	0.705664
F8VQB6	Unconventional myosin-X OS=Mus musculus OX=10090 GN=Myo10 PE=1 SV=1	Myo10	237.323	12.2	18	18	258.724	212.507	234.468	197.252	159.579	210.731	258.724	212.507	234.468	197.252	159.579	210.731	0.804255	0.0367609
G3X9J0	Signal-induced proliferation-associated 1-like protein 3 OS=Mus musculus OX=10090 GN=Sipa1l3 PE=1 SV=1	Sipa1l3	195.063	8.8	9	9	1422.13	1135.9	1348.63	1258.84	1238.56	1201.63	1422.13	1135.9	1348.63	1258.84	1238.56	1201.63	0.946853	0.43045
G3X9K3	Brefeldin A-inhibited guanine nucleotide-exchange protein 1 OS=Mus musculus OX=10090 GN=Arfgef1 PE=1 SV=1	Arfgef1	208.5	26.1	34	34	972.76	1094.17	1020.62	1048.73	1027.41	1054.35	972.76	1094.17	1020.62	1048.73	1027.41	1054.35	1.01391	0.748385
G3X9X1	Kelch repeat and BTB domain-containing protein 2 OS=Mus musculus OX=10090 GN=Kbtbd2 PE=1 SV=1	Kbtbd2	71.2856	26.6	11	11	473.134	334.531	483.525	360.214	309.532	314.507	473.134	334.531	483.525	360.214	309.532	314.507	0.762283	0.0318219
G5E870	E3 ubiquitin-protein ligase TRIP12 OS=Mus musculus OX=10090 GN=Trip12 PE=1 SV=1	Trip12	224.128	27.5	36	36	785.195	894.092	705.65	824.076	811.094	784.26	785.195	894.092	705.65	824.076	811.094	784.26	1.01446	0.771133
G5E8K5	Ankyrin-3 OS=Mus musculus OX=10090 GN=Ank3 PE=1 SV=1	Ank3	214.062	3.7	6	1	158.065	154.293	133.817	149.406	131.94	126.576	158.065	154.293	133.817	149.406	131.94	126.576	0.914263	0.295778
L0N7N1	Kinesin-like protein KIF14 OS=Mus musculus OX=10090 GN=Kif14 PE=1 SV=1	Kif14	186.445	13	13	13	150.863	170.242	153.497	172.168	177.768	165.205	150.863	170.242	153.497	172.168	177.768	165.205	1.08542	0.244603
O08528	Hexokinase-2 OS=Mus musculus OX=10090 GN=Hk2 PE=1 SV=1	Hk2	102.535	49.7	35	31	3354.57	4210.73	3177.48	3423.79	3193.02	3137.93	3354.57	4210.73	3177.48	3423.79	3193.02	3137.93	0.908028	0.242215
O08529	Calpain-2 catalytic subunit OS=Mus musculus OX=10090 GN=Capn2 PE=1 SV=4	Capn2	79.8722	58.4	33	33	3280.44	3375.07	3033.41	2985.96	2933.06	2646.47	3280.44	3375.07	3033.41	2985.96	2933.06	2646.47	0.88405	0.0318327
O08539	Myc box-dependent-interacting protein 1 OS=Mus musculus OX=10090 GN=Bin1 PE=1 SV=1	Bin1	64.4702	40.8	19	17	897.691	989.618	965.256	991.309	777.447	1027.61	897.691	989.618	965.256	991.309	777.447	1027.61	0.980297	0.732633
O08547	Vesicle-trafficking protein SEC22b OS=Mus musculus OX=10090 GN=Sec22b PE=1 SV=3	Sec22b	24.7406	58.6	9	9	424.534	210.777	256.586	285.616	243.201	305.549	424.534	210.777	256.586	285.616	243.201	305.549	0.935495	0.874422
O08550	Histone-lysine N-methyltransferase 2B OS=Mus musculus OX=10090 GN=Kmt2b PE=1 SV=3	Kmt2b	294.821	2.9	5	5	101.524	67.674	76.967	78.511	87.7089	76.6646	101.524	67.674	76.967	78.511	87.7089	76.6646	0.986673	0.996386
O08553	Dihydropyrimidinase-related protein 2 OS=Mus musculus OX=10090 GN=Dpysl2 PE=1 SV=2	Dpysl2	62.2776	78.7	31	27	11902.3	9343.33	10468.3	9705.23	8871.96	9373.63	11902.3	9343.33	10468.3	9705.23	8871.96	9373.63	0.881342	0.0772791
O08573	Galectin-9 OS=Mus musculus OX=10090 GN=Lgals9 PE=1 SV=1	Lgals9	40.0359	17.8	5	5	336.058	259.229	272.37	264.456	265.878	254.661	336.058	259.229	272.37	264.456	265.878	254.661	0.90473	0.245699
O08579	Emerin OS=Mus musculus OX=10090 GN=Emd PE=1 SV=1	Emd	29.4355	19.7	4	4	520.547	446.229	516.916	487.316	466.934	443.23	520.547	446.229	516.916	487.316	466.934	443.23	0.941895	0.351088
O08580	Steroid hormone receptor ERR1 OS=Mus musculus OX=10090 GN=Esrra PE=1 SV=4	Esrra	45.4645	31	6	6	84.7869	89.1738	68.1244	65.7837	75.4024	87.375	84.7869	89.1738	68.1244	65.7837	75.4024	87.375	0.944135	0.630844
O08583	THO complex subunit 4 OS=Mus musculus OX=10090 GN=Alyref PE=1 SV=3	Alyref	26.94	36.5	7	4	1772.01	1796.82	1896.01	1783.26	1735.43	1826.96	1772.01	1796.82	1896.01	1783.26	1735.43	1826.96	0.978189	0.593539
O08585	Clathrin light chain A OS=Mus musculus OX=10090 GN=Clta PE=1 SV=2	Clta	25.6041	14.5	5	5	6690.88	3849.43	7096.18	4527.51	3680.92	4292.32	6690.88	3849.43	7096.18	4527.51	3680.92	4292.32	0.7088	0.0640705
O08586	Phosphatidylinositol 3,4,5-trisphosphate 3-phosphatase and dual-specificity protein phosphatase PTEN OS=Mus musculus OX=10090 GN=Pten PE=1 SV=1	Pten	47.1523	25.1	6	6	222.291	209.803	252.156	242.828	257.416	232.962	222.291	209.803	252.156	242.828	257.416	232.962	1.07155	0.320613
O08599	Syntaxin-binding protein 1 OS=Mus musculus OX=10090 GN=Stxbp1 PE=1 SV=2	Stxbp1	67.5687	51.5	24	24	1000.24	1321.14	1117.36	1477.85	1188.57	1266.76	1000.24	1321.14	1117.36	1477.85	1188.57	1266.76	1.14379	0.12952
O08601	Microsomal triglyceride transfer protein large subunit OS=Mus musculus OX=10090 GN=Mttp PE=1 SV=2	Mttp	99.0989	24.8	17	17	374.236	364.408	372.179	367.856	395.692	334.062	374.236	364.408	372.179	367.856	395.692	334.062	0.988106	0.80978
O08605	MAP kinase-interacting serine/threonine-protein kinase 1 OS=Mus musculus OX=10090 GN=Mknk1 PE=1 SV=2	Mknk1	47.9146	31.4	10	10	345.209	381.08	331.48	314.393	309.47	325.683	345.209	381.08	331.48	314.393	309.47	325.683	0.897687	0.0937416
O08609	Max-like protein X OS=Mus musculus OX=10090 GN=Mlx PE=1 SV=1	Mlx	33.339	19.8	4	4	89.6948	37.7558	89.0471	72.8782	77.1008	72.3744	89.6948	37.7558	89.0471	72.8782	77.1008	72.3744	1.02705	0.660183
O08638	Myosin-11 OS=Mus musculus OX=10090 GN=Myh11 PE=1 SV=1	Myh11	227.028	1.8	2	2	212.781	280.85	198.642	237.824	270.993	250.327	212.781	280.85	198.642	237.824	270.993	250.327	1.0966	0.307268
O08648	Mitogen-activated protein kinase kinase kinase 4 OS=Mus musculus OX=10090 GN=Map3k4 PE=1 SV=2	Map3k4	179.834	30.4	33	33	454.391	470.458	407.458	510.537	429.136	439.594	454.391	470.458	407.458	510.537	429.136	439.594	1.03525	0.62149
O08663	Methionine aminopeptidase 2 OS=Mus musculus OX=10090 GN=Metap2 PE=1 SV=1	Metap2	52.9218	59	22	22	8505.93	2475.84	2203.08	2408.62	2399.94	2484.16	8505.93	2475.84	2203.08	2408.62	2399.94	2484.16	0.553114	0.232855
O08709	Peroxiredoxin-6 OS=Mus musculus OX=10090 GN=Prdx6 PE=1 SV=3	Prdx6	24.8706	80.4	17	17	41020.5	37856.6	40433.5	37209.9	37918.5	35720.3	41020.5	37856.6	40433.5	37209.9	37918.5	35720.3	0.929076	0.0769681
O08715	A-kinase anchor protein 1, mitochondrial OS=Mus musculus OX=10090 GN=Akap1 PE=1 SV=4	Akap1	92.1947	16	7	7	155.666	141.026	135.584	128.638	150.388	148.366	155.666	141.026	135.584	128.638	150.388	148.366	0.988702	0.878627
O08734	Bcl-2 homologous antagonist/killer OS=Mus musculus OX=10090 GN=Bak1 PE=1 SV=3	Bak1	23.2946	16.3	2	2	425.499	445.395	392.467	458.424	477.228	612.028	425.499	445.395	392.467	458.424	477.228	612.028	1.22505	0.0408008
O08738	Caspase-6 OS=Mus musculus OX=10090 GN=Casp6 PE=1 SV=1	Casp6	31.595	65.2	14	14	1489.48	1430.68	1398.68	1313.97	1475.29	1270.52	1489.48	1430.68	1398.68	1313.97	1475.29	1270.52	0.940016	0.236132
O08739	AMP deaminase 3 OS=Mus musculus OX=10090 GN=Ampd3 PE=1 SV=2	Ampd3	88.6523	41.1	25	21	3181.56	2767.56	2888.17	2731.74	2545.72	2477.55	3181.56	2767.56	2888.17	2731.74	2545.72	2477.55	0.877533	0.027868
O08749	Dihydrolipoyl dehydrogenase, mitochondrial OS=Mus musculus OX=10090 GN=Dld PE=1 SV=2	Dld	54.2724	29.5	9	9	768.172	598.331	627.987	585.545	612.673	607.83	768.172	598.331	627.987	585.545	612.673	607.83	0.905519	0.205377
O08750	Nuclear factor interleukin-3-regulated protein OS=Mus musculus OX=10090 GN=Nfil3 PE=1 SV=1	Nfil3	50.9433	6.1	2	2	66.4678	64.1053	63.4595	52.606	52.1347	50.9068	66.4678	64.1053	63.4595	52.606	52.1347	50.9068	0.802171	0.0501584
O08756	3-hydroxyacyl-CoA dehydrogenase type-2 OS=Mus musculus OX=10090 GN=Hsd17b10 PE=1 SV=4	Hsd17b10	27.4186	34.1	7	7	1328.22	1291.95	1311.74	1355.89	1299.74	1294.01	1328.22	1291.95	1311.74	1355.89	1299.74	1294.01	1.00451	0.912673
O08759	Ubiquitin-protein ligase E3A OS=Mus musculus OX=10090 GN=Ube3a PE=1 SV=2	Ube3a	99.8195	45.5	32	32	1334.37	1327.49	1235.86	1374.91	1275.55	1269.82	1334.37	1327.49	1235.86	1374.91	1275.55	1269.82	1.00579	0.900471
O08760	N-glycosylase/DNA lyase OS=Mus musculus OX=10090 GN=Ogg1 PE=1 SV=2	Ogg1	38.8834	5.5	1	1	190.313	177.266	193.398	169.046	163.012	163.6	190.313	177.266	193.398	169.046	163.012	163.6	0.883562	0.0770325
O08784	Treacle protein OS=Mus musculus OX=10090 GN=Tcof1 PE=1 SV=1	Tcof1	135.001	37.7	33	33	4819.78	4793.62	4772.63	5645.12	4610.85	4571.12	4819.78	4793.62	4772.63	5645.12	4610.85	4571.12	1.03066	0.672494
O08785	Circadian locomoter output cycles protein kaput OS=Mus musculus OX=10090 GN=Clock PE=1 SV=1	Clock	96.3929	9.8	5	4	179.283	141.873	112.587	167.73	158.14	128.255	179.283	141.873	112.587	167.73	158.14	128.255	1.04699	0.659911
O08788	Dynactin subunit 1 OS=Mus musculus OX=10090 GN=Dctn1 PE=1 SV=3	Dctn1	141.676	46.9	48	48	3429.73	3825.43	3344.21	3609.09	3299.06	3474.59	3429.73	3825.43	3344.21	3609.09	3299.06	3474.59	0.979562	0.689307
O08789	Max-binding protein MNT OS=Mus musculus OX=10090 GN=Mnt PE=2 SV=2	Mnt	63.2737	11	5	5	84.2035	69.2658	89.2603	82.8204	67.3325	83.329	84.2035	69.2658	89.2603	82.8204	67.3325	83.329	0.961901	0.736812
O08795	Glucosidase 2 subunit beta OS=Mus musculus OX=10090 GN=Prkcsh PE=1 SV=1	Prkcsh	58.7927	38.6	18	18	10173.5	7603.78	9698.19	7734.21	7082.92	7216.35	10173.5	7603.78	9698.19	7734.21	7082.92	7216.35	0.801933	0.0181125
O08796	Eukaryotic elongation factor 2 kinase OS=Mus musculus OX=10090 GN=Eef2k PE=1 SV=1	Eef2k	81.7387	8.1	4	4	72.3676	76.6169	64.2663	60.3721	68.8615	77.3891	72.3676	76.6169	64.2663	60.3721	68.8615	77.3891	0.968918	0.756773
O08807	Peroxiredoxin-4 OS=Mus musculus OX=10090 GN=Prdx4 PE=1 SV=1	Prdx4	31.0525	48.9	12	12	6047.97	5331.24	5740.13	5305.82	5437.24	5113.96	6047.97	5331.24	5740.13	5305.82	5437.24	5113.96	0.926263	0.113119
O08808	Protein diaphanous homolog 1 OS=Mus musculus OX=10090 GN=Diaph1 PE=1 SV=1	Diaph1	139.343	48	50	50	1312.46	1434.68	1234.93	1404.64	1426.21	1323.35	1312.46	1434.68	1234.93	1404.64	1426.21	1323.35	1.04323	0.406914
O08810	116 kDa U5 small nuclear ribonucleoprotein component OS=Mus musculus OX=10090 GN=Eftud2 PE=1 SV=1	Eftud2	109.361	70.4	53	52	14755.8	10502	13177.6	12426.1	11824	11468.9	14755.8	10502	13177.6	12426.1	11824	11468.9	0.929328	0.433896
O08811	General transcription and DNA repair factor IIH helicase subunit XPD OS=Mus musculus OX=10090 GN=Ercc2 PE=1 SV=2	Ercc2	86.8421	31.1	17	17	410.881	440.713	402.217	405.902	394.201	389.12	410.881	440.713	402.217	405.902	394.201	389.12	0.948487	0.321057
O08848	RNA-binding protein Ro60 OS=Mus musculus OX=10090 GN=RO60 PE=1 SV=1	RO60	60.1238	46.5	17	17	672.643	583.176	564.764	573.453	533.242	508.904	672.643	583.176	564.764	573.453	533.242	508.904	0.887407	0.0891061
O08856	RNA polymerase II elongation factor ELL OS=Mus musculus OX=10090 GN=Ell PE=2 SV=2	Ell	67.1463	34.6	15	15	463.73	515.83	295.904	521.07	513.305	500.286	463.73	515.83	295.904	521.07	513.305	500.286	1.20322	0.131771
O08863	Baculoviral IAP repeat-containing protein 3 OS=Mus musculus OX=10090 GN=Birc3 PE=1 SV=2	Birc3	67.2284	11.3	5	3	90.4031	93.9975	99.9761	80.6648	84.0505	89.6504	90.4031	93.9975	99.9761	80.6648	84.0505	89.6504	0.894468	0.209837
O08900	Zinc finger protein Aiolos OS=Mus musculus OX=10090 GN=Ikzf3 PE=1 SV=2	Ikzf3	57.9675	3.9	1	1	9.12809	16.3694	10.8339	26.473	13.1999	8.63494	9.12809	16.3694	10.8339	26.473	13.1999	8.63494	1.32964	0.568223
O08901	Mitotic checkpoint serine/threonine-protein kinase BUB1 OS=Mus musculus OX=10090 GN=Bub1 PE=1 SV=1	Bub1	119.563	25.1	14	14	122.294	194.867	99.115	105.241	183.322	110.441	122.294	194.867	99.115	105.241	183.322	110.441	0.958508	0.866032
O08908	Phosphatidylinositol 3-kinase regulatory subunit beta OS=Mus musculus OX=10090 GN=Pik3r2 PE=1 SV=2	Pik3r2	81.2657	46.7	19	19	509.117	582.787	503.648	530.865	564.474	544.608	509.117	582.787	503.648	530.865	564.474	544.608	1.02782	0.606356
O08912	Polypeptide N-acetylgalactosaminyltransferase 1 OS=Mus musculus OX=10090 GN=Galnt1 PE=1 SV=1	Galnt1	64.255	18.8	6	5	48.7844	56.618	39.6956	35.1173	47.5726	56.3086	48.7844	56.618	39.6956	35.1173	47.5726	56.3086	0.957963	0.759197
O08915	AH receptor-interacting protein OS=Mus musculus OX=10090 GN=Aip PE=1 SV=1	Aip	37.6049	48.8	13	13	1438.67	1600.92	1426.2	1591.34	1469.71	1566.38	1438.67	1600.92	1426.2	1591.34	1469.71	1566.38	1.0362	0.464333
O08917	Flotillin-1 OS=Mus musculus OX=10090 GN=Flot1 PE=1 SV=1	Flot1	47.5134	6.5	1	1	674.846	356.159	708.362	491.663	465.701	429.456	674.846	356.159	708.362	491.663	465.701	429.456	0.797313	0.292577
O08967	Cytohesin-3 OS=Mus musculus OX=10090 GN=Cyth3 PE=1 SV=1	Cyth3	46.2796	22.8	7	3	269.806	221.317	198.652	243.954	243.716	231.367	269.806	221.317	198.652	243.954	243.716	231.367	1.04242	0.564766
O08983	BLOC-3 complex member HPS1 OS=Mus musculus OX=10090 GN=Hps1 PE=2 SV=2	Hps1	79.8534	9.7	5	5	162.007	174.389	168.437	145.632	152.634	163.687	162.007	174.389	168.437	145.632	152.634	163.687	0.915061	0.209298
O08992	Syntenin-1 OS=Mus musculus OX=10090 GN=Sdcbp PE=1 SV=1	Sdcbp	32.3794	18.4	4	4	402.046	443.176	417.276	375.69	388.552	379.961	402.046	443.176	417.276	375.69	388.552	379.961	0.9063	0.0834108
O09000	Nuclear receptor coactivator 3 OS=Mus musculus OX=10090 GN=Ncoa3 PE=1 SV=2	Ncoa3	151.574	28.3	26	26	402.365	405.793	369.08	433.058	424.263	383.361	402.365	405.793	369.08	433.058	424.263	383.361	1.05389	0.380812
O09012	Peroxisomal targeting signal 1 receptor OS=Mus musculus OX=10090 GN=Pex5 PE=1 SV=2	Pex5	70.7555	47.6	19	19	355.42	267.322	295.047	319.445	346.668	255.074	355.42	267.322	295.047	319.445	346.668	255.074	1.0037	0.980165
O09039	SH2B adapter protein 3 OS=Mus musculus OX=10090 GN=Sh2b3 PE=1 SV=2	Sh2b3	60.4872	20.8	7	7	97.7134	133.043	99.8739	102.911	99.2131	99.3814	97.7134	133.043	99.8739	102.911	99.2131	99.3814	0.911912	0.433265
O09043	Napsin-A OS=Mus musculus OX=10090 GN=Napsa PE=1 SV=1	Napsa	45.5444	22.9	4	4	268.776	254.351	309.138	257.239	275.415	256.778	268.776	254.351	309.138	257.239	275.415	256.778	0.948536	0.471696
O09044	Synaptosomal-associated protein 23 OS=Mus musculus OX=10090 GN=Snap23 PE=1 SV=1	Snap23	23.2609	29	4	4	72.6417	50.0484	50.9875	65.7976	65.1614	60.1867	72.6417	50.0484	50.9875	65.7976	65.1614	60.1867	1.10058	0.411671
O09053	Bifunctional 3'-5' exonuclease/ATP-dependent helicase WRN OS=Mus musculus OX=10090 GN=Wrn PE=1 SV=3	Wrn	157.204	8.1	6	6	75.4276	100.505	95.1736	71.3409	81.3037	84.594	75.4276	100.505	95.1736	71.3409	81.3037	84.594	0.875078	0.259904
O09061	Proteasome subunit beta type-1 OS=Mus musculus OX=10090 GN=Psmb1 PE=1 SV=1	Psmb1	26.3722	61.3	16	16	13869.5	10974	11470.6	11677	11475.5	11167	13869.5	10974	11470.6	11677	11475.5	11167	0.945075	0.411136
O09106	Histone deacetylase 1 OS=Mus musculus OX=10090 GN=Hdac1 PE=1 SV=1	Hdac1	55.075	61.2	20	13	2675.54	2654.22	2671.06	2699.26	2571.53	2524.76	2675.54	2654.22	2671.06	2699.26	2571.53	2524.76	0.974343	0.490183
O09110	Dual specificity mitogen-activated protein kinase kinase 3 OS=Mus musculus OX=10090 GN=Map2k3 PE=1 SV=2	Map2k3	39.2964	52.7	12	11	2042.39	2150.86	2051.32	2233.5	2127.04	2169.67	2042.39	2150.86	2051.32	2233.5	2127.04	2169.67	1.04574	0.26775
O09126	Semaphorin-4D OS=Mus musculus OX=10090 GN=Sema4d PE=1 SV=2	Sema4d	95.6402	7.9	4	4	86.4388	76.6759	70.5607	66.6696	64.0194	61.7809	86.4388	76.6759	70.5607	66.6696	64.0194	61.7809	0.823663	0.082404
O09130	NFATC2-interacting protein OS=Mus musculus OX=10090 GN=Nfatc2ip PE=1 SV=1	Nfatc2ip	45.1212	53.4	10	10	422.963	414.015	457.74	462.635	439.532	496.492	422.963	414.015	457.74	462.635	439.532	496.492	1.08028	0.195578
O09131	Glutathione S-transferase omega-1 OS=Mus musculus OX=10090 GN=Gsto1 PE=1 SV=2	Gsto1	27.4976	70	18	17	9797.57	9155.02	9238.9	9196.37	8932.18	8458.34	9797.57	9155.02	9238.9	9196.37	8932.18	8458.34	0.943082	0.162329
O09159	Lysosomal alpha-mannosidase OS=Mus musculus OX=10090 GN=Man2b1 PE=1 SV=4	Man2b1	114.648	34.5	24	24	1758.81	1600.76	1680.73	1539.35	1547.96	1389.12	1758.81	1600.76	1680.73	1539.35	1547.96	1389.12	0.888131	0.0351174
O09172	Glutamate--cysteine ligase regulatory subunit OS=Mus musculus OX=10090 GN=Gclm PE=1 SV=1	Gclm	30.5348	27.7	6	6	1973.07	2019.77	2012.38	2025.54	1804.54	2046.97	1973.07	2019.77	2012.38	2025.54	1804.54	2046.97	0.978656	0.620965
O35047	Homologous-pairing protein 2 homolog OS=Mus musculus OX=10090 GN=Psmc3ip PE=1 SV=1	Psmc3ip	24.7481	30.9	4	4	154.598	104.952	154.048	139.882	143.265	136.86	154.598	104.952	154.048	139.882	143.265	136.86	1.01549	0.785579
O35099	Mitogen-activated protein kinase kinase kinase 5 OS=Mus musculus OX=10090 GN=Map3k5 PE=1 SV=3	Map3k5	154.512	17.8	16	14	538.778	621.843	687.115	690.975	638.174	663.197	538.778	621.843	687.115	690.975	638.174	663.197	1.07826	0.260105
O35126	Atrophin-1 OS=Mus musculus OX=10090 GN=Atn1 PE=1 SV=1	Atn1	123.724	8.8	5	5	96.6241	80.0957	106.691	73.4204	69.0658	75.1625	96.6241	80.0957	106.691	73.4204	69.0658	75.1625	0.767962	0.0326519
O35130	Ribosomal RNA small subunit methyltransferase NEP1 OS=Mus musculus OX=10090 GN=Emg1 PE=1 SV=1	Emg1	26.9743	41	7	7	505.798	567.262	434.9	538.682	544.066	484.52	505.798	567.262	434.9	538.682	544.066	484.52	1.03933	0.572223
O35134	DNA-directed RNA polymerase I subunit RPA1 OS=Mus musculus OX=10090 GN=Polr1a PE=1 SV=2	Polr1a	194.11	38.4	43	43	796.096	809.474	781.689	796.753	772.954	796.406	796.096	809.474	781.689	796.753	772.954	796.406	0.991142	0.831765
O35143	ATPase inhibitor, mitochondrial OS=Mus musculus OX=10090 GN=Atp5if1 PE=1 SV=2	Atp5if1	12.1587	8.5	1	1	1479.07	1240.82	1357.08	1276.77	1433.42	1161.31	1479.07	1240.82	1357.08	1276.77	1433.42	1161.31	0.949603	0.447372
O35144	Telomeric repeat-binding factor 2 OS=Mus musculus OX=10090 GN=Terf2 PE=1 SV=3	Terf2	60.2632	22.9	9	9	221.413	224.45	224.195	303.398	284.228	259.515	221.413	224.45	224.195	303.398	284.228	259.515	1.26428	0.00449273
O35207	Cyclin-dependent kinase 2-associated protein 1 OS=Mus musculus OX=10090 GN=Cdk2ap1 PE=1 SV=2	Cdk2ap1	12.354	27.2	3	1	582.817	462.249	533.477	698.426	472.101	567.746	582.817	462.249	533.477	698.426	472.101	567.746	1.10119	0.408181
O35226	26S proteasome non-ATPase regulatory subunit 4 OS=Mus musculus OX=10090 GN=Psmd4 PE=1 SV=1	Psmd4	40.7037	39.9	13	13	3846.31	4219.33	2906.98	3838.86	3893.73	3746.46	3846.31	4219.33	2906.98	3838.86	3893.73	3746.46	1.04615	0.520234
O35250	Exocyst complex component 7 OS=Mus musculus OX=10090 GN=Exoc7 PE=1 SV=2	Exoc7	79.9602	39.2	24	24	548.716	612.755	562.613	557.908	594.911	596.706	548.716	612.755	562.613	557.908	594.911	596.706	1.01476	0.767514
O35253	Mothers against decapentaplegic homolog 7 OS=Mus musculus OX=10090 GN=Smad7 PE=1 SV=1	Smad7	46.4418	5.4	1	1	11.8518	32.8177	12.4489	24.6119			11.8518	32.8177	12.4489	24.6119			1.29268
O35261	Transcription factor E2F3 OS=Mus musculus OX=10090 GN=E2f3 PE=1 SV=2	E2f3	48.7572	5.9	2	1	90.5971	75.4114	87.3837	71.1588	51.5239	98.1056	90.5971	75.4114	87.3837	71.1588	51.5239	98.1056	0.87133	0.316808
O35280	Serine/threonine-protein kinase Chk1 OS=Mus musculus OX=10090 GN=Chek1 PE=1 SV=2	Chek1	54.3814	29.8	13	13	507.238	551.336	441.516	480.168	458.823	453.072	507.238	551.336	441.516	480.168	458.823	453.072	0.927986	0.297171
O35286	ATP-dependent RNA helicase DHX15 OS=Mus musculus OX=10090 GN=Dhx15 PE=1 SV=2	Dhx15	91.0069	44.9	34	34	2619.66	2681.66	2496.29	2775.24	2574.13	2627.79	2619.66	2681.66	2496.29	2775.24	2574.13	2627.79	1.02303	0.585542
O35295	Transcriptional activator protein Pur-beta OS=Mus musculus OX=10090 GN=Purb PE=1 SV=3	Purb	33.9014	36.1	8	8	3419.5	3082.16	3333.36	3050.43	3117.74	3062.4	3419.5	3082.16	3333.36	3050.43	3117.74	3062.4	0.938541	0.155412
O35298	Acyloxyacyl hydrolase OS=Mus musculus OX=10090 GN=Aoah PE=1 SV=1	Aoah	65.155	11.5	4	4	114.812	70.3273	88.6214	82.2319	91.2868	74.2131	114.812	70.3273	88.6214	82.2319	91.2868	74.2131	0.904922	0.546423
O35309	N-myc-interactor OS=Mus musculus OX=10090 GN=Nmi PE=1 SV=1	Nmi	35.2358	69.1	17	17	2128.5	2204.14	1830.1	2074.66	2195.51	2120.95	2128.5	2204.14	1830.1	2074.66	2195.51	2120.95	1.03706	0.486479
O35317	Pre-B-cell leukemia transcription factor 3 OS=Mus musculus OX=10090 GN=Pbx3 PE=1 SV=1	Pbx3	47.2035	9.7	2	2	127.986	106.202	111.584	126.725	109.902	123.296	127.986	106.202	111.584	126.725	109.902	123.296	1.04093	0.634303
O35326	Serine/arginine-rich splicing factor 5 OS=Mus musculus OX=10090 GN=Srsf5 PE=1 SV=2	Srsf5	30.8914	24.5	9	9	2460.1	2326.97	2251.13	2340.64	2221.89	2124.13	2460.1	2326.97	2251.13	2340.64	2221.89	2124.13	0.950053	0.269478
O35343	Importin subunit alpha-3 OS=Mus musculus OX=10090 GN=Kpna4 PE=1 SV=1	Kpna4	57.9228	36.1	12	12	1973.99	1853.87	1969.78	1797.64	1859.91	1726.79	1973.99	1853.87	1969.78	1797.64	1859.91	1726.79	0.928712	0.105438
O35345	Importin subunit alpha-7 OS=Mus musculus OX=10090 GN=Kpna6 PE=1 SV=2	Kpna6	59.9644	46.3	16	16	1546.34	1393.14	1565.19	1455.46	1318.26	1270.62	1546.34	1393.14	1565.19	1455.46	1318.26	1270.62	0.897812	0.0732587
O35350	Calpain-1 catalytic subunit OS=Mus musculus OX=10090 GN=Capn1 PE=1 SV=1	Capn1	82.1063	49.4	30	30	1076.48	1032.02	984.11	874.638	943.453	790.29	1076.48	1032.02	984.11	874.638	943.453	790.29	0.843422	0.0140496
O35375	Neuropilin-2 OS=Mus musculus OX=10090 GN=Nrp2 PE=1 SV=2	Nrp2	104.631	17	9	9	270.674	284.354	237.352	240.032	267.066	221.247	270.674	284.354	237.352	240.032	267.066	221.247	0.919186	0.285174
O35381	Acidic leucine-rich nuclear phosphoprotein 32 family member A OS=Mus musculus OX=10090 GN=Anp32a PE=1 SV=1	Anp32a	28.5375	44.9	13	9	16192.7	14098.9	16552.4	14303.2	14234.7	14083.4	16192.7	14098.9	16552.4	14303.2	14234.7	14083.4	0.909854	0.0815918
O35382	Exocyst complex component 4 OS=Mus musculus OX=10090 GN=Exoc4 PE=1 SV=2	Exoc4	110.545	29.5	22	22	618.621	714.549	636.846	712.83	700.627	802.869	618.621	714.549	636.846	712.83	700.627	802.869	1.12503	0.0787573
O35385	Serine/threonine-protein phosphatase with EF-hands 2 OS=Mus musculus OX=10090 GN=Ppef2 PE=2 SV=1	Ppef2	86.6451	1.5	1	1	4071.45	4746.32	4143.15	4363.13	4500.26	4172.28	4071.45	4746.32	4143.15	4363.13	4500.26	4172.28	1.00577	0.880207
O35387	HCLS1-associated protein X-1 OS=Mus musculus OX=10090 GN=Hax1 PE=1 SV=1	Hax1	31.6544	32.9	5	5	86.167	103.902	84.431	90.8976	88.2966	114.365	86.167	103.902	84.431	90.8976	88.2966	114.365	1.06943	0.553393
O35405	5'-3' exonuclease PLD3 OS=Mus musculus OX=10090 GN=Pld3 PE=1 SV=1	Pld3	54.389	16.4	6	6	568.596	464.598	410.691	336.697	382.708	355.687	568.596	464.598	410.691	336.697	382.708	355.687	0.744583	0.0086891
O35427	DNA-directed RNA polymerase III subunit RPC9 OS=Mus musculus OX=10090 GN=Crcp PE=2 SV=1	Crcp	16.6828	53.4	4	4	1319.92	1159.54	1218.66	1118.33	1107.5	1044.27	1319.92	1159.54	1218.66	1118.33	1107.5	1044.27	0.88426	0.0336537
O35451	Cyclic AMP-dependent transcription factor ATF-6 beta OS=Mus musculus OX=10090 GN=Atf6b PE=1 SV=1	Atf6b	76.0074	2	1	1	147.503	85.5573	104.197	146.279	134.201	140.119	147.503	85.5573	104.197	146.279	134.201	140.119	1.24712	0.0950416
O35465	Peptidyl-prolyl cis-trans isomerase FKBP8 OS=Mus musculus OX=10090 GN=Fkbp8 PE=1 SV=2	Fkbp8	43.5288	11.2	3	3	72.9436	70.2394	81.2216	53.1167	63.0841	49.4634	72.9436	70.2394	81.2216	53.1167	63.0841	49.4634	0.73824	0.0210773
O35491	Dual specificity protein kinase CLK2 OS=Mus musculus OX=10090 GN=Clk2 PE=1 SV=2	Clk2	59.987	4.2	1	1	54.585	71.3405	62.6846	75.7064	61.461	73.5824	54.585	71.3405	62.6846	75.7064	61.461	73.5824	1.11738	0.348928
O35492	Dual specificity protein kinase CLK3 OS=Mus musculus OX=10090 GN=Clk3 PE=1 SV=2	Clk3	73.7977	21.3	8	8	240.938	276.341	231.905	267.956	269.474	263.094	240.938	276.341	231.905	267.956	269.474	263.094	1.06853	0.30321
O35495	Cyclin-dependent kinase 14 OS=Mus musculus OX=10090 GN=Cdk14 PE=1 SV=2	Cdk14	52.9957	48.2	16	16	745.266	610.274	758.592	666.78	651.723	648.01	745.266	610.274	758.592	666.78	651.723	648.01	0.930175	0.316887
O35516	Neurogenic locus notch homolog protein 2 OS=Mus musculus OX=10090 GN=Notch2 PE=1 SV=2	Notch2	265.633	2.1	3	3	74.6163	52.6657	63.747	51.8693	53.5611	49.2762	74.6163	52.6657	63.747	51.8693	53.5611	49.2762	0.809859	0.131593
O35551	Rab GTPase-binding effector protein 1 OS=Mus musculus OX=10090 GN=Rabep1 PE=1 SV=2	Rabep1	99.5238	46.1	34	34	1393.82	1084.52	1303.47	1185.5	1056.88	1082.46	1393.82	1084.52	1303.47	1185.5	1056.88	1082.46	0.879169	0.106232
O35593	26S proteasome non-ATPase regulatory subunit 14 OS=Mus musculus OX=10090 GN=Psmd14 PE=1 SV=2	Psmd14	34.577	64.5	11	11	2398.13	2563.54	2478.26	2577.29	2487.89	2518.48	2398.13	2563.54	2478.26	2577.29	2487.89	2518.48	1.01932	0.615578
O35594	Intraflagellar transport protein 81 homolog OS=Mus musculus OX=10090 GN=Ift81 PE=1 SV=4	Ift81	79.2852	9	4	4	138.92	120.629	119.301	121.475	129.209	146.655	138.92	120.629	119.301	121.475	129.209	146.655	1.0488	0.586394
O35601	FYN-binding protein 1 OS=Mus musculus OX=10090 GN=Fyb1 PE=1 SV=2	Fyb1	90.0555	35.2	17	17	975.333	967.232	806.895	950.111	939.143	946.083	975.333	967.232	806.895	950.111	939.143	946.083	1.03123	0.566744
O35609	Secretory carrier-associated membrane protein 3 OS=Mus musculus OX=10090 GN=Scamp3 PE=1 SV=3	Scamp3	38.4581	26.6	5	5	1358.68	1214.7	1101.22	1282.84	1101.46	1235.64	1358.68	1214.7	1101.22	1282.84	1101.46	1235.64	0.985128	0.841194
O35613	Death domain-associated protein 6 OS=Mus musculus OX=10090 GN=Daxx PE=1 SV=1	Daxx	81.4885	18.4	8	8	268.734	305.311	309.858	334.087	333.676	337.333	268.734	305.311	309.858	334.087	333.676	337.333	1.13711	0.0514398
O35615	Zinc finger protein ZFPM1 OS=Mus musculus OX=10090 GN=Zfpm1 PE=1 SV=1	Zfpm1	105.984	22.1	14	14	266.86	227.155	225.109	249.294	270.501	238.336	266.86	227.155	225.109	249.294	270.501	238.336	1.05424	0.452567
O35618	Protein Mdm4 OS=Mus musculus OX=10090 GN=Mdm4 PE=1 SV=2	Mdm4	54.9633	22.7	7	7	66.0283	98.0585	48.3427	91.1751	67.0811	54.3208	66.0283	98.0585	48.3427	91.1751	67.0811	54.3208	1.00069	0.922265
O35621	Phosphomannomutase 1 OS=Mus musculus OX=10090 GN=Pmm1 PE=1 SV=1	Pmm1	29.7748	26	5	5	267.291	271.673	284.345	231.922	275.351	266.786	267.291	271.673	284.345	231.922	275.351	266.786	0.94018	0.341545
O35638	Cohesin subunit SA-2 OS=Mus musculus OX=10090 GN=Stag2 PE=1 SV=3	Stag2	141.281	41.5	37	35	1171.13	1223.92	1168.39	1190.91	1128.82	1268.07	1171.13	1223.92	1168.39	1190.91	1128.82	1268.07	1.00684	0.898798
O35639	Annexin A3 OS=Mus musculus OX=10090 GN=Anxa3 PE=1 SV=4	Anxa3	36.3841	36.2	9	9	940.28	947.083	619.906	486.004	845.687	867.142	940.28	947.083	619.906	486.004	845.687	867.142	0.876983	0.412207
O35643	AP-1 complex subunit beta-1 OS=Mus musculus OX=10090 GN=Ap1b1 PE=1 SV=2	Ap1b1	103.935	55.7	45	29	6149.36	5207.38	6262.1	5623.32	5192.92	5074.94	6149.36	5207.38	6262.1	5623.32	5192.92	5074.94	0.901943	0.109522
O35648	Centrin-3 OS=Mus musculus OX=10090 GN=Cetn3 PE=1 SV=1	Cetn3	19.519	46.1	6	6	562.636	530.847	591.581	564.022	558.201	549.58	562.636	530.847	591.581	564.022	558.201	549.58	0.99213	0.886692
O35657	Sialidase-1 OS=Mus musculus OX=10090 GN=Neu1 PE=1 SV=1	Neu1	44.5913	34.2	10	10	545.294	636.816	680.351	606.646	676.209	657.615	545.294	636.816	680.351	606.646	676.209	657.615	1.04188	0.51779
O35658	Complement component 1 Q subcomponent-binding protein, mitochondrial OS=Mus musculus OX=10090 GN=C1qbp PE=1 SV=1	C1qbp	31.0129	23	6	6	340.53	272.329	336.182	272.656	299.729	247.984	340.53	272.329	336.182	272.656	299.729	247.984	0.864419	0.109095
O35685	Nuclear migration protein nudC OS=Mus musculus OX=10090 GN=Nudc PE=1 SV=1	Nudc	38.358	59	22	22	9157.21	8281.14	8940.51	8326.17	8497.56	8157.97	9157.21	8281.14	8940.51	8326.17	8497.56	8157.97	0.947035	0.198839
O35690	Paired mesoderm homeobox protein 2B OS=Mus musculus OX=10090 GN=Phox2b PE=1 SV=1	Phox2b	31.621	3.2	1	1	25.8191	45.2478	24.2053	13.9992	37.7194	43.1161	25.8191	45.2478	24.2053	13.9992	37.7194	43.1161	0.995408	0.825019
O35719	DNA repair protein RAD51 homolog 2 OS=Mus musculus OX=10090 GN=Rad51b PE=2 SV=2	Rad51b	38.1521	12	3	3	67.2439	63.5847	73.1591	57.0046	69.3722	84.213	67.2439	63.5847	73.1591	57.0046	69.3722	84.213	1.03237	0.867021
O35730	E3 ubiquitin-protein ligase RING1 OS=Mus musculus OX=10090 GN=Ring1 PE=1 SV=2	Ring1	42.6306	12.3	3	3	105.592	129.518	124.683	105.299	115.301	126.965	105.592	129.518	124.683	105.299	115.301	126.965	0.966013	0.714793
O35732	CASP8 and FADD-like apoptosis regulator OS=Mus musculus OX=10090 GN=Cflar PE=1 SV=3	Cflar	54.8747	5	2	2	31.6161	34.7805	35.5507	26.2972	50.2505	36.0629	31.6161	34.7805	35.5507	26.2972	50.2505	36.0629	1.1046	0.727777
O35740	Cbp/p300-interacting transactivator 2 OS=Mus musculus OX=10090 GN=Cited2 PE=1 SV=2	Cited2	28.3215	22.3	3	3	98.6622	111.129	86.4786	87.1516	86.3906	107.149	98.6622	111.129	86.4786	87.1516	86.3906	107.149	0.947415	0.612584
O35855	Branched-chain-amino-acid aminotransferase, mitochondrial OS=Mus musculus OX=10090 GN=Bcat2 PE=1 SV=2	Bcat2	44.1274	37.9	14	14	1985.27	1746.66	1979.47	1832.75	1712.02	1661.65	1985.27	1746.66	1979.47	1832.75	1712.02	1661.65	0.911584	0.103637
O35864	COP9 signalosome complex subunit 5 OS=Mus musculus OX=10090 GN=Cops5 PE=1 SV=3	Cops5	37.5488	52.1	15	15	7443.99	6790.66	7088.17	6696.95	6967.35	6151.79	7443.99	6790.66	7088.17	6696.95	6967.35	6151.79	0.929337	0.134418
O35892	Nuclear autoantigen Sp-100 OS=Mus musculus OX=10090 GN=Sp100 PE=1 SV=2	Sp100	54.7265	28	10	7	434.035	444.71	445.041	418.966	443.874	427.953	434.035	444.71	445.041	418.966	443.874	427.953	0.975077	0.594533
O35904	Phosphatidylinositol 4,5-bisphosphate 3-kinase catalytic subunit delta isoform OS=Mus musculus OX=10090 GN=Pik3cd PE=1 SV=2	Pik3cd	119.712	30.3	24	24	572.714	709.265	618.813	691.273	719.468	710.846	572.714	709.265	618.813	691.273	719.468	710.846	1.11616	0.0941345
O35943	Frataxin, mitochondrial OS=Mus musculus OX=10090 GN=Fxn PE=1 SV=1	Fxn	22.9239	19.8	3	3	404.979	354.702	421.397	371.076	334.109	302.871	404.979	354.702	421.397	371.076	334.109	302.871	0.853505	0.0558103
O35954	Membrane-associated phosphatidylinositol transfer protein 1 OS=Mus musculus OX=10090 GN=Pitpnm1 PE=1 SV=1	Pitpnm1	134.94	8	6	6	96.7175	102.734	100.431	103.869	123.852	100.053	96.7175	102.734	100.431	103.869	123.852	100.053	1.093	0.350375
O35955	Proteasome subunit beta type-10 OS=Mus musculus OX=10090 GN=Psmb10 PE=1 SV=1	Psmb10	29.0632	60.1	12	12	3526.31	3161.1	3272.98	3166.86	3049.99	2878.84	3526.31	3161.1	3272.98	3166.86	3049.99	2878.84	0.913187	0.0754168
O35969	Guanidinoacetate N-methyltransferase OS=Mus musculus OX=10090 GN=Gamt PE=1 SV=1	Gamt	26.3361	68.2	9	9	820.315	954.406	875.318	1009.68	943.436	959.68	820.315	954.406	875.318	1009.68	943.436	959.68	1.09915	0.0960407
O35973	Period circadian protein homolog 1 OS=Mus musculus OX=10090 GN=Per1 PE=1 SV=2	Per1	136.373	12.9	10	10	175.745	162.12	156.746	162.79	170.005	147.583	175.745	162.12	156.746	162.79	170.005	147.583	0.971225	0.682194
O35980	Endonuclease III-like protein 1 OS=Mus musculus OX=10090 GN=Nthl1 PE=2 SV=2	Nthl1	33.6367	7	1	1	72.0084	47.4453	59.6313	72.0861	88.6177	69.8572	72.0084	47.4453	59.6313	72.0861	88.6177	69.8572	1.28744	0.0833183
O35984	Pre-B-cell leukemia transcription factor 2 OS=Mus musculus OX=10090 GN=Pbx2 PE=1 SV=1	Pbx2	45.8092	24.7	5	3	88.4428	81.8852	95.8066	90.6599	92.7717	87.492	88.4428	81.8852	95.8066	90.6599	92.7717	87.492	1.01799	0.820578
O54692	Centromere/kinetochore protein zw10 homolog OS=Mus musculus OX=10090 GN=Zw10 PE=1 SV=3	Zw10	88.0627	54	31	31	1556.68	1580.9	1590.91	1682.69	1419.5	1652.89	1556.68	1580.9	1590.91	1682.69	1419.5	1652.89	1.00562	0.958585
O54774	AP-3 complex subunit delta-1 OS=Mus musculus OX=10090 GN=Ap3d1 PE=1 SV=1	Ap3d1	135.081	53.6	48	48	1841.55	1950.5	1793.74	1851.96	1962.83	1882.89	1841.55	1950.5	1793.74	1851.96	1962.83	1882.89	1.02003	0.634433
O54781	SRSF protein kinase 2 OS=Mus musculus OX=10090 GN=Srpk2 PE=1 SV=2	Srpk2	76.7567	33.9	16	14	516.129	556.74	585.279	574.14	546.909	559.051	516.129	556.74	585.279	574.14	546.909	559.051	1.01324	0.782235
O54784	Death-associated protein kinase 3 OS=Mus musculus OX=10090 GN=Dapk3 PE=1 SV=1	Dapk3	51.4216	11.4	4	3	105.025	131.996	120.078	111.895	98.4958	115.66	105.025	131.996	120.078	111.895	98.4958	115.66	0.913056	0.349043
O54785	LIM domain kinase 2 OS=Mus musculus OX=10090 GN=Limk2 PE=1 SV=2	Limk2	72.2021	30.1	12	12	242.435	231.959	206.502	214.487	225.489	174.146	242.435	231.959	206.502	214.487	225.489	174.146	0.901932	0.236598
O54786	DNA fragmentation factor subunit alpha OS=Mus musculus OX=10090 GN=Dffa PE=1 SV=2	Dffa	36.5722	49.8	11	11	978.23	970.049	996.531	881.023	978.894	871.579	978.23	970.049	996.531	881.023	978.894	871.579	0.927563	0.137536
O54788	DNA fragmentation factor subunit beta OS=Mus musculus OX=10090 GN=Dffb PE=1 SV=1	Dffb	39.449	19.8	4	4	219.602	202.524	194.111	175.031	175.798	173.082	219.602	202.524	194.111	175.031	175.798	173.082	0.850178	0.0299994
O54804	Choline kinase alpha OS=Mus musculus OX=10090 GN=Chka PE=1 SV=3	Chka	51.9846	11	3	3	64.9375	122.413	66.3752	71.7939	82.3732	68.23	64.9375	122.413	66.3752	71.7939	82.3732	68.23	0.876526	0.615369
O54824	Pro-interleukin-16 OS=Mus musculus OX=10090 GN=Il16 PE=1 SV=3	Il16	141.435	28.2	24	24	3349.25	3575.71	3392.52	3470.43	3454.52	3510.9	3349.25	3575.71	3392.52	3470.43	3454.52	3510.9	1.01147	0.750914
O54825	Bystin OS=Mus musculus OX=10090 GN=Bysl PE=1 SV=3	Bysl	49.7835	39.2	15	15	952.528	1004.77	920.365	1053.39	1044.59	967.319	952.528	1004.77	920.365	1053.39	1044.59	967.319	1.0652	0.206852
O54833	Casein kinase II subunit alpha' OS=Mus musculus OX=10090 GN=Csnk2a2 PE=1 SV=1	Csnk2a2	41.2152	61.1	17	17	1106.66	1276.48	1101.31	1201.11	1235.4	1173.24	1106.66	1276.48	1101.31	1201.11	1235.4	1173.24	1.03596	0.484538
O54879	High mobility group protein B3 OS=Mus musculus OX=10090 GN=Hmgb3 PE=1 SV=3	Hmgb3	23.01	38.5	8	8	3650.8	3993.27	3409.28	3668.78	3730.56	3988.74	3650.8	3993.27	3409.28	3668.78	3730.56	3988.74	1.03028	0.541177
O54916	RalBP1-associated Eps domain-containing protein 1 OS=Mus musculus OX=10090 GN=Reps1 PE=1 SV=2	Reps1	86.519	17.6	9	9	673.014	583.887	736.582	681.423	593.337	568.831	673.014	583.887	736.582	681.423	593.337	568.831	0.924809	0.324184
O54926	Apoptosis regulatory protein Siva OS=Mus musculus OX=10090 GN=Siva1 PE=1 SV=1	Siva1	18.7695	30.9	4	4	132.143	102.106	117.884	106.428	105.361	120.631	132.143	102.106	117.884	106.428	105.361	120.631	0.94402	0.57024
O54931	PALM2-AKAP2 fusion protein OS=Mus musculus OX=10090 GN=Pakap PE=1 SV=4	Pakap	120.791	10.7	6	6	163.317	154.245	157.007	147.324	163.908	155.987	163.317	154.245	157.007	147.324	163.908	155.987	0.984511	0.807965
O54940	BCL2/adenovirus E1B 19 kDa protein-interacting protein 2 OS=Mus musculus OX=10090 GN=Bnip2 PE=1 SV=2	Bnip2	37.7688	11.3	5	5	158.217	112.892	128.849	146.015	129.937	148.341	158.217	112.892	128.849	146.015	129.937	148.341	1.06084	0.511797
O54941	SWI/SNF-related matrix-associated actin-dependent regulator of chromatin subfamily E member 1 OS=Mus musculus OX=10090 GN=Smarce1 PE=1 SV=1	Smarce1	46.6384	21.7	8	8	377.894	371.792	357.671	340.897	484.621	336.743	377.894	371.792	357.671	340.897	484.621	336.743	1.04958	0.731934
O54946	DnaJ homolog subfamily B member 6 OS=Mus musculus OX=10090 GN=Dnajb6 PE=1 SV=4	Dnajb6	39.8073	30.4	9	6	426.764	287.186	411.27	392.922	323.863	334.876	426.764	287.186	411.27	392.922	323.863	334.876	0.934626	0.617438
O54950	5'-AMP-activated protein kinase subunit gamma-1 OS=Mus musculus OX=10090 GN=Prkag1 PE=1 SV=2	Prkag1	37.5204	57.9	15	14	647.102	762.573	614.349	673.416	677.389	590.614	647.102	762.573	614.349	673.416	677.389	590.614	0.959188	0.581072
O54962	Barrier-to-autointegration factor OS=Mus musculus OX=10090 GN=Banf1 PE=1 SV=1	Banf1	10.1026	27	1	1	483.487	504.829	519.623	430.675	430.633	525.111	483.487	504.829	519.623	430.675	430.633	525.111	0.919414	0.210546
O54965	E3 ubiquitin-protein ligase RNF13 OS=Mus musculus OX=10090 GN=Rnf13 PE=1 SV=2	Rnf13	42.7324	15.2	4	4	225.208	205.26	230.155	172.739	188.084	190.915	225.208	205.26	230.155	172.739	188.084	190.915	0.835176	0.021971
O54967	Activated CDC42 kinase 1 OS=Mus musculus OX=10090 GN=Tnk2 PE=1 SV=2	Tnk2	116.975	7.8	5	5	147.412	141.313	156.089	138.505	148.634	141.346	147.412	141.313	156.089	138.505	148.634	141.346	0.96329	0.593467
O54988	STE20-like serine/threonine-protein kinase OS=Mus musculus OX=10090 GN=Slk PE=1 SV=2	Slk	141.457	50	44	42	1969.24	2385.92	2009.3	2305.52	2239.98	2199.72	1969.24	2385.92	2009.3	2305.52	2239.98	2199.72	1.05983	0.297738
O54998	Peptidyl-prolyl cis-trans isomerase FKBP7 OS=Mus musculus OX=10090 GN=Fkbp7 PE=1 SV=1	Fkbp7	24.9132	17.9	3	3	108.775	132.142	133.212	117.94	151.563	122.521	108.775	132.142	133.212	117.94	151.563	122.521	1.04783	0.655751
O55013	Trafficking protein particle complex subunit 3 OS=Mus musculus OX=10090 GN=Trappc3 PE=1 SV=1	Trappc3	20.3021	47.2	10	10	1389.75	738.442	1108.8	813.516	770.246	691.642	1389.75	738.442	1108.8	813.516	770.246	691.642	0.702938	0.0482495
O55023	Inositol monophosphatase 1 OS=Mus musculus OX=10090 GN=Impa1 PE=1 SV=1	Impa1	30.4362	48.4	12	12	7968.86	6585.06	7054.82	6606.34	6294.07	5664.45	7968.86	6585.06	7054.82	6606.34	6294.07	5664.45	0.859137	0.0336517
O55028	[3-methyl-2-oxobutanoate dehydrogenase [lipoamide]] kinase, mitochondrial OS=Mus musculus OX=10090 GN=Bckdk PE=1 SV=1	Bckdk	46.5875	6.8	2	2	34.5401	39.0383	30.8097	31.0356	33.1737	28.735	34.5401	39.0383	30.8097	31.0356	33.1737	28.735	0.890372	0.450626
O55029	Coatomer subunit beta' OS=Mus musculus OX=10090 GN=Copb2 PE=1 SV=2	Copb2	102.449	65.2	41	41	7164.03	6800.07	7108.42	6627.34	6723.59	6856.61	7164.03	6800.07	7108.42	6627.34	6723.59	6856.61	0.958952	0.253731
O55047	Serine/threonine-protein kinase tousled-like 2 OS=Mus musculus OX=10090 GN=Tlk2 PE=1 SV=2	Tlk2	82.261	13.9	8	8	205.553	255.705	207.709	252.611	230.054	217.944	205.553	255.705	207.709	252.611	230.054	217.944	1.0473	0.544298
O55055	tRNA (cytosine(38)-C(5))-methyltransferase OS=Mus musculus OX=10090 GN=Trdmt1 PE=1 SV=2	Trdmt1	46.7941	8	2	2	92.0184	103.177	73.7338	62.4844	104.987	98.912	92.0184	103.177	73.7338	62.4844	104.987	98.912	0.990537	0.87369
O55060	Thiopurine S-methyltransferase OS=Mus musculus OX=10090 GN=Tpmt PE=1 SV=1	Tpmt	27.5857	46.7	9	9	298.922	266.771	290.195	255.844	241.98	239.101	298.922	266.771	290.195	255.844	241.98	239.101	0.861006	0.0311278
O55091	Protein IMPACT OS=Mus musculus OX=10090 GN=Impact PE=1 SV=2	Impact	36.2762	45.6	9	9	386.331	426.817	470.189	439.189	397.393	430.787	386.331	426.817	470.189	439.189	397.393	430.787	0.987557	0.875124
O55098	Serine/threonine-protein kinase 10 OS=Mus musculus OX=10090 GN=Stk10 PE=1 SV=2	Stk10	111.906	31	24	24	1060.58	1038.76	1004.48	1050.29	1025.9	1053.53	1060.58	1038.76	1004.48	1050.29	1025.9	1053.53	1.00835	0.836043
O55102	Biogenesis of lysosome-related organelles complex 1 subunit 1 OS=Mus musculus OX=10090 GN=Bloc1s1 PE=1 SV=2	Bloc1s1	14.2813	53.6	4	4	371.589	231.401	260.585	313.854	236.727	244.433	371.589	231.401	260.585	313.854	236.727	244.433	0.920607	0.596803
O55106	Striatin OS=Mus musculus OX=10090 GN=Strn PE=1 SV=2	Strn	85.9658	41.3	23	23	1006.85	988.14	980.128	1004.62	1075.51	937.516	1006.85	988.14	980.128	1004.62	1075.51	937.516	1.0143	0.795089
O55128	Histone deacetylase complex subunit SAP18 OS=Mus musculus OX=10090 GN=Sap18 PE=1 SV=1	Sap18	17.5951	46.4	7	7	364.691	311.717	372.509	307.991	315.905	280.658	364.691	311.717	372.509	307.991	315.905	280.658	0.86237	0.0579341
O55131	Septin-7 OS=Mus musculus OX=10090 GN=Septin7 PE=1 SV=1	Septin7	50.5498	46.3	17	17	14371.3	11806.1	13893.4	11139.6	10457	11147.5	14371.3	11806.1	13893.4	11139.6	10457	11147.5	0.817154	0.00606753
O55135	Eukaryotic translation initiation factor 6 OS=Mus musculus OX=10090 GN=Eif6 PE=1 SV=2	Eif6	26.511	60	10	10	4931.45	4502.2	4834.59	4486.45	4590.34	4583.91	4931.45	4502.2	4834.59	4486.45	4590.34	4583.91	0.95742	0.289954
O55137	Acyl-coenzyme A thioesterase 1 OS=Mus musculus OX=10090 GN=Acot1 PE=1 SV=1	Acot1	46.136	26.3	9	2	1099.74	1246.1	1079.95	1160.41	1117.29	1052.35	1099.74	1246.1	1079.95	1160.41	1117.29	1052.35	0.972053	0.62023
O55142	Large ribosomal subunit protein eL33 OS=Mus musculus OX=10090 GN=Rpl35a PE=1 SV=2	Rpl35a	12.5537	33.6	5	5	701.779	567.498	756.58	569.405	495.645	637.252	701.779	567.498	756.58	569.405	495.645	637.252	0.840287	0.0875551
O55143	Sarcoplasmic/endoplasmic reticulum calcium ATPase 2 OS=Mus musculus OX=10090 GN=Atp2a2 PE=1 SV=2	Atp2a2	114.858	6.9	5	2	199.801	215.956	205.533	229.139	237.511	188.593	199.801	215.956	205.533	229.139	237.511	188.593	1.05465	0.534411
O55176	E3 ubiquitin-protein ligase Praja-1 OS=Mus musculus OX=10090 GN=Pja1 PE=1 SV=3	Pja1	63.9059	5.5	2	2	60.6067	63.6766	67.9892	77.623	73.7566	57.7102	60.6067	63.6766	67.9892	77.623	73.7566	57.7102	1.08747	0.510461
O55187	E3 SUMO-protein ligase CBX4 OS=Mus musculus OX=10090 GN=Cbx4 PE=1 SV=2	Cbx4	60.5226	7.6	3	3	66.3761	81.9868	96.8849	52.5351	54.6798	57.3394	66.3761	81.9868	96.8849	52.5351	54.6798	57.3394	0.670971	0.0108229
O55201	Transcription elongation factor SPT5 OS=Mus musculus OX=10090 GN=Supt5h PE=1 SV=1	Supt5h	120.664	52.7	40	40	1365.53	1507.49	1407.28	1533.95	1476.27	1473.27	1365.53	1507.49	1407.28	1533.95	1476.27	1473.27	1.04747	0.298534
O55222	Integrin-linked protein kinase OS=Mus musculus OX=10090 GN=Ilk PE=1 SV=2	Ilk	51.3732	45.6	17	17	2845.66	3101.66	2793.82	3086.46	4858.67	3015.68	2845.66	3101.66	2793.82	3086.46	4858.67	3015.68	1.25393	0.117206
O55229	Choline/ethanolamine kinase OS=Mus musculus OX=10090 GN=Chkb PE=1 SV=3	Chkb	45.1261	31.2	11	11	724.281	776.982	700.89	720.474	790.104	642.09	724.281	776.982	700.89	720.474	790.104	642.09	0.977529	0.690953
O55230	DNA repair protein RAD51 homolog 4 OS=Mus musculus OX=10090 GN=Rad51d PE=1 SV=1	Rad51d	35.2597	15.5	3	3	132.109	126.118	126.397	173.325	173.648	159.382	132.109	126.118	126.397	173.325	173.648	159.382	1.3165	0.0028668
O55234	Proteasome subunit beta type-5 OS=Mus musculus OX=10090 GN=Psmb5 PE=1 SV=3	Psmb5	28.5324	55.3	13	13	4639.32	4028.42	3963.85	3909.71	3589.78	3506.57	4639.32	4028.42	3963.85	3909.71	3589.78	3506.57	0.871312	0.0323341
O55236	mRNA-capping enzyme OS=Mus musculus OX=10090 GN=Rngtt PE=1 SV=1	Rngtt	68.684	34	15	15	226.297	257.991	221.708	246.888	250.371	233.632	226.297	257.991	221.708	246.888	250.371	233.632	1.03526	0.578867
O70133	ATP-dependent RNA helicase A OS=Mus musculus OX=10090 GN=Dhx9 PE=1 SV=2	Dhx9	149.475	43.2	43	43	2475.68	2679.41	2540.31	2592.62	2571.34	2747.45	2475.68	2679.41	2540.31	2592.62	2571.34	2747.45	1.02807	0.508497
O70145	Neutrophil cytosol factor 2 OS=Mus musculus OX=10090 GN=Ncf2 PE=1 SV=1	Ncf2	59.4853	51.8	20	20	5812.57	6356.24	6131.46	6428.09	6340.89	6222.57	5812.57	6356.24	6131.46	6428.09	6340.89	6222.57	1.03777	0.337178
O70161	Phosphatidylinositol 4-phosphate 5-kinase type-1 gamma OS=Mus musculus OX=10090 GN=Pip5k1c PE=1 SV=2	Pip5k1c	72.4083	18.3	8	8	226.918	183.711	231.242	205.868	153.808	217.667	226.918	183.711	231.242	205.868	153.808	217.667	0.899469	0.322579
O70172	Phosphatidylinositol 5-phosphate 4-kinase type-2 alpha OS=Mus musculus OX=10090 GN=Pip4k2a PE=1 SV=1	Pip4k2a	46.1515	26.4	8	8	1264.55	1183.68	1192.45	1189.34	1190.61	1097.2	1264.55	1183.68	1192.45	1189.34	1190.61	1097.2	0.955083	0.323751
O70194	Eukaryotic translation initiation factor 3 subunit D OS=Mus musculus OX=10090 GN=Eif3d PE=1 SV=2	Eif3d	63.9887	56.8	23	23	7636.99	9694.13	7842.75	8452.38	8354.22	8602.1	7636.99	9694.13	7842.75	8452.38	8354.22	8602.1	1.00933	0.812515
O70200	Allograft inflammatory factor 1 OS=Mus musculus OX=10090 GN=Aif1 PE=1 SV=1	Aif1	16.9106	10.2	1	1	63.9983	57.2693	67.7837	72.3272	60.4355	50.0683	63.9983	57.2693	67.7837	72.3272	60.4355	50.0683	0.967097	0.740398
O70201	Baculoviral IAP repeat-containing protein 5 OS=Mus musculus OX=10090 GN=Birc5 PE=1 SV=1	Birc5	16.2976	35.7	3	3	57.9078	60.4586	86.582	81.281	88.2698	70.8168	57.9078	60.4586	86.582	81.281	88.2698	70.8168	1.17282	0.22298
O70230	Zinc finger protein 143 OS=Mus musculus OX=10090 GN=Znf143 PE=1 SV=2	Znf143	69.0404	17.2	6	6	276.986	248.724	283.964	241.673	220.732	233.763	276.986	248.724	283.964	241.673	220.732	233.763	0.859812	0.0390653
O70250	Phosphoglycerate mutase 2 OS=Mus musculus OX=10090 GN=Pgam2 PE=1 SV=3	Pgam2	28.8271	3.6	1	1	6755.66	5681.06	6784.52	5913.48	5432.16	5240.29	6755.66	5681.06	6784.52	5913.48	5432.16	5240.29	0.862896	0.0342588
O70274	Protein tyrosine phosphatase type IVA 2 OS=Mus musculus OX=10090 GN=Ptp4a2 PE=1 SV=1	Ptp4a2	19.1272	55.1	8	6	393.424	403.072	466.823	441.353	426.457	437.151	393.424	403.072	466.823	441.353	426.457	437.151	1.03296	0.562123
O70281	Protein-tyrosine sulfotransferase 1 OS=Mus musculus OX=10090 GN=Tpst1 PE=1 SV=1	Tpst1	42.1323	11.9	3	3	57.6379	79.8263	54.8287	74.411	88.4293	87.0288	57.6379	79.8263	54.8287	74.411	88.4293	87.0288	1.29942	0.0581857
O70305	Ataxin-2 OS=Mus musculus OX=10090 GN=Atxn2 PE=1 SV=1	Atxn2	136.485	19	19	19	828.839	808.985	732.83	827.076	714.434	816.487	828.839	808.985	732.83	827.076	714.434	816.487	0.994661	0.91798
O70310	Glycylpeptide N-tetradecanoyltransferase 1 OS=Mus musculus OX=10090 GN=Nmt1 PE=1 SV=1	Nmt1	56.8884	42.7	17	17	3458.36	3197.66	2770.87	2828.27	2888.07	2618.89	3458.36	3197.66	2770.87	2828.27	2888.07	2618.89	0.884198	0.0798626
O70318	Band 4.1-like protein 2 OS=Mus musculus OX=10090 GN=Epb41l2 PE=1 SV=2	Epb41l2	109.94	48	40	38	2022.41	1752.35	1905.75	1851.05	1710.9	1890.8	2022.41	1752.35	1905.75	1851.05	1710.9	1890.8	0.959906	0.44651
O70325	Phospholipid hydroperoxide glutathione peroxidase OS=Mus musculus OX=10090 GN=Gpx4 PE=1 SV=4	Gpx4	22.2287	34	8	8	866.781	928.018	816.533	844.54	860.653	836.904	866.781	928.018	816.533	844.54	860.653	836.904	0.973487	0.600656
O70333	Cysteine-rich PDZ-binding protein OS=Mus musculus OX=10090 GN=Cript PE=1 SV=1	Cript	11.2711	16.8	1	1	93.0146	62.7112	93.1106	77.8177	60.8594	53.8482	93.0146	62.7112	93.1106	77.8177	60.8594	53.8482	0.773703	0.122241
O70348	Decapping and exoribonuclease protein OS=Mus musculus OX=10090 GN=Dxo PE=1 SV=2	Dxo	45.2804	18.6	5	5	257.955	256.426	232.951	240.727	247.845	234.812	257.955	256.426	232.951	240.727	247.845	234.812	0.967955	0.59453
O70370	Cathepsin S OS=Mus musculus OX=10090 GN=Ctss PE=1 SV=2	Ctss	38.4745	48.8	13	13	2850.13	2395.3	2509.39	2619.39	2565.37	2348.87	2850.13	2395.3	2509.39	2619.39	2565.37	2348.87	0.971476	0.63134
O70404	Vesicle-associated membrane protein 8 OS=Mus musculus OX=10090 GN=Vamp8 PE=1 SV=1	Vamp8	11.4513	29.7	3	3	230.601	130.647	240.266	144.878	125.605	152.859	230.601	130.647	240.266	144.878	125.605	152.859	0.703793	0.0724978
O70405	Serine/threonine-protein kinase ULK1 OS=Mus musculus OX=10090 GN=Ulk1 PE=1 SV=1	Ulk1	112.463	5.8	5	5	57.7528	62.2589	67.3581	74.3409	77.9994	75.6294	57.7528	62.2589	67.3581	74.3409	77.9994	75.6294	1.21668	0.065085
O70435	Proteasome subunit alpha type-3 OS=Mus musculus OX=10090 GN=Psma3 PE=1 SV=3	Psma3	28.4052	59.2	17	17	12948.5	10950.2	11671.6	11139.2	11112.1	9943.63	12948.5	10950.2	11671.6	11139.2	11112.1	9943.63	0.905107	0.0970784
O70439	Syntaxin-7 OS=Mus musculus OX=10090 GN=Stx7 PE=1 SV=3	Stx7	29.8207	53.3	8	8	1890.78	1683.84	1871.07	1822.98	1651.78	1686.97	1890.78	1683.84	1871.07	1822.98	1651.78	1686.97	0.947857	0.30384
O70445	BRCA1-associated RING domain protein 1 OS=Mus musculus OX=10090 GN=Bard1 PE=2 SV=1	Bard1	84.2543	15.9	6	6	57.1921	78.2558	65.8494	73.1714	91.2677	63.2293	57.1921	78.2558	65.8494	73.1714	91.2677	63.2293	1.13101	0.383256
O70456	14-3-3 protein sigma OS=Mus musculus OX=10090 GN=Sfn PE=1 SV=2	Sfn	27.706	11.7	1	1	19.9057		15.3568	21.7907	37.0746		19.9057		15.3568	21.7907	37.0746		1.66934
O70469	Docking protein 2 OS=Mus musculus OX=10090 GN=Dok2 PE=1 SV=1	Dok2	45.5223	41	12	12	1045.84	907.663	1048.81	957.39	946.298	960.533	1045.84	907.663	1048.81	957.39	946.298	960.533	0.954004	0.40113
O70475	UDP-glucose 6-dehydrogenase OS=Mus musculus OX=10090 GN=Ugdh PE=1 SV=1	Ugdh	54.832	56.2	17	17	439.126	575.52	484.57	512.607	502.208	494.967	439.126	575.52	484.57	512.607	502.208	494.967	1.00705	0.855013
O70477	Homeobox protein PKNOX1 OS=Mus musculus OX=10090 GN=Pknox1 PE=1 SV=3	Pknox1	47.5385	20.4	5	5	85.849	89.4417	100.132	88.8633	75.2536	86.633	85.849	89.4417	100.132	88.8633	75.2536	86.633	0.910419	0.330612
O70480	Vesicle-associated membrane protein 4 OS=Mus musculus OX=10090 GN=Vamp4 PE=1 SV=1	Vamp4	16.3528	22	2	2	192.549	197.563	175.586	216.24	195.624	188.573	192.549	197.563	175.586	216.24	195.624	188.573	1.06141	0.403511
O70481	E3 ubiquitin-protein ligase UBR1 OS=Mus musculus OX=10090 GN=Ubr1 PE=1 SV=2	Ubr1	200.24	21.1	26	26	452.663	453.313	464.29	412.5	434.633	440.633	452.663	453.313	464.29	412.5	434.633	440.633	0.939793	0.214941
O70492	Sorting nexin-3 OS=Mus musculus OX=10090 GN=Snx3 PE=1 SV=3	Snx3	18.7573	58	8	6	2202.19	2666.3	2003.41	2248	2416.63	2247.48	2202.19	2666.3	2003.41	2248	2416.63	2247.48	1.00585	0.863539
O70494	Transcription factor Sp3 OS=Mus musculus OX=10090 GN=Sp3 PE=1 SV=2	Sp3	82.3619	11.4	8	8	286.759	299.27	322.832	298.227	282.129	311.833	286.759	299.27	322.832	298.227	282.129	311.833	0.981656	0.761102
O70546	Lysine-specific demethylase 6A OS=Mus musculus OX=10090 GN=Kdm6a PE=1 SV=2	Kdm6a	154.355	12.5	10	8	154.583	120.086	150.332	135.722	152.648	138.614	154.583	120.086	150.332	135.722	152.648	138.614	1.00467	0.915697
O70551	SRSF protein kinase 1 OS=Mus musculus OX=10090 GN=Srpk1 PE=1 SV=2	Srpk1	73.0884	32.6	17	17	755.162	743.547	796.313	780.003	783.338	818.663	755.162	743.547	796.313	780.003	783.338	818.663	1.0379	0.413125
O70566	Protein diaphanous homolog 2 OS=Mus musculus OX=10090 GN=Diaph2 PE=1 SV=2	Diaph2	124.871	23.4	16	16	353.35	436.942	458.786	363.518	427.128	407.061	353.35	436.942	458.786	363.518	427.128	407.061	0.958873	0.643316
O70589	Peripheral plasma membrane protein CASK OS=Mus musculus OX=10090 GN=Cask PE=1 SV=2	Cask	105.109	35	23	23	629.619	568.231	608.511	595.283	650.678	630.778	629.619	568.231	608.511	595.283	650.678	630.778	1.03896	0.460338
O70622	Reticulon-2 OS=Mus musculus OX=10090 GN=Rtn2 PE=1 SV=1	Rtn2	51.3465	2.5	1	1	392.049	269.392	328.572	308.036	232.5	308.975	392.049	269.392	328.572	308.036	232.5	308.975	0.85808	0.213612
O88188	Lymphocyte antigen 86 OS=Mus musculus OX=10090 GN=Ly86 PE=1 SV=1	Ly86	17.8111	17.3	2	2	117.541	123.084	120.673	98.8057	119.518	104.013	117.541	123.084	120.673	98.8057	119.518	104.013	0.892166	0.1792
O88271	Craniofacial development protein 1 OS=Mus musculus OX=10090 GN=Cfdp1 PE=1 SV=1	Cfdp1	32.9213	36.9	10	10	1859.33	1582.03	1893.66	1626.91	1504.34	1516.75	1859.33	1582.03	1893.66	1626.91	1504.34	1516.75	0.871226	0.041679
O88286	Protein Wiz OS=Mus musculus OX=10090 GN=Wiz PE=1 SV=2	Wiz	184.291	12.1	10	10	59.3878	55.8308	63.5147	77.3675	72.8401	67.3276	59.3878	55.8308	63.5147	77.3675	72.8401	67.3276	1.21709	0.07707
O88291	DBIRD complex subunit ZNF326 OS=Mus musculus OX=10090 GN=Znf326 PE=1 SV=1	Znf326	65.2252	36.7	13	13	306.106	490.651	410.454	338.2	591.017	611.012	306.106	490.651	410.454	338.2	591.017	611.012	1.27586	0.217156
O88342	WD repeat-containing protein 1 OS=Mus musculus OX=10090 GN=Wdr1 PE=1 SV=3	Wdr1	66.4067	75.1	35	35	10506.3	8169.95	9722.17	9344.98	7968.81	7215.96	10506.3	8169.95	9722.17	9344.98	7968.81	7215.96	0.863772	0.103247
O88351	Inhibitor of nuclear factor kappa-B kinase subunit beta OS=Mus musculus OX=10090 GN=Ikbkb PE=1 SV=1	Ikbkb	86.6902	45.2	26	26	616.518	710.094	617.725	681.103	637.896	680.191	616.518	710.094	617.725	681.103	637.896	680.191	1.02821	0.600076
O88379	Bromodomain adjacent to zinc finger domain protein 1A OS=Mus musculus OX=10090 GN=Baz1a PE=1 SV=3	Baz1a	178.459	19.5	20	20	254.365	232.16	258.474	276.474	236.356	268.005	254.365	232.16	258.474	276.474	236.356	268.005	1.0481	0.501058
O88398	Advillin OS=Mus musculus OX=10090 GN=Avil PE=1 SV=2	Avil	92.0319	31.5	16	16	353.349	338.253	253.83	295.421	329.93	291.107	353.349	338.253	253.83	295.421	329.93	291.107	0.969353	0.812581
O88413	Tubby-related protein 3 OS=Mus musculus OX=10090 GN=Tulp3 PE=1 SV=1	Tulp3	51.2306	21.7	8	8	208.086	197.171	234.719	218.011	221.19	184.007	208.086	197.171	234.719	218.011	221.19	184.007	0.973801	0.731464
O88447	Kinesin light chain 1 OS=Mus musculus OX=10090 GN=Klc1 PE=1 SV=3	Klc1	61.4501	33.5	18	18	1381.76	1510.16	1395.7	1455.05	1507.41	1457.45	1381.76	1510.16	1395.7	1455.05	1507.41	1457.45	1.03086	0.478468
O88448	Kinesin light chain 2 OS=Mus musculus OX=10090 GN=Klc2 PE=1 SV=1	Klc2	66.6624	27	11	9	1192.97	1325.65	1265.47	1383.48	1212.57	1224.69	1192.97	1325.65	1265.47	1383.48	1212.57	1224.69	1.00969	0.869797
O88456	Calpain small subunit 1 OS=Mus musculus OX=10090 GN=Capns1 PE=1 SV=2	Capns1	28.406	56	11	9	3078	2188.46	3112.01	2357.8	2207	2021	3078	2188.46	3112.01	2357.8	2207	2021	0.786038	0.0376517
O88466	Zinc finger protein 106 OS=Mus musculus OX=10090 GN=Znf106 PE=1 SV=3	Znf106	208.964	4.8	5	5	103.615	110.756	80.7856	92.9065	115.323	96.8036	103.615	110.756	80.7856	92.9065	115.323	96.8036	1.03346	0.740736
O88487	Cytoplasmic dynein 1 intermediate chain 2 OS=Mus musculus OX=10090 GN=Dync1i2 PE=1 SV=1	Dync1i2	68.3941	59	24	23	4889.3	5179.89	4895.98	4957.07	5015.07	4888.27	4889.3	5179.89	4895.98	4957.07	5015.07	4888.27	0.992999	0.852582
O88508	DNA (cytosine-5)-methyltransferase 3A OS=Mus musculus OX=10090 GN=Dnmt3a PE=1 SV=2	Dnmt3a	101.672	22	13	12	216.154	197.62	180.379	189.366	177.008	214.865	216.154	197.62	180.379	189.366	177.008	214.865	0.978264	0.777908
O88513	Geminin OS=Mus musculus OX=10090 GN=Gmnn PE=1 SV=1	Gmnn	23.2996	32	5	5	335.295	258.43	309.349	229.371	290.956	236.683	335.295	258.43	309.349	229.371	290.956	236.683	0.838259	0.0841925
O88522	NF-kappa-B essential modulator OS=Mus musculus OX=10090 GN=Ikbkg PE=1 SV=2	Ikbkg	47.9723	35.9	13	13	769.59	723.914	698.495	695.024	674.979	616.661	769.59	723.914	698.495	695.024	674.979	616.661	0.906325	0.0895447
O88531	Palmitoyl-protein thioesterase 1 OS=Mus musculus OX=10090 GN=Ppt1 PE=1 SV=2	Ppt1	34.4902	55.9	12	12	11379.2	11002.2	11212.2	11034.2	10341	10250.1	11379.2	11002.2	11212.2	11034.2	10341	10250.1	0.941409	0.122082
O88543	COP9 signalosome complex subunit 3 OS=Mus musculus OX=10090 GN=Cops3 PE=1 SV=3	Cops3	47.8321	74.2	20	20	10369.4	8706.9	9711.78	8664.07	8804.7	7722.92	10369.4	8706.9	9711.78	8664.07	8804.7	7722.92	0.875074	0.042349
O88554	Poly [ADP-ribose] polymerase 2 OS=Mus musculus OX=10090 GN=Parp2 PE=1 SV=3	Parp2	63.3966	13.1	5	5	88.0995	121.037	108.518	119.264	110.344	130.463	88.0995	121.037	108.518	119.264	110.344	130.463	1.13353	0.226712
O88559	Menin OS=Mus musculus OX=10090 GN=Men1 PE=1 SV=2	Men1	67.5006	8.3	3	3	71.4641	133.986	84.802	110.617	72.3609	102.56	71.4641	133.986	84.802	110.617	72.3609	102.56	0.983757	0.984
O88569	Heterogeneous nuclear ribonucleoproteins A2/B1 OS=Mus musculus OX=10090 GN=Hnrnpa2b1 PE=1 SV=2	Hnrnpa2b1	37.4027	58.4	17	17	15576	18997.9	16026.9	16999.2	17661.6	17299.4	15576	18997.9	16026.9	16999.2	17661.6	17299.4	1.02687	0.58446
O88574	Histone deacetylase complex subunit SAP30 OS=Mus musculus OX=10090 GN=Sap30 PE=1 SV=1	Sap30	23.2311	16.4	4	4	328.513	376.543	324.471	378.86	394.903	288.387	328.513	376.543	324.471	378.86	394.903	288.387	1.03169	0.79432
O88587	Catechol O-methyltransferase OS=Mus musculus OX=10090 GN=Comt PE=1 SV=2	Comt	29.4863	38.9	8	8	950.244	995.643	866.847	975.519	970.554	1043.19	950.244	995.643	866.847	975.519	970.554	1043.19	1.06276	0.251541
O88597	Beclin-1 OS=Mus musculus OX=10090 GN=Becn1 PE=1 SV=3	Becn1	51.5889	25	9	9	491.396	502.879	524.283	510.94	533.415	508.543	491.396	502.879	524.283	510.94	533.415	508.543	1.02261	0.636496
O88622	Poly(ADP-ribose) glycohydrolase OS=Mus musculus OX=10090 GN=Parg PE=1 SV=2	Parg	109.324	34.6	24	24	518.121	514.817	550.237	583.806	522.7	597.477	518.121	514.817	550.237	583.806	522.7	597.477	1.07631	0.209002
O88630	Golgi SNAP receptor complex member 1 OS=Mus musculus OX=10090 GN=Gosr1 PE=1 SV=2	Gosr1	28.4894	15.2	3	3	49.7916	54.165	88.9691	50.1379	104.435	72.2382	49.7916	54.165	88.9691	50.1379	104.435	72.2382	1.17564	0.49717
O88643	Serine/threonine-protein kinase PAK 1 OS=Mus musculus OX=10090 GN=Pak1 PE=1 SV=1	Pak1	60.737	41.8	17	14	2090.06	1882.84	2013.15	1968.27	1768.09	1696.63	2090.06	1882.84	2013.15	1968.27	1768.09	1696.63	0.907609	0.0913131
O88653	Ragulator complex protein LAMTOR3 OS=Mus musculus OX=10090 GN=Lamtor3 PE=1 SV=1	Lamtor3	13.5527	81.5	6	6	2197.88	1863.34	1992.09	1729.06	1855.74	1644.92	2197.88	1863.34	1992.09	1729.06	1855.74	1644.92	0.863944	0.0273717
O88665	Bromodomain-containing protein 7 OS=Mus musculus OX=10090 GN=Brd7 PE=1 SV=1	Brd7	73.9999	30.4	11	11	140.522	135.045	130.667	142.381	148.508	132.102	140.522	135.045	130.667	142.381	148.508	132.102	1.04125	0.580959
O88668	Protein CREG1 OS=Mus musculus OX=10090 GN=Creg1 PE=1 SV=1	Creg1	24.4519	38.2	6	6	4055.07	3540.77	3896.45	3786.84	3699.68	3598.52	4055.07	3540.77	3896.45	3786.84	3699.68	3598.52	0.964564	0.455549
O88696	ATP-dependent Clp protease proteolytic subunit, mitochondrial OS=Mus musculus OX=10090 GN=Clpp PE=1 SV=1	Clpp	29.8005	22.1	4	4	434.846	389.188	430.877	388.116	411.248	365.751	434.846	389.188	430.877	388.116	411.248	365.751	0.928445	0.224562
O88697	Serine/threonine-protein kinase 16 OS=Mus musculus OX=10090 GN=Stk16 PE=1 SV=3	Stk16	34.3815	7.2	1	1		12.4193	25.3076	11.2354	7.43097	19.8745		12.4193	25.3076	11.2354	7.43097	19.8745	0.681051
O88700	RecQ-like DNA helicase BLM OS=Mus musculus OX=10090 GN=Blm PE=1 SV=1	Blm	158.366	11	10	10	76.5474	101.288	72.1077	78.0408	99.7539	94.7462	76.5474	101.288	72.1077	78.0408	99.7539	94.7462	1.09041	0.458902
O88708	Origin recognition complex subunit 4 OS=Mus musculus OX=10090 GN=Orc4 PE=1 SV=2	Orc4	49.9817	21.7	6	6	120	209.585	202.615	155.187	142.006	152.853	120	209.585	202.615	155.187	142.006	152.853	0.845633	0.354424
O88712	C-terminal-binding protein 1 OS=Mus musculus OX=10090 GN=Ctbp1 PE=1 SV=2	Ctbp1	47.7445	40.4	10	10	1220.37	1298.17	1199.45	1316	1210.13	1120.7	1220.37	1298.17	1199.45	1316	1210.13	1120.7	0.980862	0.697147
O88738	Baculoviral IAP repeat-containing protein 6 OS=Mus musculus OX=10090 GN=Birc6 PE=1 SV=2	Birc6	532.17	36.4	114	114	1154.89	1106.61	1129.29	1188.95	1092.28	1074.56	1154.89	1106.61	1129.29	1188.95	1092.28	1074.56	0.98968	0.805508
O88746	Target of Myb1 membrane trafficking protein OS=Mus musculus OX=10090 GN=Tom1 PE=1 SV=1	Tom1	54.3251	69.3	21	21	1678.73	1526.97	1608.27	1528.87	1618.06	1536.89	1678.73	1526.97	1608.27	1528.87	1618.06	1536.89	0.972963	0.541665
O88783	Coagulation factor V OS=Mus musculus OX=10090 GN=F5 PE=1 SV=1	F5	247.23	1.6	3	3	144.19	196.588	143.067	200.663	142.847	167.733	144.19	196.588	143.067	200.663	142.847	167.733	1.05663	0.638127
O88811	Signal transducing adapter molecule 2 OS=Mus musculus OX=10090 GN=Stam2 PE=1 SV=1	Stam2	57.4545	41.9	18	18	600.263	515.027	723.589	475.844	436.115	495.124	600.263	515.027	723.589	475.844	436.115	495.124	0.765185	0.0150605
O88824	Protein JTB OS=Mus musculus OX=10090 GN=Jtb PE=1 SV=1	Jtb	16.3291	8.9	1	1	154.741	140.542	195.102	159.452	156.418	191.616	154.741	140.542	195.102	159.452	156.418	191.616	1.03487	0.703334
O88838	SPRY domain-containing SOCS box protein 2 OS=Mus musculus OX=10090 GN=Spsb2 PE=1 SV=1	Spsb2	28.9379	8	1	1	69.1142	75.1397	61.9929	109.647	113.726	82.4995	69.1142	75.1397	61.9929	109.647	113.726	82.4995	1.48304	0.0087108
O88839	Disintegrin and metalloproteinase domain-containing protein 15 OS=Mus musculus OX=10090 GN=Adam15 PE=1 SV=2	Adam15	92.6639	3.2	2	2	438.602	122.56	458.306	480.953	502.651	394.819	438.602	122.56	458.306	480.953	502.651	394.819	1.3521	0.182018
O88844	Isocitrate dehydrogenase [NADP] cytoplasmic OS=Mus musculus OX=10090 GN=Idh1 PE=1 SV=2	Idh1	46.6744	72.7	26	25	11115.5	12054.9	10464	11440.2	11489.5	11151.3	11115.5	12054.9	10464	11440.2	11489.5	11151.3	1.01328	0.735703
O88845	A-kinase anchor protein 10, mitochondrial OS=Mus musculus OX=10090 GN=Akap10 PE=1 SV=3	Akap10	73.632	37.6	18	18	392.296	539.649	439.683	446.413	470.609	454.373	392.296	539.649	439.683	446.413	470.609	454.373	0.99983	0.918003
O88848	ADP-ribosylation factor-like protein 6 OS=Mus musculus OX=10090 GN=Arl6 PE=1 SV=1	Arl6	20.9593	47.3	6	6	130.245	140.81	164.016	175.458	164.34	151.481	130.245	140.81	164.016	175.458	164.34	151.481	1.12919	0.168293
O88874	Cyclin-K OS=Mus musculus OX=10090 GN=Ccnk PE=1 SV=3	Ccnk	61.3633	21.5	9	9	225.636	271.859	250.16	302.211	348.592	308.173	225.636	271.859	250.16	302.211	348.592	308.173	1.28264	0.00667107
O88876	Short-chain dehydrogenase/reductase 3 OS=Mus musculus OX=10090 GN=Dhrs3 PE=1 SV=2	Dhrs3	33.6525	5	1	1	35.7922	30.7743	35.3524	15.0603	24.5698	26.4035	35.7922	30.7743	35.3524	15.0603	24.5698	26.4035	0.647903	0.0452755
O88878	AN1-type zinc finger protein 5 OS=Mus musculus OX=10090 GN=Zfand5 PE=1 SV=1	Zfand5	23.058	58.7	7	6	324.504	275.143	333.153	274.926	296.635	263.471	324.504	275.143	333.153	274.926	296.635	263.471	0.895189	0.151409
O88879	Apoptotic protease-activating factor 1 OS=Mus musculus OX=10090 GN=Apaf1 PE=1 SV=3	Apaf1	141.003	33.5	26	26	471.521	470.175	434.992	477.457	464.44	407.111	471.521	470.175	434.992	477.457	464.44	407.111	0.979894	0.716501
O88895	Histone deacetylase 3 OS=Mus musculus OX=10090 GN=Hdac3 PE=1 SV=2	Hdac3	48.8207	38.3	12	12	834.868	834.657	897.519	822.451	802.414	794.892	834.868	834.657	897.519	822.451	802.414	794.892	0.942624	0.210134
O88907	E3 SUMO-protein ligase PIAS1 OS=Mus musculus OX=10090 GN=Pias1 PE=1 SV=2	Pias1	71.6178	4	2	2	52.6625	73.5932	49.6161	62.5497	52.4139	53.6694	52.6625	73.5932	49.6161	62.5497	52.4139	53.6694	0.958841	0.831192
O88939	Zinc finger and BTB domain-containing protein 7A OS=Mus musculus OX=10090 GN=Zbtb7a PE=1 SV=2	Zbtb7a	60.2808	37.4	11	11	600.086	596.473	620.939	610.239	572.353	622.517	600.086	596.473	620.939	610.239	572.353	622.517	0.993183	0.87663
O88942	Nuclear factor of activated T-cells, cytoplasmic 1 OS=Mus musculus OX=10090 GN=Nfatc1 PE=1 SV=1	Nfatc1	77.8332	11.7	5	5	207.179	216.518	183.796	208.37	197.028	182.489	207.179	216.518	183.796	208.37	197.028	182.489	0.967726	0.6606
O88952	Protein lin-7 homolog C OS=Mus musculus OX=10090 GN=Lin7c PE=1 SV=2	Lin7c	21.834	39.1	6	4	746.029	505.935	769.213	586.464	433.05	598.52	746.029	505.935	769.213	586.464	433.05	598.52	0.800541	0.124499
O88958	Glucosamine-6-phosphate isomerase 1 OS=Mus musculus OX=10090 GN=Gnpda1 PE=1 SV=3	Gnpda1	32.5493	77.5	15	13	9540.07	7941.72	9228.07	8466.66	8320.63	7321.22	9540.07	7941.72	9228.07	8466.66	8320.63	7321.22	0.902607	0.125326
O88967	ATP-dependent zinc metalloprotease YME1L1 OS=Mus musculus OX=10090 GN=Yme1l1 PE=1 SV=1	Yme1l1	80.028	6.3	4	4	118.214	115.193	104.206	108.068	109.355	89.8234	118.214	115.193	104.206	108.068	109.355	89.8234	0.910056	0.300228
O88974	Histone-lysine N-methyltransferase SETDB1 OS=Mus musculus OX=10090 GN=Setdb1 PE=1 SV=1	Setdb1	144.549	22.3	23	23	345.574	455.198	422.208	432.965	499.34	429.017	345.574	455.198	422.208	432.965	499.34	429.017	1.11312	0.201363
O88983	Syntaxin-8 OS=Mus musculus OX=10090 GN=Stx8 PE=1 SV=1	Stx8	26.9248	26.3	5	5	155.223	138.227	141.266	150.441	138.707	139.588	155.223	138.227	141.266	150.441	138.707	139.588	0.986241	0.852947
O88998	Noelin OS=Mus musculus OX=10090 GN=Olfm1 PE=1 SV=1	Olfm1	55.3977	10.1	4	4	79.1909	63.8463	74.3314	89.452	66.3558	69.803	79.1909	63.8463	74.3314	89.452	66.3558	69.803	1.03792	0.784597
O89001	Carboxypeptidase D OS=Mus musculus OX=10090 GN=Cpd PE=1 SV=2	Cpd	152.406	5.2	4	4	52.4145	61.439	66.0711	64.7246	73.9779	71.9131	52.4145	61.439	66.0711	64.7246	73.9779	71.9131	1.17058	0.166445
O89017	Legumain OS=Mus musculus OX=10090 GN=Lgmn PE=1 SV=1	Lgmn	49.373	54.9	13	13	4101.72	3460.03	4280.77	3628.9	3650.18	3729.78	4101.72	3460.03	4280.77	3628.9	3650.18	3729.78	0.929604	0.25405
O89023	Tripeptidyl-peptidase 1 OS=Mus musculus OX=10090 GN=Tpp1 PE=1 SV=2	Tpp1	61.3422	28.3	9	9	590.136	695.499	627.639	661.103	706.688	667.721	590.136	695.499	627.639	661.103	706.688	667.721	1.06389	0.275014
O89032	SH3 and PX domain-containing protein 2A OS=Mus musculus OX=10090 GN=Sh3pxd2a PE=1 SV=2	Sh3pxd2a	124.201	14.8	10	9	63.3081	68.9252	63.5842	69.484	79.9373	76.4965	63.3081	68.9252	63.5842	69.484	79.9373	76.4965	1.15372	0.164463
O89050	Muskelin OS=Mus musculus OX=10090 GN=Mkln1 PE=1 SV=1	Mkln1	84.878	47.2	28	28	751.118	659.024	659.038	710.327	695.625	667.115	751.118	659.024	659.038	710.327	695.625	667.115	1.00188	0.948544
O89053	Coronin-1A OS=Mus musculus OX=10090 GN=Coro1a PE=1 SV=5	Coro1a	50.9892	70.5	26	26	39965.7	42222.2	39995.9	41802.4	39914.2	39532.6	39965.7	42222.2	39995.9	41802.4	39914.2	39532.6	0.992352	0.82856
O89084	cAMP-specific 3',5'-cyclic phosphodiesterase 4A OS=Mus musculus OX=10090 GN=Pde4a PE=1 SV=2	Pde4a	93.558	39.7	25	19	635.962	585.386	701.903	651.763	595.433	551.211	635.962	585.386	701.903	651.763	595.433	551.211	0.935087	0.330929
O89086	RNA-binding protein 3 OS=Mus musculus OX=10090 GN=Rbm3 PE=1 SV=1	Rbm3	16.6047	55.6	5	5	3485.56	3070.77	3332.94	3309.59	2976.25	3145.52	3485.56	3070.77	3332.94	3309.59	2976.25	3145.52	0.953697	0.347631
O89090	Transcription factor Sp1 OS=Mus musculus OX=10090 GN=Sp1 PE=1 SV=2	Sp1	80.7319	20.2	8	8	1186.84	1067.33	1113.96	1042.97	1007.68	1003.49	1186.84	1067.33	1113.96	1042.97	1007.68	1003.49	0.906777	0.0582018
O89098	Cystatin-F OS=Mus musculus OX=10090 GN=Cst7 PE=2 SV=1	Cst7	16.3802	20.1	2	2	93.9363	61.8677	91.5431	63.3546	93.3965	80.9885	93.9363	61.8677	91.5431	63.3546	93.3965	80.9885	0.961158	0.818848
O89106	Bis(5'-adenosyl)-triphosphatase OS=Mus musculus OX=10090 GN=Fhit PE=1 SV=3	Fhit	17.2346	54.7	6	6	284.232	265.722	246.574	256.679	281.656	233.443	284.232	265.722	246.574	256.679	281.656	233.443	0.968927	0.647603
O89110	Caspase-8 OS=Mus musculus OX=10090 GN=Casp8 PE=1 SV=1	Casp8	55.3569	58.8	25	25	2217.23	2141.84	2141.93	2094.07	2065.91	1982.91	2217.23	2141.84	2141.93	2094.07	2065.91	1982.91	0.944915	0.164776
O89112	Glutathione S-transferase LANCL1 OS=Mus musculus OX=10090 GN=Lancl1 PE=1 SV=1	Lancl1	45.3411	46.9	12	12	1789.39	2351.74	1789.11	2154.74	2249.01	2091.7	1789.39	2351.74	1789.11	2154.74	2249.01	2091.7	1.09531	0.215493
O89116	Vesicle transport through interaction with t-SNAREs homolog 1A OS=Mus musculus OX=10090 GN=Vti1a PE=1 SV=1	Vti1a	24.9865	37.3	5	5	255.377	227.516	222.242	245.74	261.769	216.827	255.377	227.516	222.242	245.74	261.769	216.827	1.02723	0.727337
P00375	Dihydrofolate reductase OS=Mus musculus OX=10090 GN=Dhfr PE=1 SV=3	Dhfr	21.606	65.8	10	10	2156.82	2465.6	2325.55	2608.64	2421.56	2589.14	2156.82	2465.6	2325.55	2608.64	2421.56	2589.14	1.09663	0.078966
P00493	Hypoxanthine-guanine phosphoribosyltransferase OS=Mus musculus OX=10090 GN=Hprt1 PE=1 SV=3	Hprt1	24.5704	82.6	18	18	12489.5	10824.9	12049.4	11622.5	10861.4	9696.38	12489.5	10824.9	12049.4	11622.5	10861.4	9696.38	0.909976	0.129258
P00520	Tyrosine-protein kinase ABL1 OS=Mus musculus OX=10090 GN=Abl1 PE=1 SV=3	Abl1	122.673	5.4	3	3	30.611	22.8819	33.2546	32.1059	28.8487	25.567	30.611	22.8819	33.2546	32.1059	28.8487	25.567	0.997396	0.974852
P00860	Ornithine decarboxylase OS=Mus musculus OX=10090 GN=Odc1 PE=1 SV=2	Odc1	51.1773	7.8	2	2	45.3447	47.432	31.2119	60.925	53.3158	54.1318	45.3447	47.432	31.2119	60.925	53.3158	54.1318	1.35797	0.0551324
P00920	Carbonic anhydrase 2 OS=Mus musculus OX=10090 GN=Ca2 PE=1 SV=4	Ca2	29.0326	78.8	22	22	43016	31439.6	40615.7	33017.3	29117.8	30629.4	43016	31439.6	40615.7	33017.3	29117.8	30629.4	0.806147	0.0275479
P01027	Complement C3 OS=Mus musculus OX=10090 GN=C3 PE=1 SV=3	C3	186.484	4.4	6	6	465.362	307.02	432.179	432.704	344.452	329.695	465.362	307.02	432.179	432.704	344.452	329.695	0.918883	0.530516
P01029	Complement C4-B OS=Mus musculus OX=10090 GN=C4b PE=1 SV=3	C4b	192.915	4	6	6	1019.12	954.031	1028.93	998.059	1005.56	956.762	1019.12	954.031	1028.93	998.059	1005.56	956.762	0.986107	0.757547
P01887	Beta-2-microglobulin OS=Mus musculus OX=10090 GN=B2m PE=1 SV=2	B2m	13.779	16	2	2	730.174	632.895	777.579	711.602	558.313	537.318	730.174	632.895	777.579	711.602	558.313	537.318	0.844246	0.074547
P01897	H-2 class I histocompatibility antigen, L-D alpha chain OS=Mus musculus OX=10090 GN=H2-L PE=1 SV=2	H2-L	40.7111	16.9	4	1	163.797	167.448	174.926	184.324	173.978	164.252	163.797	167.448	174.926	184.324	173.978	164.252	1.03237	0.639161
P01900	H-2 class I histocompatibility antigen, D-D alpha chain OS=Mus musculus OX=10090 GN=H2-D1 PE=1 SV=1	H2-D1	41.1104	39.2	13	3	2477.6	2074.28	2395.54	2155.15	2240.83	2125.64	2477.6	2074.28	2395.54	2155.15	2240.83	2125.64	0.938711	0.279957
P01902	H-2 class I histocompatibility antigen, K-D alpha chain OS=Mus musculus OX=10090 GN=H2-K1 PE=1 SV=1	H2-K1	41.49	25.5	9	8	1189.79	1063.43	1080.98	921.147	844.654	799.993	1189.79	1063.43	1080.98	921.147	844.654	799.993	0.76954	0.00110711
P01942	Hemoglobin subunit alpha OS=Mus musculus OX=10090 GN=Hba PE=1 SV=2	Hba	15.0852	32.4	2	2	978.692	1019.13	908.338	939.336	974.742	962.943	978.692	1019.13	908.338	939.336	974.742	962.943	0.989973	0.846763
P02088	Hemoglobin subunit beta-1 OS=Mus musculus OX=10090 GN=Hbb-b1 PE=1 SV=2	Hbb-b1	15.8402	6.1	1	1	622.424	447.051	500.986	526.129	502.988	500.553	622.424	447.051	500.986	526.129	502.988	500.553	0.974025	0.838243
P02301	Histone H3.3C OS=Mus musculus OX=10090 GN=H3-5 PE=3 SV=3	H3-5	15.3149	35.3	3	1	4618.09	4002.51	4128.07	5182.05	5220.43	5633.36	4618.09	4002.51	4128.07	5182.05	5220.43	5633.36	1.25784	0.0012402
P02340	Cellular tumor antigen p53 OS=Mus musculus OX=10090 GN=Tp53 PE=1 SV=4	Tp53	43.4584	24.9	6	6	171.249	162.528	114.507	201.761	191.218	185.896	171.249	162.528	114.507	201.761	191.218	185.896	1.29131	0.0348167
P02468	Laminin subunit gamma-1 OS=Mus musculus OX=10090 GN=Lamc1 PE=1 SV=2	Lamc1	177.298	0.9	1	1	182.723	148.154	142.594	159.41	128.725	133.364	182.723	148.154	142.594	159.41	128.725	133.364	0.890231	0.2553
P02535	Keratin, type I cytoskeletal 10 OS=Mus musculus OX=10090 GN=Krt10 PE=1 SV=3	Krt10	57.7698	7	4	3	517.451	264.322	685.535	145.745	48.268	138.755	517.451	264.322	685.535	145.745	48.268	138.755	0.226788	0.00144655
P02798	Metallothionein-2 OS=Mus musculus OX=10090 GN=Mt2 PE=1 SV=2	Mt2	6.11521	90.2	7	7	2744	2464.25	2471.88	2288.18	2123.58	1865.69	2744	2464.25	2471.88	2288.18	2123.58	1865.69	0.817362	0.00843846
P02802	Metallothionein-1 OS=Mus musculus OX=10090 GN=Mt1 PE=1 SV=1	Mt1	6.01809	91.8	7	7	2248.66	2047.17	2315.62	2060.19	2114.95	1546.43	2248.66	2047.17	2315.62	2060.19	2114.95	1546.43	0.865402	0.0992064
P03958	Adenosine deaminase OS=Mus musculus OX=10090 GN=Ada PE=1 SV=3	Ada	39.9916	67.6	19	19	3363.9	2892.92	3072.71	3040.52	2880.81	2671.73	3363.9	2892.92	3072.71	3040.52	2880.81	2671.73	0.92106	0.155688
P03966	N-myc proto-oncogene protein OS=Mus musculus OX=10090 GN=Mycn PE=2 SV=2	Mycn	49.5723	23.8	6	5	310.456	323.565	261.255	323.22	294.939	284.476	310.456	323.565	261.255	323.22	294.939	284.476	1.00822	0.882395
P04104	Keratin, type II cytoskeletal 1 OS=Mus musculus OX=10090 GN=Krt1 PE=1 SV=4	Krt1	65.6059	1.9	2	2	220.928	91.9285	248.222			46.6606	220.928	91.9285	248.222			46.6606	0.249487
P04117	Fatty acid-binding protein, adipocyte OS=Mus musculus OX=10090 GN=Fabp4 PE=1 SV=3	Fabp4	14.6499	42.4	7	7	820.336	705.407	787.385	703.323	751.15	701.171	820.336	705.407	787.385	703.323	751.15	701.171	0.931917	0.228597
P04184	Thymidine kinase, cytosolic OS=Mus musculus OX=10090 GN=Tk1 PE=1 SV=3	Tk1	25.7759	51.1	10	10	793.575	816.349	819.256	802.487	803.538	770.411	793.575	816.349	819.256	802.487	803.538	770.411	0.978287	0.605423
P04186	Complement factor B OS=Mus musculus OX=10090 GN=Cfb PE=1 SV=2	Cfb	85.0045	2.2	1	1	196.166	198.027	146.147	168.831	174.94	149.194	196.166	198.027	146.147	168.831	174.94	149.194	0.912324	0.407153
P04202	Transforming growth factor beta-1 proprotein OS=Mus musculus OX=10090 GN=Tgfb1 PE=1 SV=1	Tgfb1	44.31	35.4	9	9	1194.96	1167.64	1095.49	1104.22	1162.15	1001.07	1194.96	1167.64	1095.49	1104.22	1162.15	1001.07	0.944867	0.292625
P04370	Myelin basic protein OS=Mus musculus OX=10090 GN=Mbp PE=1 SV=2	Mbp	27.1676	19.6	2	2	45.8559	38.3804	45.322	42.1562	40.9602	35.1101	45.8559	38.3804	45.322	42.1562	40.9602	35.1101	0.912536	0.495413
P04441	H-2 class II histocompatibility antigen gamma chain OS=Mus musculus OX=10090 GN=Cd74 PE=1 SV=3	Cd74	31.5574	19.7	4	4	941.642	806.666	915.195	845.91	848.263	785.097	941.642	806.666	915.195	845.91	848.263	785.097	0.93083	0.230071
P04627	Serine/threonine-protein kinase A-Raf OS=Mus musculus OX=10090 GN=Araf PE=1 SV=2	Araf	67.5815	36.4	15	15	705.362	716.275	692.733	616.338	620.182	624.641	705.362	716.275	692.733	616.338	620.182	624.641	0.880244	0.0143322
P05063	Fructose-bisphosphate aldolase C OS=Mus musculus OX=10090 GN=Aldoc PE=1 SV=4	Aldoc	39.3949	69.7	22	22	9955.67	10363.3	9442.15	8915.38	9089.3	8418.56	9955.67	10363.3	9442.15	8915.38	9089.3	8418.56	0.887843	0.0164265
P05064	Fructose-bisphosphate aldolase A OS=Mus musculus OX=10090 GN=Aldoa PE=1 SV=2	Aldoa	39.3559	87.4	32	26	90086.4	77149.4	81705	77567.4	73006.5	71186.1	90086.4	77149.4	81705	77567.4	73006.5	71186.1	0.890814	0.0386191
P05132	cAMP-dependent protein kinase catalytic subunit alpha OS=Mus musculus OX=10090 GN=Prkaca PE=1 SV=3	Prkaca	40.5706	26.8	7	7	1325.29	1303.96	1341.56	1384.06	1272.11	1437.71	1325.29	1303.96	1341.56	1384.06	1272.11	1437.71	1.03099	0.529922
P05201	Aspartate aminotransferase, cytoplasmic OS=Mus musculus OX=10090 GN=Got1 PE=1 SV=3	Got1	46.2476	66.6	24	24	13837.2	11983.2	12338.7	11635.9	11364.8	10661.1	13837.2	11983.2	12338.7	11635.9	11364.8	10661.1	0.882145	0.0287447
P05202	Aspartate aminotransferase, mitochondrial OS=Mus musculus OX=10090 GN=Got2 PE=1 SV=1	Got2	47.4114	79.8	35	35	16141.1	14230.8	13375.1	14236.7	15188.3	14112.9	16141.1	14230.8	13375.1	14236.7	15188.3	14112.9	0.995219	0.966339
P05213	Tubulin alpha-1B chain OS=Mus musculus OX=10090 GN=Tuba1b PE=1 SV=2	Tuba1b	50.1516	96.5	38	0	61805.2	58372.8	60004.1	54932.1	53583.5	55714.1	61805.2	58372.8	60004.1	54932.1	53583.5	55714.1	0.911466	0.0206179
P05214	Tubulin alpha-3 chain OS=Mus musculus OX=10090 GN=Tuba3a PE=1 SV=1	Tuba3a	49.9595	6.2	3	0	3909.65	3913.88	3978.66	4276	3696.26	4228.93	3909.65	3913.88	3978.66	4276	3696.26	4228.93	1.03381	0.519683
P05555	Integrin alpha-M OS=Mus musculus OX=10090 GN=Itgam PE=1 SV=2	Itgam	127.481	10.3	7	7	163.592	154.454	158.145	153.116	165.016	181.177	163.592	154.454	158.145	153.116	165.016	181.177	1.04855	0.530839
P05627	Transcription factor Jun OS=Mus musculus OX=10090 GN=Jun PE=1 SV=3	Jun	35.9438	20.7	4	4	131.917	128.834	139.697	131.413	116.204	119.737	131.917	128.834	139.697	131.413	116.204	119.737	0.917355	0.261068
P06151	L-lactate dehydrogenase A chain OS=Mus musculus OX=10090 GN=Ldha PE=1 SV=3	Ldha	36.4985	92.2	41	39	31217.2	28257.5	27271.6	30090	28591	27689.3	31217.2	28257.5	27271.6	30090	28591	27689.3	0.995665	0.942665
P06537	Glucocorticoid receptor OS=Mus musculus OX=10090 GN=Nr3c1 PE=1 SV=2	Nr3c1	87.1638	33.1	16	16	672.354	686.862	666.938	689.781	610.287	611.653	672.354	686.862	666.938	689.781	610.287	611.653	0.943522	0.264307
P06684	Complement C5 OS=Mus musculus OX=10090 GN=C5 PE=1 SV=2	C5	188.878	0.8	1	1	389.765	226.847	401.111	268.855	294.377	280.616	389.765	226.847	401.111	268.855	294.377	280.616	0.829153	0.294276
P06745	Glucose-6-phosphate isomerase OS=Mus musculus OX=10090 GN=Gpi PE=1 SV=4	Gpi	62.7669	66.7	36	36	21260.9	20107.8	21378.4	19713.1	19781.7	18513.7	21260.9	20107.8	21378.4	19713.1	19781.7	18513.7	0.924481	0.0604723
P06797	Procathepsin L OS=Mus musculus OX=10090 GN=Ctsl PE=1 SV=2	Ctsl	37.5474	30.2	9	9	1737.92	1452.27	1671.48	1495.98	1518.41	1396.04	1737.92	1452.27	1671.48	1495.98	1518.41	1396.04	0.907185	0.12249
P06800	Receptor-type tyrosine-protein phosphatase C OS=Mus musculus OX=10090 GN=Ptprc PE=1 SV=4	Ptprc	144.837	5.9	4	4	25.1669	35.9202	36.1799	26.7209	30.4566	25.9029	25.1669	35.9202	36.1799	26.7209	30.4566	25.9029	0.854148	0.403256
P06801	NADP-dependent malic enzyme OS=Mus musculus OX=10090 GN=Me1 PE=1 SV=2	Me1	63.9537	75.3	31	31	5353.57	4869.07	5272.53	5029.09	4867.03	4337.38	5353.57	4869.07	5272.53	5029.09	4867.03	4337.38	0.918576	0.117747
P06804	Tumor necrosis factor OS=Mus musculus OX=10090 GN=Tnf PE=1 SV=2	Tnf	25.8957	29.8	4	4	81.4395	71.936	72.1951	78.7708	78.2079	64.5957	81.4395	71.936	72.1951	78.7708	78.2079	64.5957	0.982285	0.843092
P06869	Urokinase-type plasminogen activator OS=Mus musculus OX=10090 GN=Plau PE=1 SV=1	Plau	48.2679	38.6	10	10	123.54	118.738	112.496	111.634	124.799	119.653	123.54	118.738	112.496	111.634	124.799	119.653	1.0037	0.964504
P07091	Protein S100-A4 OS=Mus musculus OX=10090 GN=S100a4 PE=1 SV=1	S100a4	11.7214	42.6	5	5	22068.8	15665.5	21272.8	22728.1	15655.8	15896.4	22068.8	15665.5	21272.8	22728.1	15655.8	15896.4	0.919894	0.478155
P07356	Annexin A2 OS=Mus musculus OX=10090 GN=Anxa2 PE=1 SV=2	Anxa2	38.6762	54	13	13	1019.74	973.501	996.718	983.345	1033.55	983.314	1019.74	973.501	996.718	983.345	1033.55	983.314	1.00343	0.936943
P07607	Thymidylate synthase OS=Mus musculus OX=10090 GN=Tyms PE=1 SV=1	Tyms	34.9581	35.8	8	8	432.504	533.055	456.462	494.26	504.857	525.633	432.504	533.055	456.462	494.26	504.857	525.633	1.07224	0.273724
P07724	Albumin OS=Mus musculus OX=10090 GN=Alb PE=1 SV=3	Alb	68.6925	4.4	2	2	5045.87	4792.95	4943.94	4210.6	4583.13	3690.09	5045.87	4792.95	4943.94	4210.6	4583.13	3690.09	0.844485	0.013959
P07742	Ribonucleoside-diphosphate reductase large subunit OS=Mus musculus OX=10090 GN=Rrm1 PE=1 SV=2	Rrm1	90.2102	62.5	34	34	4262.38	4075.28	4253.1	4153.72	4100.42	3976.73	4262.38	4075.28	4253.1	4153.72	4100.42	3976.73	0.971416	0.433624
P07901	Heat shock protein HSP 90-alpha OS=Mus musculus OX=10090 GN=Hsp90aa1 PE=1 SV=4	Hsp90aa1	84.7879	49.2	37	37	45501.2	49551.1	44479.4	44717	44408.8	45867.1	45501.2	49551.1	44479.4	44717	44408.8	45867.1	0.967471	0.420698
P07903	DNA excision repair protein ERCC-1 OS=Mus musculus OX=10090 GN=Ercc1 PE=2 SV=2	Ercc1	32.9097	21.5	5	5	109.447	90.2593	108.437	123.147	117.355	94.2727	109.447	90.2593	108.437	123.147	117.355	94.2727	1.08643	0.449608
P08003	Protein disulfide-isomerase A4 OS=Mus musculus OX=10090 GN=Pdia4 PE=1 SV=3	Pdia4	71.9824	56.3	34	34	8873.29	8578.38	8406.38	8576.01	8251.25	8578.48	8873.29	8578.38	8406.38	8576.01	8251.25	8578.48	0.982508	0.619735
P08030	Adenine phosphoribosyltransferase OS=Mus musculus OX=10090 GN=Aprt PE=1 SV=2	Aprt	19.7239	75	10	10	16120.6	14227.6	15554.8	15508.8	15194.8	14574	16120.6	14227.6	15554.8	15508.8	15194.8	14574	0.986375	0.768983
P08046	Early growth response protein 1 OS=Mus musculus OX=10090 GN=Egr1 PE=1 SV=2	Egr1	56.5898	10.7	3	3	96.2755	64.3633	75.4316	73.6489	61.2341	60.6849	96.2755	64.3633	75.4316	73.6489	61.2341	60.6849	0.82843	0.194737
P08074	Carbonyl reductase [NADPH] 2 OS=Mus musculus OX=10090 GN=Cbr2 PE=1 SV=1	Cbr2	25.9582	19.7	2	2	54.0351	51.8326	62.7462	38.6606	54.7523	55.9838	54.0351	51.8326	62.7462	38.6606	54.7523	55.9838	0.886028	0.364764
P08101	Low affinity immunoglobulin gamma Fc region receptor II OS=Mus musculus OX=10090 GN=Fcgr2 PE=1 SV=2	Fcgr2	36.6954	7.9	2	2	463.145	423.717	402.539	424.933	464.558	429.292	463.145	423.717	402.539	424.933	464.558	429.292	1.02279	0.687141
P08103	Tyrosine-protein kinase HCK OS=Mus musculus OX=10090 GN=Hck PE=1 SV=4	Hck	59.1294	16	6	6	148.897	160.966	140.809	169.124	153.78	136.637	148.897	160.966	140.809	169.124	153.78	136.637	1.01968	0.833546
P08113	Endoplasmin OS=Mus musculus OX=10090 GN=Hsp90b1 PE=1 SV=2	Hsp90b1	92.4758	62.7	52	52	15701.5	15189.6	14634	15275.1	14879.5	14043.3	15701.5	15189.6	14634	15275.1	14879.5	14043.3	0.970847	0.450507
P08207	Protein S100-A10 OS=Mus musculus OX=10090 GN=S100a10 PE=1 SV=2	S100a10	11.186	35.1	2	2	494.542	555.455	452.438	431.128	481.32	485.008	494.542	555.455	452.438	431.128	481.32	485.008	0.930128	0.313071
P08228	Superoxide dismutase [Cu-Zn] OS=Mus musculus OX=10090 GN=Sod1 PE=1 SV=2	Sod1	15.9427	66.2	7	7	3285.19	2481.88	3248.87	2326.54	2407.48	2175.12	3285.19	2481.88	3248.87	2326.54	2407.48	2175.12	0.766325	0.00847834
P08249	Malate dehydrogenase, mitochondrial OS=Mus musculus OX=10090 GN=Mdh2 PE=1 SV=3	Mdh2	35.6114	55.6	16	16	24194.9	20135	21829.6	20540.7	19610.5	20310.1	24194.9	20135	21829.6	20540.7	19610.5	20310.1	0.913873	0.10877
P08556	GTPase NRas OS=Mus musculus OX=10090 GN=Nras PE=1 SV=1	Nras	21.1991	48.1	5	0	241.529	287.885	236.067	225.577	241.898	219.91	241.529	287.885	236.067	225.577	241.898	219.91	0.897977	0.175795
P08752	Guanine nucleotide-binding protein G(i) subunit alpha-2 OS=Mus musculus OX=10090 GN=Gnai2 PE=1 SV=5	Gnai2	40.489	58.6	16	9	590.463	592.706	590.065	600.066	562.508	616.496	590.463	592.706	590.065	600.066	562.508	616.496	1.00329	0.956627
P08775	DNA-directed RNA polymerase II subunit RPB1 OS=Mus musculus OX=10090 GN=Polr2a PE=1 SV=3	Polr2a	217.176	45.9	65	65	1984.69	2092.9	1915.61	2039.01	2047.86	2176.26	1984.69	2092.9	1915.61	2039.01	2047.86	2176.26	1.04504	0.31834
P08905	Lysozyme C-2 OS=Mus musculus OX=10090 GN=Lyz2 PE=1 SV=2	Lyz2	16.689	68.2	8	5	21291.3	18857.4	21584.6	19286.2	18397.6	18313	21291.3	18857.4	21584.6	19286.2	18397.6	18313	0.907077	0.0593208
P09041	Phosphoglycerate kinase 2 OS=Mus musculus OX=10090 GN=Pgk2 PE=1 SV=4	Pgk2	44.8529	3.1	1	1	59.3268	60.977	20.9534	47.6198	59.0801	37.4547	59.3268	60.977	20.9534	47.6198	59.0801	37.4547	1.02051	0.708913
P09055	Integrin beta-1 OS=Mus musculus OX=10090 GN=Itgb1 PE=1 SV=1	Itgb1	88.2313	14.9	9	9	155.16	131.018	172.807	131.828	152.855	142.706	155.16	131.018	172.807	131.828	152.855	142.706	0.931162	0.472151
P09103	Protein disulfide-isomerase OS=Mus musculus OX=10090 GN=P4hb PE=1 SV=2	P4hb	57.0585	66	34	34	51314.6	42985.6	46471.7	45692.1	45176.6	42152.9	51314.6	42985.6	46471.7	45692.1	45176.6	42152.9	0.944945	0.300829
P09405	Nucleolin OS=Mus musculus OX=10090 GN=Ncl PE=1 SV=2	Ncl	76.7231	36.8	28	28	24576.2	19422.5	22590.5	20507.4	18757.5	20737.4	24576.2	19422.5	22590.5	20507.4	18757.5	20737.4	0.901081	0.13577
P09411	Phosphoglycerate kinase 1 OS=Mus musculus OX=10090 GN=Pgk1 PE=1 SV=4	Pgk1	44.5505	79.4	32	27	34454.1	39631.8	34104.4	37063.8	38283.3	38615.1	34454.1	39631.8	34104.4	37063.8	38283.3	38615.1	1.05335	0.268497
P09450	Transcription factor JunB OS=Mus musculus OX=10090 GN=Junb PE=1 SV=1	Junb	35.7652	47.7	10	10	270.081	233.468	260.408	246.137	263.825	216.661	270.081	233.468	260.408	246.137	263.825	216.661	0.95113	0.493618
P09528	Ferritin heavy chain OS=Mus musculus OX=10090 GN=Fth1 PE=1 SV=2	Fth1	21.0666	65.9	11	11	3100.67	2698.9	3102.5	2658.31	2604.78	2511.1	3100.67	2698.9	3102.5	2658.31	2604.78	2511.1	0.873302	0.0232815
P09535	Insulin-like growth factor II OS=Mus musculus OX=10090 GN=Igf2 PE=1 SV=1	Igf2	20.0301	6.1	2	2	45.7887	38.6955	37.4689		39.3516	40.5333	45.7887	38.6955	37.4689		39.3516	40.5333	0.982569
P09581	Macrophage colony-stimulating factor 1 receptor OS=Mus musculus OX=10090 GN=Csf1r PE=1 SV=3	Csf1r	109.179	8.2	6	6	376.966	335.983	299.985	333.502	331.781	312.122	376.966	335.983	299.985	333.502	331.781	312.122	0.964924	0.649721
P09602	Non-histone chromosomal protein HMG-17 OS=Mus musculus OX=10090 GN=Hmgn2 PE=1 SV=2	Hmgn2	9.42269	16.7	1	1	1	1		9.85261	1	1.07721	1	1		9.85261	1	1.07721	3.97661
P09671	Superoxide dismutase [Mn], mitochondrial OS=Mus musculus OX=10090 GN=Sod2 PE=1 SV=3	Sod2	24.6029	45.9	9	9	4215.01	3135.21	3861.97	3669.67	3679.72	3422.17	4215.01	3135.21	3861.97	3669.67	3679.72	3422.17	0.960702	0.655032
P0C090	Roquin-2 OS=Mus musculus OX=10090 GN=Rc3h2 PE=1 SV=1	Rc3h2	131.295	3.8	2	2	20.9708	29.5508	28.1885	31.2744	29.5804	38.6041	20.9708	29.5508	28.1885	31.2744	29.5804	38.6041	1.26361	0.19555
P0C0S6	Histone H2A.Z OS=Mus musculus OX=10090 GN=H2az1 PE=1 SV=2	H2az1	13.5527	18.8	2	2	102.021	116.726	75.5487	113.938	129.758	155.244	102.021	116.726	75.5487	113.938	129.758	155.244	1.35557	0.041387
P0C7T6	Ataxin-1-like OS=Mus musculus OX=10090 GN=Atxn1l PE=1 SV=1	Atxn1l	73.3743	1.6	1	1	153.354	188.386	156.648	174.377	215.155	182.306	153.354	188.386	156.648	174.377	215.155	182.306	1.14738	0.146041
P0CB42	Nucleic acid dioxygenase ALKBH1 OS=Mus musculus OX=10090 GN=Alkbh1 PE=1 SV=1	Alkbh1	43.7461	10.8	3	3	71.2689	86.5904	59.5186	79.4491	90.8993	74.2013	71.2689	86.5904	59.5186	79.4491	90.8993	74.2013	1.125	0.322083
P0CL69	Zinc finger protein 703 OS=Mus musculus OX=10090 GN=Znf703 PE=1 SV=1	Znf703	58.7302	3.5	1	1	2.90326	1	9.30852		8.43113	17.1758	2.90326	1	9.30852		8.43113	17.1758	2.90729
P0DOV1	Interferon-activable protein 205-B OS=Mus musculus OX=10090 GN=Mnda PE=1 SV=1	Mnda	46.9771	2.8	1	1	101.165	79.129	96.6584	115.081	72.6966	94.0409	101.165	79.129	96.6584	115.081	72.6966	94.0409	1.01757	0.967141
P0DOV2	Interferon-activable protein 204 OS=Mus musculus OX=10090 GN=Ifi204 PE=1 SV=1	Ifi204	69.4381	41.4	19	8	1405.78	1489.88	1439.78	1467.28	1376.13	1336.38	1405.78	1489.88	1439.78	1467.28	1376.13	1336.38	0.964099	0.409474
P0DP26	Calmodulin-1 OS=Mus musculus OX=10090 GN=Calm1 PE=1 SV=1	Calm1	16.8376	67.1	11	6	16320.2	11695.6	15988.9	12057	11392.9	11650.4	16320.2	11695.6	15988.9	12057	11392.9	11650.4	0.797649	0.0296924
P10107	Annexin A1 OS=Mus musculus OX=10090 GN=Anxa1 PE=1 SV=2	Anxa1	38.7343	46.8	12	12	700.522	748.683	844.873	802.477	715.411	716.837	700.522	748.683	844.873	802.477	715.411	716.837	0.974128	0.697269
P10126	Elongation factor 1-alpha 1 OS=Mus musculus OX=10090 GN=Eef1a1 PE=1 SV=3	Eef1a1	50.1138	50.4	18	18	29105.4	28472	28772.1	28545.1	28153.8	28253.3	29105.4	28472	28772.1	28545.1	28153.8	28253.3	0.983817	0.602466
P10404	MLV-related proviral Env polyprotein OS=Mus musculus OX=10090 PE=1 SV=3	--	69.6128	10.3	5	3	726.034	639.286	717.667	641.358	630.767	627.786	726.034	639.286	717.667	641.358	630.767	627.786	0.912109	0.105281
P10518	Delta-aminolevulinic acid dehydratase OS=Mus musculus OX=10090 GN=Alad PE=1 SV=1	Alad	36.0235	53.6	12	12	212.384	183.988	196.31	297.262	283.281	242.62	212.384	183.988	196.31	297.262	283.281	242.62	1.38888	0.00201303
P10605	Cathepsin B OS=Mus musculus OX=10090 GN=Ctsb PE=1 SV=2	Ctsb	37.2798	49	18	18	19826.1	20149.7	19770.2	20193.4	19845.7	20349	19826.1	20149.7	19770.2	20193.4	19845.7	20349	1.01075	0.736311
P10639	Thioredoxin OS=Mus musculus OX=10090 GN=Txn PE=1 SV=3	Txn	11.6754	88.6	8	8	34090.9	28011.1	30716.6	30756.8	29132.1	28942.1	34090.9	28011.1	30716.6	30756.8	29132.1	28942.1	0.95704	0.445293
P10649	Glutathione S-transferase Mu 1 OS=Mus musculus OX=10090 GN=Gstm1 PE=1 SV=2	Gstm1	25.97	62.4	14	9	2825.57	2478.94	2661.16	2834.24	2479.8	2749.21	2825.57	2478.94	2661.16	2834.24	2479.8	2749.21	1.01225	0.820798
P10711	Transcription elongation factor A protein 1 OS=Mus musculus OX=10090 GN=Tcea1 PE=1 SV=2	Tcea1	33.8805	60.5	20	18	6208.29	5328.74	6391.46	5415.71	5268.48	5108.62	6208.29	5328.74	6391.46	5415.71	5268.48	5108.62	0.880878	0.0431626
P10810	Monocyte differentiation antigen CD14 OS=Mus musculus OX=10090 GN=Cd14 PE=1 SV=1	Cd14	39.2039	31.4	10	10	1950.36	1404.58	2033.01	1379.41	1470.76	1485.66	1950.36	1404.58	2033.01	1379.41	1470.76	1485.66	0.804729	0.0528038
P10852	Amino acid transporter heavy chain SLC3A2 OS=Mus musculus OX=10090 GN=Slc3a2 PE=1 SV=1	Slc3a2	58.3366	18.6	6	6	121.824	131.865	122.942	133.881	99.9618	133.067	121.824	131.865	122.942	133.881	99.9618	133.067	0.974192	0.728409
P10853	Histone H2B type 1-F/J/L OS=Mus musculus OX=10090 GN=H2bc7 PE=1 SV=2	H2bc7	13.9362	46	5	1	7364.96	7882.26	7255.68	7491.83	7475.3	7952.95	7364.96	7882.26	7255.68	7491.83	7475.3	7952.95	1.01854	0.642048
P10922	Histone H1.0 OS=Mus musculus OX=10090 GN=H1-0 PE=2 SV=4	H1-0	20.8609	28.4	5	5	4091.08	3879.19	3962.14	3416.05	3481.47	3338.43	4091.08	3879.19	3962.14	3416.05	3481.47	3338.43	0.857828	0.00239928
P10923	Osteopontin OS=Mus musculus OX=10090 GN=Spp1 PE=1 SV=1	Spp1	32.4595	43.2	8	8	5844.3	4907	5573.94	5038.43	5115.97	4941.26	5844.3	4907	5573.94	5038.43	5115.97	4941.26	0.924682	0.15924
P11031	Activated RNA polymerase II transcriptional coactivator p15 OS=Mus musculus OX=10090 GN=Sub1 PE=1 SV=3	Sub1	14.4274	52.8	8	8	4343.82	4239.94	4159.77	4206.07	4179.26	3947.92	4343.82	4239.94	4159.77	4206.07	4179.26	3947.92	0.967805	0.390687
P11087	Collagen alpha-1(I) chain OS=Mus musculus OX=10090 GN=Col1a1 PE=1 SV=4	Col1a1	138.032	3.6	3	3	7085.49	3841.51	3720.44	2496.4	2355.86	3785.21	7085.49	3841.51	3720.44	2496.4	2355.86	3785.21	0.589691	0.023845
P11103	Poly [ADP-ribose] polymerase 1 OS=Mus musculus OX=10090 GN=Parp1 PE=1 SV=3	Parp1	113.1	37.1	32	32	2098.22	2330.55	2188.71	2189.34	2250.79	2282.05	2098.22	2330.55	2188.71	2189.34	2250.79	2282.05	1.01582	0.699825
P11152	Lipoprotein lipase OS=Mus musculus OX=10090 GN=Lpl PE=1 SV=3	Lpl	53.1094	16.2	5	5	185.296	177.043	168.732	197.424	156.009	148.033	185.296	177.043	168.732	197.424	156.009	148.033	0.944257	0.477324
P11157	Ribonucleoside-diphosphate reductase subunit M2 OS=Mus musculus OX=10090 GN=Rrm2 PE=1 SV=1	Rrm2	45.0957	56.7	21	19	3703.27	3274.58	3470.3	3347.59	3294.49	3121.31	3703.27	3274.58	3470.3	3347.59	3294.49	3121.31	0.93446	0.164105
P11276	Fibronectin OS=Mus musculus OX=10090 GN=Fn1 PE=1 SV=4	Fn1	272.538	1.8	3	3	77.4416	52.2778	73.0907	80.3406	60.9308	50.0139	77.4416	52.2778	73.0907	80.3406	60.9308	50.0139	0.943175	0.697524
P11352	Glutathione peroxidase 1 OS=Mus musculus OX=10090 GN=Gpx1 PE=1 SV=2	Gpx1	22.3293	60.7	9	9	2628.48	2513.89	2720.07	2791.39	2394.73	2401.29	2628.48	2513.89	2720.07	2791.39	2394.73	2401.29	0.96502	0.484065
P11416	Retinoic acid receptor alpha OS=Mus musculus OX=10090 GN=Rara PE=1 SV=1	Rara	50.7352	7.1	2	1	21.038	31.1136	34.4485	28.2969	42.4253	54.5982	21.038	31.1136	34.4485	28.2969	42.4253	54.5982	1.44712	0.133106
P11438	Lysosome-associated membrane glycoprotein 1 OS=Mus musculus OX=10090 GN=Lamp1 PE=1 SV=2	Lamp1	43.8651	9.4	3	3	417.515	418.504	422.233	393.07	420.492	400.482	417.515	418.504	422.233	393.07	420.492	400.482	0.964865	0.46182
P11440	Cyclin-dependent kinase 1 OS=Mus musculus OX=10090 GN=Cdk1 PE=1 SV=3	Cdk1	34.1066	60.3	14	14	2215.71	2851.34	1948.04	2457.56	2597.4	2570.6	2215.71	2851.34	1948.04	2457.56	2597.4	2570.6	1.08702	0.296382
P11499	Heat shock protein HSP 90-beta OS=Mus musculus OX=10090 GN=Hsp90ab1 PE=1 SV=3	Hsp90ab1	83.2812	70.9	58	41	41051.8	39701	41500.8	38189.5	38284.1	38719.4	41051.8	39701	41500.8	38189.5	38284.1	38719.4	0.942246	0.0908313
P11835	Integrin beta-2 OS=Mus musculus OX=10090 GN=Itgb2 PE=1 SV=2	Itgb2	85.0258	15.6	9	8	86.7111	62.3847	99.1668	94.163	82.1673	79.9966	86.7111	62.3847	99.1668	94.163	82.1673	79.9966	1.03248	0.721874
P11862	Growth arrest-specific protein 2 OS=Mus musculus OX=10090 GN=Gas2 PE=1 SV=1	Gas2	34.9005	33.8	7	7	79.0305	77.7596	86.8138	82.0466	86.2878	75.4238	79.0305	77.7596	86.8138	82.0466	86.2878	75.4238	1.00063	0.997431
P11928	2'-5'-oligoadenylate synthase 1A OS=Mus musculus OX=10090 GN=Oas1a PE=1 SV=2	Oas1a	42.4286	13.9	3	2	121.844	128.172	94.4626	148.319	125.826	128.463	121.844	128.172	94.4626	148.319	125.826	128.463	1.16874	0.143631
P11930	Acyl-coenzyme A diphosphatase NUDT19 OS=Mus musculus OX=10090 GN=Nudt19 PE=1 SV=2	Nudt19	40.3201	12.9	3	3	60.8778	62.9028	64.8935	77.5256	61.8589	58.4393	60.8778	62.9028	64.8935	77.5256	61.8589	58.4393	1.04849	0.723178
P11983	T-complex protein 1 subunit alpha OS=Mus musculus OX=10090 GN=Tcp1 PE=1 SV=3	Tcp1	60.4486	69.4	33	33	15444.5	14061	14970.7	13743.8	13569.7	13423.4	15444.5	14061	14970.7	13743.8	13569.7	13423.4	0.915925	0.0418946
P12023	Amyloid-beta precursor protein OS=Mus musculus OX=10090 GN=App PE=1 SV=3	App	86.722	5.2	3	3	39.8209	36.485	46.3232	37.0009	48.7267	43.1593	39.8209	36.485	46.3232	37.0009	48.7267	43.1593	1.05103	0.731172
P12265	Beta-glucuronidase OS=Mus musculus OX=10090 GN=Gusb PE=1 SV=2	Gusb	74.1953	49.7	25	25	4517.44	3529.85	3995.98	3738.1	3699.8	3454.23	4517.44	3529.85	3995.98	3738.1	3699.8	3454.23	0.904417	0.158658
P12367	cAMP-dependent protein kinase type II-alpha regulatory subunit OS=Mus musculus OX=10090 GN=Prkar2a PE=1 SV=2	Prkar2a	45.3891	28.9	10	10	2126.37	2190.48	2158.03	2298.42	2169.38	2219.56	2126.37	2190.48	2158.03	2298.42	2169.38	2219.56	1.03282	0.408095
P12382	ATP-dependent 6-phosphofructokinase, liver type OS=Mus musculus OX=10090 GN=Pfkl PE=1 SV=4	Pfkl	85.3598	49.4	27	22	9174.74	10278.4	9558.49	9678.36	9579.37	10250.6	9174.74	10278.4	9558.49	9678.36	9579.37	10250.6	1.01712	0.679767
P12815	Programmed cell death protein 6 OS=Mus musculus OX=10090 GN=Pdcd6 PE=1 SV=2	Pdcd6	21.8675	21.5	4	4	395.213	448.181	388.623	448.385	438.296	400.536	395.213	448.181	388.623	448.385	438.296	400.536	1.0448	0.473419
P12960	Contactin-1 OS=Mus musculus OX=10090 GN=Cntn1 PE=1 SV=1	Cntn1	113.388	5	4	4	629.808	775.495	769.809	634.039	772.689	645.148	629.808	775.495	769.809	634.039	772.689	645.148	0.943343	0.469404
P12970	Large ribosomal subunit protein eL8 OS=Mus musculus OX=10090 GN=Rpl7a PE=1 SV=2	Rpl7a	29.9766	54.1	21	21	27412	27355.3	26129.8	26631.8	25104.9	25574.2	27412	27355.3	26129.8	26631.8	25104.9	25574.2	0.955669	0.215988
P13020	Gelsolin OS=Mus musculus OX=10090 GN=Gsn PE=1 SV=3	Gsn	85.9416	47.7	27	27	22724.3	25765.5	21793.8	23980.8	24084.8	24187	22724.3	25765.5	21793.8	23980.8	24084.8	24187	1.02802	0.530089
P13405	Retinoblastoma-associated protein OS=Mus musculus OX=10090 GN=Rb1 PE=1 SV=2	Rb1	105.367	18	11	11	166.845	226.703	184.564	155.167	207.38	176.315	166.845	226.703	184.564	155.167	207.38	176.315	0.932107	0.519999
P13439	Uridine 5'-monophosphate synthase OS=Mus musculus OX=10090 GN=Umps PE=1 SV=3	Umps	52.2925	63.8	23	23	3557.28	3542.01	3504.2	3556.38	3550.24	3493.45	3557.28	3542.01	3504.2	3556.38	3550.24	3493.45	0.999677	0.9922
P13597	Intercellular adhesion molecule 1 OS=Mus musculus OX=10090 GN=Icam1 PE=1 SV=1	Icam1	58.8442	6.1	2	2	47.1878	52.1909	38.9261	65.1706	37.2181	54.6981	47.1878	52.1909	38.9261	65.1706	37.2181	54.6981	1.1358	0.535114
P13705	DNA mismatch repair protein Msh3 OS=Mus musculus OX=10090 GN=Msh3 PE=2 SV=3	Msh3	123.074	11.2	6	6	56.1743	57.3378	52.4149	76.8076	57.4547	57.8422	56.1743	57.3378	52.4149	76.8076	57.4547	57.8422	1.15776	0.271909
P13808	Anion exchange protein 2 OS=Mus musculus OX=10090 GN=Slc4a2 PE=1 SV=1	Slc4a2	136.814	0.9	1	1	149.319	144.243	136.532	95.1399	175.856	150.435	149.319	144.243	136.532	95.1399	175.856	150.435	0.979858	0.728396
P13864	DNA (cytosine-5)-methyltransferase 1 OS=Mus musculus OX=10090 GN=Dnmt1 PE=1 SV=5	Dnmt1	183.189	52.9	74	74	2388.13	2643.27	2298.44	2622.38	2494.19	2520.81	2388.13	2643.27	2298.44	2622.38	2494.19	2520.81	1.04196	0.38001
P14069	Protein S100-A6 OS=Mus musculus OX=10090 GN=S100a6 PE=1 SV=3	S100a6	10.0506	67.4	6	6	24638.2	16630.7	22809.7	17163.6	12069.3	16887.8	24638.2	16630.7	22809.7	17163.6	12069.3	16887.8	0.719752	0.0250718
P14115	Large ribosomal subunit protein uL15 OS=Mus musculus OX=10090 GN=Rpl27a PE=1 SV=5	Rpl27a	16.6055	39.9	8	8	29589.7	27145	27519.6	27881.7	26626.4	24167.9	29589.7	27145	27519.6	27881.7	26626.4	24167.9	0.933793	0.165917
P14131	Small ribosomal subunit protein uS9 OS=Mus musculus OX=10090 GN=Rps16 PE=1 SV=4	Rps16	16.4453	50.7	10	10	24896.3	29272.4	27197.5	27663.2	27732.6	27444	24896.3	29272.4	27197.5	27663.2	27732.6	27444	1.01811	0.660435
P14148	Large ribosomal subunit protein uL30 OS=Mus musculus OX=10090 GN=Rpl7 PE=1 SV=2	Rpl7	31.4196	56.7	26	26	28012.2	28060.2	27966.8	27288.7	26723.4	26538.3	28012.2	28060.2	27966.8	27288.7	26723.4	26538.3	0.958486	0.19659
P14152	Malate dehydrogenase, cytoplasmic OS=Mus musculus OX=10090 GN=Mdh1 PE=1 SV=3	Mdh1	36.5112	46.1	13	13	33348.5	26700.3	31167	26712.7	27474.4	25262.8	33348.5	26700.3	31167	26712.7	27474.4	25262.8	0.87101	0.0461238
P14206	Small ribosomal subunit protein uS2 OS=Mus musculus OX=10090 GN=Rpsa PE=1 SV=4	Rpsa	32.8381	60.3	16	16	11347.9	14569.3	13998.7	11895	13161.3	12302.7	11347.9	14569.3	13998.7	11895	13161.3	12302.7	0.935944	0.375922
P14211	Calreticulin OS=Mus musculus OX=10090 GN=Calr PE=1 SV=1	Calr	47.9945	57.5	23	23	16685.6	16460.1	16601.8	17098.6	16750.8	17061.8	16685.6	16460.1	16601.8	17098.6	16750.8	17061.8	1.02339	0.470663
P14430	H-2 class I histocompatibility antigen, Q8 alpha chain OS=Mus musculus OX=10090 GN=H2-Q8 PE=3 SV=1	H2-Q8	37.4106	14.1	3	3	122.6	110.396	111.621	95.4816	93.5254	107.713	122.6	110.396	111.621	95.4816	93.5254	107.713	0.861015	0.0973556
P14432	H-2 class I histocompatibility antigen, TLA(B) alpha chain OS=Mus musculus OX=10090 GN=H2-T3 PE=1 SV=2	H2-T3	43.4789	4.4	1	1	262.597	247.39	201.288	180.956	254.392	205.879	262.597	247.39	201.288	180.956	254.392	205.879	0.901516	0.330316
P14576	Signal recognition particle subunit SRP54 OS=Mus musculus OX=10090 GN=Srp54 PE=1 SV=2	Srp54	55.7207	36.3	14	14	995.068	1147.09	975.684	1096.75	1081.81	1088.21	995.068	1147.09	975.684	1096.75	1081.81	1088.21	1.04776	0.368935
P14733	Lamin-B1 OS=Mus musculus OX=10090 GN=Lmnb1 PE=1 SV=3	Lmnb1	66.7856	24.1	11	11	218.008	189.689	211.752	168.309	192.62	179.907	218.008	189.689	211.752	168.309	192.62	179.907	0.873092	0.0827568
P14824	Annexin A6 OS=Mus musculus OX=10090 GN=Anxa6 PE=1 SV=3	Anxa6	75.8853	22.4	12	12	253.919	312.864	263.623	287.063	330.164	281.186	253.919	312.864	263.623	287.063	330.164	281.186	1.0819	0.315446
P14869	Large ribosomal subunit protein uL10 OS=Mus musculus OX=10090 GN=Rplp0 PE=1 SV=3	Rplp0	34.2164	40.7	11	11	27978.2	27953.9	27112.6	27566.9	26119.3	25568.2	27978.2	27953.9	27112.6	27566.9	26119.3	25568.2	0.954357	0.205706
P14901	Heme oxygenase 1 OS=Mus musculus OX=10090 GN=Hmox1 PE=1 SV=1	Hmox1	32.9287	53.3	10	10	978.292	871.644	871.631	892.228	913.664	840.315	978.292	871.644	871.631	892.228	913.664	840.315	0.972309	0.601759
P15037	Protein C-ets-2 OS=Mus musculus OX=10090 GN=Ets2 PE=1 SV=1	Ets2	52.8274	31	7	6	375.139	394.786	407.756	423.307	369.373	446.003	375.139	394.786	407.756	423.307	369.373	446.003	1.0518	0.460522
P15066	Transcription factor JunD OS=Mus musculus OX=10090 GN=Jund PE=1 SV=1	Jund	34.9046	26.1	5	5	166.968	103.82	116.807	124.992	125.624	135.908	166.968	103.82	116.807	124.992	125.624	135.908	0.99724	0.888056
P15105	Glutamine synthetase OS=Mus musculus OX=10090 GN=Glul PE=1 SV=6	Glul	42.1196	34.6	11	11	665.481	528.72	602.765	500.755	526.541	471.736	665.481	528.72	602.765	500.755	526.541	471.736	0.834202	0.0274805
P15307	Proto-oncogene c-Rel OS=Mus musculus OX=10090 GN=Rel PE=1 SV=2	Rel	64.9601	29.8	13	11	574.106	645.402	552.214	595.852	605.175	578.585	574.106	645.402	552.214	595.852	605.175	578.585	1.00445	0.906436
P15327	Bisphosphoglycerate mutase OS=Mus musculus OX=10090 GN=Bpgm PE=1 SV=2	Bpgm	29.9782	22.4	5	5	97.0169	140.723	145.816	102.459	138.64	136.918	97.0169	140.723	145.816	102.459	138.64	136.918	0.985554	0.954359
P15379	CD44 antigen OS=Mus musculus OX=10090 GN=Cd44 PE=1 SV=3	Cd44	85.6171	4.8	3	3	219.254	195.074	212.366	189.677	161.962	206.819	219.254	195.074	212.366	189.677	161.962	206.819	0.891119	0.165755
P15532	Nucleoside diphosphate kinase A OS=Mus musculus OX=10090 GN=Nme1 PE=1 SV=1	Nme1	17.2078	77	13	13	33290.8	28752.4	31435.8	29474.9	28459.1	27480.7	33290.8	28752.4	31435.8	29474.9	28459.1	27480.7	0.913732	0.0787944
P15533	Tripartite motif-containing protein 30A OS=Mus musculus OX=10090 GN=Trim30a PE=1 SV=2	Trim30a	57.3299	6.2	2	2	59.3734	62.4474	53.7898	70.3895	62.7097	70.7275	59.3734	62.4474	53.7898	70.3895	62.7097	70.7275	1.16067	0.172793
P15535	Beta-1,4-galactosyltransferase 1 OS=Mus musculus OX=10090 GN=B4galt1 PE=1 SV=1	B4galt1	44.4111	2.5	1	1	97.018	94.7069	101.933	101.919	123.791	122.377	97.018	94.7069	101.933	101.919	123.791	122.377	1.18535	0.083375
P15626	Glutathione S-transferase Mu 2 OS=Mus musculus OX=10090 GN=Gstm2 PE=1 SV=2	Gstm2	25.7167	15.1	3	1	226.559	177.456	174.474	194.234	173.299	186.759	226.559	177.456	174.474	194.234	173.299	186.759	0.95817	0.676977
P15806	Transcription factor E2-alpha OS=Mus musculus OX=10090 GN=Tcf3 PE=1 SV=2	Tcf3	67.7006	14.4	5	5	113.128	100.628	101.679	92.8363	99.9943	99.1944	113.128	100.628	101.679	92.8363	99.9943	99.1944	0.925785	0.359795
P15864	Histone H1.2 OS=Mus musculus OX=10090 GN=H1-2 PE=1 SV=2	H1-2	21.2666	27.8	6	1	13138.6	11673.5	12869.8	11624.8	11385.3	11165.6	13138.6	11673.5	12869.8	11624.8	11385.3	11165.6	0.906955	0.0436645
P16045	Galectin-1 OS=Mus musculus OX=10090 GN=Lgals1 PE=1 SV=3	Lgals1	14.8659	83.7	10	10	13579.9	12319.1	13672.2	12273.1	11902.2	11576.9	13579.9	12319.1	13672.2	12273.1	11902.2	11576.9	0.903492	0.0359536
P16110	Galectin-3 OS=Mus musculus OX=10090 GN=Lgals3 PE=1 SV=3	Lgals3	27.5149	36.4	8	8	8688.15	8715.99	8563.99	8435.33	8782.32	8588.47	8688.15	8715.99	8563.99	8435.33	8782.32	8588.47	0.993761	0.848159
P16330	2',3'-cyclic-nucleotide 3'-phosphodiesterase OS=Mus musculus OX=10090 GN=Cnp PE=1 SV=3	Cnp	47.1233	3.3	1	1	96.4193	111.351	104.913	74.0709	97.8041	97.7856	96.4193	111.351	104.913	74.0709	97.8041	97.7856	0.862408	0.168744
P16332	Methylmalonyl-CoA mutase, mitochondrial OS=Mus musculus OX=10090 GN=Mmut PE=1 SV=2	Mmut	82.8441	36.1	17	17	223.83	290.769	264.295	254.032	270.206	260.234	223.83	290.769	264.295	254.032	270.206	260.234	1.00716	0.869911
P16460	Argininosuccinate synthase OS=Mus musculus OX=10090 GN=Ass1 PE=1 SV=1	Ass1	46.5845	26.7	8	8	376.181	413.891	432.802	389.44	392.748	388.808	376.181	413.891	432.802	389.44	392.748	388.808	0.957578	0.457855
P16546	Spectrin alpha chain, non-erythrocytic 1 OS=Mus musculus OX=10090 GN=Sptan1 PE=1 SV=4	Sptan1	284.597	67.8	150	149	6631.02	5895.16	6360.41	5915.82	5601.65	5450.09	6631.02	5895.16	6360.41	5915.82	5601.65	5450.09	0.898392	0.0378954
P16627	Heat shock 70 kDa protein 1-like OS=Mus musculus OX=10090 GN=Hspa1l PE=1 SV=4	Hspa1l	70.6373	34.3	17	6	41650.4	34366.7	47078.4	36388.5	31330.7	33622.5	41650.4	34366.7	47078.4	36388.5	31330.7	33622.5	0.823277	0.0388025
P16675	Lysosomal protective protein OS=Mus musculus OX=10090 GN=Ctsa PE=1 SV=1	Ctsa	53.8441	37.3	19	19	6052.53	6599.55	5423.09	6064.44	6033.4	5836.8	6052.53	6599.55	5423.09	6064.44	6033.4	5836.8	0.992225	0.928769
P16858	Glyceraldehyde-3-phosphate dehydrogenase OS=Mus musculus OX=10090 GN=Gapdh PE=1 SV=2	Gapdh	35.81	84.7	34	32	27277.8	27758.9	27257.1	27875.8	27265.4	27230.3	27277.8	27758.9	27257.1	27875.8	27265.4	27230.3	1.00094	0.976569
P16879	Tyrosine-protein kinase Fes/Fps OS=Mus musculus OX=10090 GN=Fes PE=1 SV=2	Fes	93.7786	33.3	17	17	349.102	340.566	325.058	297.037	392.133	418.102	349.102	340.566	325.058	297.037	392.133	418.102	1.0912	0.405474
P16951	Cyclic AMP-dependent transcription factor ATF-2 OS=Mus musculus OX=10090 GN=Atf2 PE=1 SV=2	Atf2	52.2978	25.9	8	7	365.846	296.224	352.126	327.573	326.865	299.095	365.846	296.224	352.126	327.573	326.865	299.095	0.940185	0.41929
P17012	Zinc finger X-chromosomal protein OS=Mus musculus OX=10090 GN=Zfx PE=1 SV=2	Zfx	90.0263	1.1	1	1	195.879	160.619	159.504	170.125	169.009	197.743	195.879	160.619	159.504	170.125	169.009	197.743	1.04045	0.627181
P17047	Lysosome-associated membrane glycoprotein 2 OS=Mus musculus OX=10090 GN=Lamp2 PE=1 SV=2	Lamp2	45.681	7.7	3	3	87.7579	67.6844	98.2073	82.5094	95.704	96.6901	87.7579	67.6844	98.2073	82.5094	95.704	96.6901	1.08379	0.456535
P17095	High mobility group protein HMG-I/HMG-Y OS=Mus musculus OX=10090 GN=Hmga1 PE=1 SV=4	Hmga1	11.614	41.1	5	5	355.778	293.328	329.547	333.983	308.017	278.782	355.778	293.328	329.547	333.983	308.017	278.782	0.940866	0.422195
P17156	Heat shock-related 70 kDa protein 2 OS=Mus musculus OX=10090 GN=Hspa2 PE=1 SV=2	Hspa2	69.6417	12.6	6	6	1048.72	4611.55	5532.48	952.007	4804.25	925.055	1048.72	4611.55	5532.48	952.007	4804.25	925.055	0.596932	0.27841
P17182	Alpha-enolase OS=Mus musculus OX=10090 GN=Eno1 PE=1 SV=3	Eno1	47.1408	79.7	36	28	37443.2	36618.4	37084.2	38254.4	37076.3	35778.7	37443.2	36618.4	37084.2	38254.4	37076.3	35778.7	0.999672	0.98437
P17183	Gamma-enolase OS=Mus musculus OX=10090 GN=Eno2 PE=1 SV=2	Eno2	47.2966	37.8	11	11	1039.22	1880.09	1944.55	1913.17	1785.06	1858.51	1039.22	1880.09	1944.55	1913.17	1785.06	1858.51	1.14245	0.277241
P17225	Polypyrimidine tract-binding protein 1 OS=Mus musculus OX=10090 GN=Ptbp1 PE=1 SV=3	Ptbp1	59.3216	49.4	17	17	6708.31	7064.08	6901.75	6930.97	6486.72	7448.26	6708.31	7064.08	6901.75	6930.97	6486.72	7448.26	1.00928	0.859943
P17426	AP-2 complex subunit alpha-1 OS=Mus musculus OX=10090 GN=Ap2a1 PE=1 SV=1	Ap2a1	107.664	58.9	43	35	2325.03	2576.91	2327.37	2381.43	2412.28	2587.5	2325.03	2576.91	2327.37	2381.43	2412.28	2587.5	1.02101	0.649984
P17427	AP-2 complex subunit alpha-2 OS=Mus musculus OX=10090 GN=Ap2a2 PE=1 SV=2	Ap2a2	104.017	36	25	25	1504.8	1593.55	1473.79	1451.64	1490.64	1472.96	1504.8	1593.55	1473.79	1451.64	1490.64	1472.96	0.965684	0.411548
P17433	Transcription factor PU.1 OS=Mus musculus OX=10090 GN=Spi1 PE=1 SV=2	Spi1	31.3492	16.5	3	3	217.208	196.366	163.535	223.43	225.161	199.556	217.208	196.366	163.535	223.43	225.161	199.556	1.12309	0.186199
P17439	Lysosomal acid glucosylceramidase OS=Mus musculus OX=10090 GN=Gba1 PE=1 SV=1	Gba1	57.6219	50.7	14	14	2871.07	2809.09	2735.6	2634.88	2638.39	2413.15	2871.07	2809.09	2735.6	2634.88	2638.39	2413.15	0.913336	0.0541094
P17563	Methanethiol oxidase OS=Mus musculus OX=10090 GN=Selenbp1 PE=1 SV=2	Selenbp1	52.514	70.3	30	7	4340.52	3435.27	4008.77	3609.43	3666.36	3320.34	4340.52	3435.27	4008.77	3609.43	3666.36	3320.34	0.899154	0.134871
P17710	Hexokinase-1 OS=Mus musculus OX=10090 GN=Hk1 PE=1 SV=3	Hk1	108.303	43.4	35	34	9520.28	10168.7	9492.18	10095.5	9575.45	10060.3	9520.28	10168.7	9492.18	10095.5	9575.45	10060.3	1.01885	0.618403
P17742	Peptidyl-prolyl cis-trans isomerase A OS=Mus musculus OX=10090 GN=Ppia PE=1 SV=2	Ppia	17.9713	75	16	16	21799.8	20328.8	29723.6	20019.2	20279.8	21369.3	21799.8	20328.8	29723.6	20019.2	20279.8	21369.3	0.858267	0.15081
P17751	Triosephosphate isomerase OS=Mus musculus OX=10090 GN=Tpi1 PE=1 SV=5	Tpi1	26.7126	86.7	19	19	37958.5	32837.8	34787.9	26692.2	24925.4	24475.8	37958.5	32837.8	34787.9	26692.2	24925.4	24475.8	0.72069	8.41902e-05
P17809	Solute carrier family 2, facilitated glucose transporter member 1 OS=Mus musculus OX=10090 GN=Slc2a1 PE=1 SV=4	Slc2a1	53.9846	8.7	4	4	80.993	103.552	89.2065	102.527	97.3994	109.327	80.993	103.552	89.2065	102.527	97.3994	109.327	1.12968	0.207555
P17879	Heat shock 70 kDa protein 1B OS=Mus musculus OX=10090 GN=Hspa1b PE=1 SV=3	Hspa1b	70.1763	32.2	14	14	1442.97	1683.22	1420.17	1479.92	1410	1458.05	1442.97	1683.22	1420.17	1479.92	1410	1458.05	0.956361	0.453124
P17897	Lysozyme C-1 OS=Mus musculus OX=10090 GN=Lyz1 PE=1 SV=1	Lyz1	16.7942	19.6	2	2	594.334	562.957	595.716	530.679	612.952	539.357	594.334	562.957	595.716	530.679	612.952	539.357	0.960058	0.452887
P17918	Proliferating cell nuclear antigen OS=Mus musculus OX=10090 GN=Pcna PE=1 SV=2	Pcna	28.7849	70.5	14	14	22151.4	19217.4	21531.2	19507.9	18888.6	19346.7	22151.4	19217.4	21531.2	19507.9	18888.6	19346.7	0.918014	0.0868637
P18052	Receptor-type tyrosine-protein phosphatase alpha OS=Mus musculus OX=10090 GN=Ptpra PE=1 SV=3	Ptpra	93.6976	16.5	9	8	186.302	173.963	225.615	203.993	199.203	208.444	186.302	173.963	225.615	203.993	199.203	208.444	1.04397	0.545824
P18155	Bifunctional methylenetetrahydrofolate dehydrogenase/cyclohydrolase, mitochondrial OS=Mus musculus OX=10090 GN=Mthfd2 PE=1 SV=1	Mthfd2	37.8629	59.4	12	12	325.265	326.824	326.765	388.737	337.34	362.518	325.265	326.824	326.765	388.737	337.34	362.518	1.11211	0.0913061
P18242	Cathepsin D OS=Mus musculus OX=10090 GN=Ctsd PE=1 SV=1	Ctsd	44.9538	48.8	17	17	14388.6	13953.3	14420.7	14194.2	13369.1	13702.9	14388.6	13953.3	14420.7	14194.2	13369.1	13702.9	0.965007	0.314737
P18572	Basigin OS=Mus musculus OX=10090 GN=Bsg PE=1 SV=2	Bsg	42.4447	18.3	5	5	145.618	199.2	154.8	194.909	174.928	155.294	145.618	199.2	154.8	194.909	174.928	155.294	1.05106	0.596809
P18653	Ribosomal protein S6 kinase alpha-1 OS=Mus musculus OX=10090 GN=Rps6ka1 PE=1 SV=1	Rps6ka1	81.5947	56.1	30	18	2327.68	2770.07	2495.69	2552.58	2482.95	2707.33	2327.68	2770.07	2495.69	2552.58	2482.95	2707.33	1.01968	0.691346
P18654	Ribosomal protein S6 kinase alpha-3 OS=Mus musculus OX=10090 GN=Rps6ka3 PE=1 SV=2	Rps6ka3	83.6939	34.9	20	19	1635.43	1867	1710.03	1856.75	1830.02	1976.66	1635.43	1867	1710.03	1856.75	1830.02	1976.66	1.08652	0.113203
P18760	Cofilin-1 OS=Mus musculus OX=10090 GN=Cfl1 PE=1 SV=3	Cfl1	18.5595	80.7	21	20	33721.3	28375.1	30544.5	39838.8	35750.2	35449.7	33721.3	28375.1	30544.5	39838.8	35750.2	35449.7	1.19859	0.00824126
P18826	Phosphorylase b kinase regulatory subunit alpha, skeletal muscle isoform OS=Mus musculus OX=10090 GN=Phka1 PE=1 SV=3	Phka1	138.825	11.4	10	10	116.717	114.793	105.459	119.796	111.255	128.473	116.717	114.793	105.459	119.796	111.255	128.473	1.06694	0.429763
P19096	Fatty acid synthase OS=Mus musculus OX=10090 GN=Fasn PE=1 SV=2	Fasn	272.428	62.9	106	106	6789.55	7529.86	7006.5	7189.15	6922.79	7935.79	6789.55	7529.86	7006.5	7189.15	6922.79	7935.79	1.03385	0.510473
P19157	Glutathione S-transferase P 1 OS=Mus musculus OX=10090 GN=Gstp1 PE=1 SV=2	Gstp1	23.6092	47.1	6	2	1812.04	1969.97	1833.98	1973.16	1919.5	2009.16	1812.04	1969.97	1833.98	1973.16	1919.5	2009.16	1.0509	0.248848
P19182	Interferon-related developmental regulator 1 OS=Mus musculus OX=10090 GN=Ifrd1 PE=1 SV=2	Ifrd1	49.9351	32.1	11	11	443.353	415.514	531.912	437.486	413.989	449.766	443.353	415.514	531.912	437.486	413.989	449.766	0.93562	0.402623
P19221	Prothrombin OS=Mus musculus OX=10090 GN=F2 PE=1 SV=1	F2	70.2687	5	3	3	105.642	121.276	103.946	95.0492	76.8072	86.5137	105.642	121.276	103.946	95.0492	76.8072	86.5137	0.780895	0.0261551
P19253	Large ribosomal subunit protein uL13 OS=Mus musculus OX=10090 GN=Rpl13a PE=1 SV=4	Rpl13a	23.4642	36	9	9	14087.9	11737.9	13894.5	12349.4	10603.5	11447.6	14087.9	11737.9	13894.5	12349.4	10603.5	11447.6	0.866068	0.0430144
P19426	Negative elongation factor E OS=Mus musculus OX=10090 GN=Nelfe PE=1 SV=2	Nelfe	42.5541	34.9	10	10	2303.81	2402.01	2305.97	2264.11	2175.16	1973.57	2303.81	2402.01	2305.97	2264.11	2175.16	1973.57	0.914578	0.080766
P19973	Lymphocyte-specific protein 1 OS=Mus musculus OX=10090 GN=Lsp1 PE=1 SV=2	Lsp1	36.7138	61.8	16	16	6499.2	6146.64	6206.36	6016.86	5912.83	5768.37	6499.2	6146.64	6206.36	6016.86	5912.83	5768.37	0.938779	0.107017
P20029	Endoplasmic reticulum chaperone BiP OS=Mus musculus OX=10090 GN=Hspa5 PE=1 SV=3	Hspa5	72.422	54.4	37	37	21860.3	20259.6	20631.4	20518.4	19313.2	19030.7	21860.3	20259.6	20631.4	20518.4	19313.2	19030.7	0.938024	0.125534
P20060	Beta-hexosaminidase subunit beta OS=Mus musculus OX=10090 GN=Hexb PE=1 SV=2	Hexb	61.1157	38.8	20	20	4773.6	4515.39	4663.06	4420.33	4648.01	4361.49	4773.6	4515.39	4663.06	4420.33	4648.01	4361.49	0.96257	0.32658
P20065	Thymosin beta-4 OS=Mus musculus OX=10090 GN=Tmsb4x PE=1 SV=1	Tmsb4x	5.67946	40	4	4	1772.97	1200.13	1830.22	2086.28	2025.36	2250.54	1772.97	1200.13	1830.22	2086.28	2025.36	2250.54	1.32454	0.0199447
P20067	DNA-binding protein inhibitor ID-1 OS=Mus musculus OX=10090 GN=Id1 PE=1 SV=3	Id1	17.9135	20.8	2	2	421.72	298.778	198.082	385.032	222.794	186.535	421.72	298.778	198.082	385.032	222.794	186.535	0.864771	0.521067
P20108	Thioredoxin-dependent peroxide reductase, mitochondrial OS=Mus musculus OX=10090 GN=Prdx3 PE=1 SV=1	Prdx3	28.127	45.1	8	8	1291.81	1291.86	1242.84	1259.99	1130.17	1236.83	1291.81	1291.86	1242.84	1259.99	1130.17	1236.83	0.94786	0.25508
P20152	Vimentin OS=Mus musculus OX=10090 GN=Vim PE=1 SV=3	Vim	53.6877	69.7	32	24	6180.09	5196.12	6072.42	5520.82	6079.47	5238.85	6180.09	5196.12	6072.42	5520.82	6079.47	5238.85	0.96507	0.570642
P20444	Protein kinase C alpha type OS=Mus musculus OX=10090 GN=Prkca PE=1 SV=3	Prkca	76.8519	5.8	3	1	52.7673	62.8837	85.8506	111.578	96.999	111.976	52.7673	62.8837	85.8506	111.578	96.999	111.976	1.59082	0.00593379
P20491	High affinity immunoglobulin epsilon receptor subunit gamma OS=Mus musculus OX=10090 GN=Fcer1g PE=1 SV=1	Fcer1g	9.65246	15.1	1	1	121.83	174.802	210.702	135.118	135.057	175.762	121.83	174.802	210.702	135.118	135.057	175.762	0.878983	0.450492
P20664	DNA primase small subunit OS=Mus musculus OX=10090 GN=Prim1 PE=1 SV=1	Prim1	49.2955	46.3	18	18	1703.68	1675.27	1798.46	1839.93	1780.38	1777.23	1703.68	1675.27	1798.46	1839.93	1780.38	1777.23	1.04252	0.313014
P20863	Embryonic growth/differentiation factor 1 OS=Mus musculus OX=10090 GN=Gdf1 PE=2 SV=2	Gdf1	38.6599	2.8	1	1	566.817	774.467	410.849	657.758	676.282	705.089	566.817	774.467	410.849	657.758	676.282	705.089	1.1638	0.207732
P20918	Plasminogen OS=Mus musculus OX=10090 GN=Plg PE=1 SV=3	Plg	90.8079	6.4	4	4	130.132	84.1444	106.347	96.7791	111.748	107.669	130.132	84.1444	106.347	96.7791	111.748	107.669	0.986192	0.999891
P21107	Tropomyosin alpha-3 chain OS=Mus musculus OX=10090 GN=Tpm3 PE=1 SV=3	Tpm3	32.994	33.7	12	6	31249.9	24822.9	29699.4	26125.4	24617	23869.9	31249.9	24822.9	29699.4	26125.4	24617	23869.9	0.869889	0.0531939
P21300	Aldo-keto reductase family 1 member B7 OS=Mus musculus OX=10090 GN=Akr1b7 PE=1 SV=4	Akr1b7	35.9884	12.7	3	3	950.764	1104.77	972.482	1014.72	1029.04	1082.27	950.764	1104.77	972.482	1014.72	1029.04	1082.27	1.03237	0.53295
P21460	Cystatin-C OS=Mus musculus OX=10090 GN=Cst3 PE=1 SV=2	Cst3	15.5308	61.4	9	9	1543.21	1626.87	1554.18	1538.97	1525.83	1460.4	1543.21	1626.87	1554.18	1538.97	1525.83	1460.4	0.957866	0.3042
P21550	Beta-enolase OS=Mus musculus OX=10090 GN=Eno3 PE=1 SV=3	Eno3	47.0249	42.4	13	13	4792.65	4329.85	5402.88	4722	5303.57	5114.88	4792.65	4329.85	5402.88	4722	5303.57	5114.88	1.04234	0.479376
P21855	B-cell differentiation antigen CD72 OS=Mus musculus OX=10090 GN=Cd72 PE=1 SV=2	Cd72	40.3475	4.5	1	1	12.2553	14.2233	14.7458		10.0888	16.2606	12.2553	14.2233	14.7458		10.0888	16.2606	0.958753
P21952	POU domain, class 3, transcription factor 1 OS=Mus musculus OX=10090 GN=Pou3f1 PE=1 SV=1	Pou3f1	45.3235	6	1	1	64.5743	39.7884	53.4074	27.2279	57.0173	27.1954	64.5743	39.7884	53.4074	27.2279	57.0173	27.1954	0.706348	0.122467
P21981	Protein-glutamine gamma-glutamyltransferase 2 OS=Mus musculus OX=10090 GN=Tgm2 PE=1 SV=4	Tgm2	77.061	12.5	6	6	170.348	184.597	126.975	179.824	163.35	176.846	170.348	184.597	126.975	179.824	163.35	176.846	1.07906	0.409287
P22091	T-cell acute lymphocytic leukemia protein 1 homolog OS=Mus musculus OX=10090 GN=Tal1 PE=1 SV=1	Tal1	34.2786	20.7	5	5	267.939	246.947	263.957	213.531	232.743	234.779	267.939	246.947	263.957	213.531	232.743	234.779	0.874441	0.049269
P22272	Interleukin-6 receptor subunit alpha OS=Mus musculus OX=10090 GN=Il6ra PE=1 SV=2	Il6ra	50.4546	4.6	1	1	84.5011	107.155	101.184	129.29	93.475	98.2152	84.5011	107.155	101.184	129.29	93.475	98.2152	1.09609	0.464563
P22315	Ferrochelatase, mitochondrial OS=Mus musculus OX=10090 GN=Fech PE=1 SV=3	Fech	47.4217	32.2	9	9	337.165	225.248	295.775	258.619	299.614	278.821	337.165	225.248	295.775	258.619	299.614	278.821	0.975374	0.900716
P22366	Myeloid differentiation primary response protein MyD88 OS=Mus musculus OX=10090 GN=Myd88 PE=1 SV=3	Myd88	33.753	38.2	10	10	1157.63	1313.92	1206.45	1226.73	1220.46	1195.73	1157.63	1313.92	1206.45	1226.73	1220.46	1195.73	0.990462	0.860496
P22682	E3 ubiquitin-protein ligase CBL OS=Mus musculus OX=10090 GN=Cbl PE=1 SV=3	Cbl	100.564	55.9	32	31	2605.94	2208.32	2375.74	2274.3	2081	2183.39	2605.94	2208.32	2375.74	2274.3	2081	2183.39	0.909415	0.104209
P22892	AP-1 complex subunit gamma-1 OS=Mus musculus OX=10090 GN=Ap1g1 PE=1 SV=3	Ap1g1	91.3505	45.6	31	30	4264.96	4258.5	4163.27	4097.91	4217.97	4025	4264.96	4258.5	4163.27	4097.91	4217.97	4025	0.972739	0.439991
P22907	Porphobilinogen deaminase OS=Mus musculus OX=10090 GN=Hmbs PE=1 SV=2	Hmbs	39.3444	56.8	17	17	2362.29	2199.03	2273.87	2194.04	2252.33	2105.57	2362.29	2199.03	2273.87	2194.04	2252.33	2105.57	0.958559	0.316681
P23116	Eukaryotic translation initiation factor 3 subunit A OS=Mus musculus OX=10090 GN=Eif3a PE=1 SV=5	Eif3a	161.936	49.1	75	75	14498.7	14091.9	13881.7	14489	14479.3	13727	14498.7	14091.9	13881.7	14489	14479.3	13727	1.00525	0.884496
P23188	Furin OS=Mus musculus OX=10090 GN=Furin PE=1 SV=2	Furin	86.7722	6.3	2	2	13.9466	18.2743		12.9326	21.4033	18.6567	13.9466	18.2743		12.9326	21.4033	18.6567	1.09644
P23198	Chromobox protein homolog 3 OS=Mus musculus OX=10090 GN=Cbx3 PE=1 SV=2	Cbx3	20.8554	53.6	7	5	6068.21	5301.94	5523.31	5267.29	5376.65	5062.8	6068.21	5301.94	5523.31	5267.29	5376.65	5062.8	0.929753	0.142084
P23249	Putative helicase MOV-10 OS=Mus musculus OX=10090 GN=Mov10 PE=1 SV=2	Mov10	113.583	46	30	30	731.886	720.133	697.248	667.564	717.787	711.052	731.886	720.133	697.248	667.564	717.787	711.052	0.975404	0.584021
P23475	X-ray repair cross-complementing protein 6 OS=Mus musculus OX=10090 GN=Xrcc6 PE=1 SV=5	Xrcc6	69.4843	36.7	18	18	470.83	399.277	427.793	467.294	465.029	442.824	470.83	399.277	427.793	467.294	465.029	442.824	1.05952	0.319078
P23492	Purine nucleoside phosphorylase OS=Mus musculus OX=10090 GN=Pnp PE=1 SV=2	Pnp	32.2771	88.9	23	23	10939.7	9817.28	10309.4	9378.16	9677.75	8942.21	10939.7	9817.28	10309.4	9378.16	9677.75	8942.21	0.901234	0.0347186
P23506	Protein-L-isoaspartate(D-aspartate) O-methyltransferase OS=Mus musculus OX=10090 GN=Pcmt1 PE=1 SV=3	Pcmt1	24.6344	80.6	12	12	3134.8	2838.3	3094.37	2931.89	2969.71	2858.61	3134.8	2838.3	3094.37	2931.89	2969.71	2858.61	0.966114	0.430652
P23591	GDP-L-fucose synthase OS=Mus musculus OX=10090 GN=Gfus PE=1 SV=3	Gfus	35.8776	55.8	11	11	3173.01	2323.21	2617.81	2445.57	2333.23	2337.67	3173.01	2323.21	2617.81	2445.57	2333.23	2337.67	0.877057	0.127669
P23611	Interferon regulatory factor 8 OS=Mus musculus OX=10090 GN=Irf8 PE=1 SV=1	Irf8	48.2371	26.2	8	8	176.864	173.539	187.396	178.089	156.58	170.184	176.864	173.539	187.396	178.089	156.58	170.184	0.938738	0.355536
P23708	Nuclear transcription factor Y subunit alpha OS=Mus musculus OX=10090 GN=Nfya PE=1 SV=2	Nfya	36.7786	12.1	3	3	932.953	771.078	854.981	763.375	809.362	762.439	932.953	771.078	854.981	763.375	809.362	762.439	0.91253	0.15371
P23780	Beta-galactosidase OS=Mus musculus OX=10090 GN=Glb1 PE=1 SV=1	Glb1	73.121	25.2	11	11	3537.21	2776.23	3213.01	3035.14	2930.83	2701.77	3537.21	2776.23	3213.01	3035.14	2930.83	2701.77	0.90986	0.19342
P23798	Polycomb group RING finger protein 2 OS=Mus musculus OX=10090 GN=Pcgf2 PE=1 SV=2	Pcgf2	37.723	3.2	1	1	136.839	166.49	141.467	180.074	175.498	146.148	136.839	166.49	141.467	180.074	175.498	146.148	1.12798	0.20234
P23804	E3 ubiquitin-protein ligase Mdm2 OS=Mus musculus OX=10090 GN=Mdm2 PE=1 SV=3	Mdm2	54.558	3.7	1	1	42.0896	59.9535	61.3109	51.397	51.9294	33.5755	42.0896	59.9535	61.3109	51.397	51.9294	33.5755	0.838069	0.308929
P23906	Interferon regulatory factor 2 OS=Mus musculus OX=10090 GN=Irf2 PE=1 SV=1	Irf2	39.4526	6.9	1	1	87.7304	126.684	104.205	129.265	105.837	113.063	87.7304	126.684	104.205	129.265	105.837	113.063	1.09273	0.403721
P23949	mRNA decay activator protein ZFP36L2 OS=Mus musculus OX=10090 GN=Zfp36l2 PE=1 SV=2	Zfp36l2	50.0697	29.5	11	8	220.561	268.718	233.681	261.032	284.94	278.437	220.561	268.718	233.681	261.032	284.94	278.437	1.14033	0.0815595
P23950	mRNA decay activator protein ZFP36L1 OS=Mus musculus OX=10090 GN=Zfp36l1 PE=1 SV=1	Zfp36l1	36.3846	7.1	2	2	120.858	105.113	96.4623	103.163	96.8788	127.8	120.858	105.113	96.4623	103.163	96.8788	127.8	1.01677	0.895827
P24063	Integrin alpha-L OS=Mus musculus OX=10090 GN=Itgal PE=1 SV=3	Itgal	128.314	0.9	1	1	84.0742	98.2175	102.834	78.7271	105.615	110.819	84.0742	98.2175	102.834	78.7271	105.615	110.819	1.03519	0.816093
P24270	Catalase OS=Mus musculus OX=10090 GN=Cat PE=1 SV=4	Cat	59.7953	34	12	12	436.825	444.725	395.408	397.922	413.605	423.339	436.825	444.725	395.408	397.922	413.605	423.339	0.967037	0.554626
P24288	Branched-chain-amino-acid aminotransferase, cytosolic OS=Mus musculus OX=10090 GN=Bcat1 PE=1 SV=2	Bcat1	42.7912	28.8	10	10	2286.58	1323.6	2604.58	1809.78	1781.34	1774.51	2286.58	1323.6	2604.58	1809.78	1781.34	1774.51	0.863369	0.492937
P24369	Peptidyl-prolyl cis-trans isomerase B OS=Mus musculus OX=10090 GN=Ppib PE=1 SV=2	Ppib	23.7135	48.1	10	10	5277.95	4582.66	4975.26	4894.39	4385.19	4613.03	5277.95	4582.66	4975.26	4894.39	4385.19	4613.03	0.936421	0.214537
P24452	Macrophage-capping protein OS=Mus musculus OX=10090 GN=Capg PE=1 SV=2	Capg	39.2404	52.3	11	11	25639.4	22246	24087.2	22734.4	21632.6	21835.9	25639.4	22246	24087.2	22734.4	21632.6	21835.9	0.919835	0.0896386
P24527	Leukotriene A-4 hydrolase OS=Mus musculus OX=10090 GN=Lta4h PE=1 SV=4	Lta4h	69.0509	54.3	27	27	8360.52	7125.97	7754.26	7354.46	7150.9	6431.51	8360.52	7125.97	7754.26	7354.46	7150.9	6431.51	0.900869	0.0852767
P24547	Inosine-5'-monophosphate dehydrogenase 2 OS=Mus musculus OX=10090 GN=Impdh2 PE=1 SV=2	Impdh2	55.815	65.8	30	29	5892.77	6142.42	6023.63	6175.49	6250.94	6393.89	5892.77	6142.42	6023.63	6175.49	6250.94	6393.89	1.04217	0.249994
P24604	Tyrosine-protein kinase Tec OS=Mus musculus OX=10090 GN=Tec PE=1 SV=2	Tec	73.4262	19.2	9	9	126.492	149.47	139.531	165.249	134.452	138.593	126.492	149.47	139.531	165.249	134.452	138.593	1.05488	0.556098
P24668	Cation-dependent mannose-6-phosphate receptor OS=Mus musculus OX=10090 GN=M6pr PE=1 SV=1	M6pr	31.1724	22.3	5	5	198.027	251.181	217.702	241.484	233.844	218.163	198.027	251.181	217.702	241.484	233.844	218.163	1.03986	0.57881
P24788	Cyclin-dependent kinase 11B OS=Mus musculus OX=10090 GN=Cdk11b PE=1 SV=2	Cdk11b	91.5134	34.1	21	20	735.137	846.434	772.014	755.682	763.169	748.385	735.137	846.434	772.014	755.682	763.169	748.385	0.963312	0.487319
P24860	G2/mitotic-specific cyclin-B1 OS=Mus musculus OX=10090 GN=Ccnb1 PE=1 SV=3	Ccnb1	48.0519	18.1	5	5	315.521	300.487	311.408	279.959	271.492	244.512	315.521	300.487	311.408	279.959	271.492	244.512	0.858259	0.0274248
P25085	Interleukin-1 receptor antagonist protein OS=Mus musculus OX=10090 GN=Il1rn PE=2 SV=1	Il1rn	20.2744	45.5	4	4	1724.37	1580.05	1711.16	1704.36	1647.57	1621.84	1724.37	1580.05	1711.16	1704.36	1647.57	1621.84	0.991663	0.856007
P25118	Tumor necrosis factor receptor superfamily member 1A OS=Mus musculus OX=10090 GN=Tnfrsf1a PE=1 SV=1	Tnfrsf1a	50.13	4.6	1	1	17.2549	16.9133	16.1605	6.04691	15.798	11.0263	17.2549	16.9133	16.1605	6.04691	15.798	11.0263	0.653131	0.139981
P25206	DNA replication licensing factor MCM3 OS=Mus musculus OX=10090 GN=Mcm3 PE=1 SV=2	Mcm3	91.5463	68	49	49	10177.9	11050.1	9552.68	10892.7	10127.4	10529.5	10177.9	11050.1	9552.68	10892.7	10127.4	10529.5	1.02498	0.578355
P25322	G1/S-specific cyclin-D1 OS=Mus musculus OX=10090 GN=Ccnd1 PE=1 SV=1	Ccnd1	33.4287	54.6	12	11	1024.24	1136.87	1138.82	1019.66	1017.2	981.955	1024.24	1136.87	1138.82	1019.66	1017.2	981.955	0.914808	0.0895185
P25425	POU domain, class 2, transcription factor 1 OS=Mus musculus OX=10090 GN=Pou2f1 PE=1 SV=3	Pou2f1	79.5469	15.8	8	5	563.901	545.058	516.113	575.864	560.119	575.72	563.901	545.058	516.113	575.864	560.119	575.72	1.05331	0.286207
P25444	Small ribosomal subunit protein uS5 OS=Mus musculus OX=10090 GN=Rps2 PE=1 SV=3	Rps2	31.2313	48.8	15	15	12284.2	13172	13316.3	16106.4	12257.5	12770.3	12284.2	13172	13316.3	16106.4	12257.5	12770.3	1.06091	0.46872
P25799	Nuclear factor NF-kappa-B p105 subunit OS=Mus musculus OX=10090 GN=Nfkb1 PE=1 SV=2	Nfkb1	105.615	39.3	26	26	937.583	1024.14	978.544	1024.24	1005.15	1046.94	937.583	1024.14	978.544	1024.24	1005.15	1046.94	1.04628	0.314329
P25801	Rhombotin-2 OS=Mus musculus OX=10090 GN=Lmo2 PE=1 SV=1	Lmo2	18.3402	8.9	2	2	28.9498	31.1032	48.0393	42.2226	61.2912	50.5208	28.9498	31.1032	48.0393	42.2226	61.2912	50.5208	1.42503	0.0675964
P25911	Tyrosine-protein kinase Lyn OS=Mus musculus OX=10090 GN=Lyn PE=1 SV=4	Lyn	58.8123	15.8	6	6	75.058	104.724	77.7677	88.9778	105.651	87.154	75.058	104.724	77.7677	88.9778	105.651	87.154	1.09409	0.418253
P25916	Polycomb complex protein BMI-1 OS=Mus musculus OX=10090 GN=Bmi1 PE=1 SV=1	Bmi1	36.7078	8.6	2	2	124.397	124.373	101.883	163.311	132.778	131.493	124.397	124.373	101.883	163.311	132.778	131.493	1.21939	0.0676552
P25976	Nucleolar transcription factor 1 OS=Mus musculus OX=10090 GN=Ubtf PE=1 SV=1	Ubtf	89.509	20.4	15	15	463.968	494.418	437.979	449.693	466.413	429.446	463.968	494.418	437.979	449.693	466.413	429.446	0.963611	0.508678
P26039	Talin-1 OS=Mus musculus OX=10090 GN=Tln1 PE=1 SV=2	Tln1	269.821	64.4	116	103	23816.4	26375.7	23627.8	25410.6	25709.1	24469.9	23816.4	26375.7	23627.8	25410.6	25709.1	24469.9	1.02398	0.553288
P26040	Ezrin OS=Mus musculus OX=10090 GN=Ezr PE=1 SV=3	Ezr	69.4068	38.4	22	22	4593.71	4372.69	4453.84	5459.19	4182.93	3900.56	4593.71	4372.69	4453.84	5459.19	4182.93	3900.56	1.00912	0.985636
P26041	Moesin OS=Mus musculus OX=10090 GN=Msn PE=1 SV=3	Msn	67.767	45.2	27	27	23205.8	20292.3	23664.2	21613.6	20274.9	20775.4	23205.8	20292.3	23664.2	21613.6	20274.9	20775.4	0.93302	0.187436
P26043	Radixin OS=Mus musculus OX=10090 GN=Rdx PE=1 SV=3	Rdx	68.5428	63.8	41	27	53829	52229.4	53092.7	49945	50954.1	48784.5	53829	52229.4	53092.7	49945	50954.1	48784.5	0.940512	0.0831076
P26187	Methylated-DNA--protein-cysteine methyltransferase OS=Mus musculus OX=10090 GN=Mgmt PE=1 SV=3	Mgmt	22.4347	57.8	9	9	231.132	260.326	191.362	243.025	224.656	249.334	231.132	260.326	191.362	243.025	224.656	249.334	1.05008	0.526267
P26231	Catenin alpha-1 OS=Mus musculus OX=10090 GN=Ctnna1 PE=1 SV=1	Ctnna1	100.106	53.2	33	27	968.464	704.594	871.886	977.478	921.378	938.167	968.464	704.594	871.886	977.478	921.378	938.167	1.11477	0.165551
P26323	Friend leukemia integration 1 transcription factor OS=Mus musculus OX=10090 GN=Fli1 PE=1 SV=1	Fli1	51.0018	46.9	14	13	484.266	494.312	511.384	558.058	527.305	516.001	484.266	494.312	511.384	558.058	527.305	516.001	1.07477	0.163142
P26350	Prothymosin alpha OS=Mus musculus OX=10090 GN=Ptma PE=1 SV=2	Ptma	12.2541	36	7	7	23559.8	20604.6	21610.5	20056.4	16570.1	17468.6	23559.8	20604.6	21610.5	20056.4	16570.1	17468.6	0.822428	0.0080509
P26369	Splicing factor U2AF 65 kDa subunit OS=Mus musculus OX=10090 GN=U2af2 PE=1 SV=3	U2af2	53.517	35.6	11	11	4739.2	5334.25	4809.72	5083.58	5173.9	5458.92	4739.2	5334.25	4809.72	5083.58	5173.9	5458.92	1.05599	0.240465
P26443	Glutamate dehydrogenase 1, mitochondrial OS=Mus musculus OX=10090 GN=Glud1 PE=1 SV=1	Glud1	61.3368	50.4	19	19	2839.73	2920.92	3075.09	2575.91	2758.34	2938.38	2839.73	2920.92	3075.09	2575.91	2758.34	2938.38	0.936268	0.181382
P26450	Phosphatidylinositol 3-kinase regulatory subunit alpha OS=Mus musculus OX=10090 GN=Pik3r1 PE=1 SV=2	Pik3r1	83.5173	33.7	19	17	1033.4	1155.81	1143.23	1154.56	1147.16	1177.7	1033.4	1155.81	1143.23	1154.56	1147.16	1177.7	1.0441	0.353816
P26638	Serine--tRNA ligase, cytoplasmic OS=Mus musculus OX=10090 GN=Sars1 PE=1 SV=3	Sars1	58.3887	60.2	30	30	13584.6	13130	13115.9	13932.1	13282.2	13750.7	13584.6	13130	13115.9	13932.1	13282.2	13750.7	1.02848	0.418679
P26883	Peptidyl-prolyl cis-trans isomerase FKBP1A OS=Mus musculus OX=10090 GN=Fkbp1a PE=1 SV=2	Fkbp1a	11.9226	71.3	7	7	8024.77	4815.4	10028.9	6127.18	4987.93	5379.96	8024.77	4815.4	10028.9	6127.18	4987.93	5379.96	0.721282	0.111575
P27046	Alpha-mannosidase 2 OS=Mus musculus OX=10090 GN=Man2a1 PE=1 SV=2	Man2a1	131.631	9.9	8	8	79.5511	94.9929	71.2402	89.4818	73.6064	76.1234	79.5511	94.9929	71.2402	89.4818	73.6064	76.1234	0.973258	0.831735
P27048	Small nuclear ribonucleoprotein-associated protein B OS=Mus musculus OX=10090 GN=Snrpb PE=1 SV=1	Snrpb	23.6559	39	11	1	8880.83	6088.44	7944.78	7317.7	6023.48	6387.24	8880.83	6088.44	7944.78	7317.7	6023.48	6387.24	0.860974	0.168598
P27546	Microtubule-associated protein 4 OS=Mus musculus OX=10090 GN=Map4 PE=1 SV=3	Map4	117.429	53.7	41	41	12891.8	11930.3	12246.8	11756	12220.6	11102.7	12891.8	11930.3	12246.8	11756	12220.6	11102.7	0.946325	0.196986
P27601	Guanine nucleotide-binding protein subunit alpha-13 OS=Mus musculus OX=10090 GN=Gna13 PE=1 SV=1	Gna13	44.0546	4.5	1	1	107.306	78.2938	84.8194	117.801	74.2008	77.9837	107.306	78.2938	84.8194	117.801	74.2008	77.9837	0.998396	0.92056
P27612	Phospholipase A-2-activating protein OS=Mus musculus OX=10090 GN=Plaa PE=1 SV=4	Plaa	87.2211	62.1	38	38	7716.32	6328.85	6676.1	6593.69	6142.26	5969.08	7716.32	6328.85	6676.1	6593.69	6142.26	5969.08	0.902697	0.111184
P27641	X-ray repair cross-complementing protein 5 OS=Mus musculus OX=10090 GN=Xrcc5 PE=1 SV=4	Xrcc5	83.0569	49.3	28	28	1079.64	1213.91	1072.6	1028.58	1016.95	1164.93	1079.64	1213.91	1072.6	1028.58	1016.95	1164.93	0.953746	0.417307
P27659	Large ribosomal subunit protein uL3 OS=Mus musculus OX=10090 GN=Rpl3 PE=1 SV=3	Rpl3	46.1099	51.6	21	19	26448.1	28493.4	25833.7	27082.6	27338	27565.7	26448.1	28493.4	25833.7	27082.6	27338	27565.7	1.01499	0.675712
P27661	Histone H2AX OS=Mus musculus OX=10090 GN=H2ax PE=1 SV=2	H2ax	15.1426	16.1	1	0	1628.2	1514.76	1559.31	1638.8	1663.34	1470.89	1628.2	1514.76	1559.31	1638.8	1663.34	1470.89	1.01505	0.775287
P27773	Protein disulfide-isomerase A3 OS=Mus musculus OX=10090 GN=Pdia3 PE=1 SV=2	Pdia3	56.6784	65	35	34	12149	13163.2	12286	12699.8	12431.8	12643.1	12149	13163.2	12286	12699.8	12431.8	12643.1	1.00469	0.885043
P27870	Proto-oncogene vav OS=Mus musculus OX=10090 GN=Vav1 PE=1 SV=1	Vav1	98.1368	53.6	36	35	3294.07	4042.08	3438.92	3848.76	3734.85	3940.44	3294.07	4042.08	3438.92	3848.76	3734.85	3940.44	1.06951	0.236122
P28028	Serine/threonine-protein kinase B-raf OS=Mus musculus OX=10090 GN=Braf PE=1 SV=4	Braf	82.5145	17.6	8	8	211.434	287.603	168.688	286.281	302.563	331.336	211.434	287.603	168.688	286.281	302.563	331.336	1.37808	0.0228604
P28033	CCAAT/enhancer-binding protein beta OS=Mus musculus OX=10090 GN=Cebpb PE=1 SV=1	Cebpb	31.4458	18.2	4	4	284.848	216.606	244.666	231.058	213.23	204.462	284.848	216.606	244.666	231.058	213.23	204.462	0.869499	0.12984
P28063	Proteasome subunit beta type-8 OS=Mus musculus OX=10090 GN=Psmb8 PE=1 SV=2	Psmb8	30.2602	56.5	13	13	9486.61	7325.91	8698.49	7904.34	6881.26	6421.54	9486.61	7325.91	8698.49	7904.34	6881.26	6421.54	0.831294	0.0395089
P28076	Proteasome subunit beta type-9 OS=Mus musculus OX=10090 GN=Psmb9 PE=1 SV=1	Psmb9	23.3965	78.1	12	2	4616.81	3481.26	3634.54	3051.38	3619.16	3248.11	4616.81	3481.26	3634.54	3051.38	3619.16	3248.11	0.845391	0.0689665
P28271	Cytoplasmic aconitate hydratase OS=Mus musculus OX=10090 GN=Aco1 PE=1 SV=3	Aco1	98.1256	51.9	34	34	5023.17	4809.59	4783.99	4721.53	4693.78	4435.92	5023.17	4809.59	4783.99	4721.53	4693.78	4435.92	0.947627	0.177729
P28352	DNA-(apurinic or apyrimidinic site) endonuclease OS=Mus musculus OX=10090 GN=Apex1 PE=1 SV=2	Apex1	35.4904	61.2	16	16	6632.46	6556.42	6654.34	6737.08	6324.2	6815.09	6632.46	6556.42	6654.34	6737.08	6324.2	6815.09	1.00167	0.974831
P28474	Alcohol dehydrogenase class-3 OS=Mus musculus OX=10090 GN=Adh5 PE=1 SV=3	Adh5	39.5477	81.6	22	20	14958.1	12425.9	14546.4	12902.9	11665.6	12289.7	14958.1	12425.9	14546.4	12902.9	11665.6	12289.7	0.879032	0.0476336
P28574	Protein max OS=Mus musculus OX=10090 GN=Max PE=1 SV=2	Max	18.2448	37.5	5	5	576.396	370.934	419.643	417.42	361.296	364.071	576.396	370.934	419.643	417.42	361.296	364.071	0.835999	0.163718
P28650	Adenylosuccinate synthetase isozyme 1 OS=Mus musculus OX=10090 GN=Adss1 PE=1 SV=2	Adss1	50.2544	55.8	21	21	6941.15	5924.43	6861.75	5933.79	5524.43	5897.31	6941.15	5924.43	6861.75	5933.79	5524.43	5897.31	0.879772	0.0354557
P28652	Calcium/calmodulin-dependent protein kinase type II subunit beta OS=Mus musculus OX=10090 GN=Camk2b PE=1 SV=2	Camk2b	60.4609	13.7	4	0	152.126	206.556	182.27	185.557	251.595	164.117	152.126	206.556	182.27	185.557	251.595	164.117	1.1115	0.448289
P28656	Nucleosome assembly protein 1-like 1 OS=Mus musculus OX=10090 GN=Nap1l1 PE=1 SV=2	Nap1l1	45.3451	48.8	12	12	18534.9	17995.3	18988.2	17812.2	18123.2	18087.7	18534.9	17995.3	18988.2	17812.2	18123.2	18087.7	0.973064	0.42274
P28659	CUGBP Elav-like family member 1 OS=Mus musculus OX=10090 GN=Celf1 PE=1 SV=2	Celf1	52.1072	17.3	6	6	194.652	229.69	201.039	250.187	207.05	237.778	194.652	229.69	201.039	250.187	207.05	237.778	1.11135	0.198456
P28665	Murinoglobulin-1 OS=Mus musculus OX=10090 GN=Mug1 PE=1 SV=3	Mug1	165.298	2.2	2	2	1843.75	1181.06	1600.57	1217.5	1014.65	928.474	1843.75	1181.06	1600.57	1217.5	1014.65	928.474	0.683319	0.0109927
P28667	MARCKS-related protein OS=Mus musculus OX=10090 GN=Marcksl1 PE=1 SV=2	Marcksl1	20.1654	48	4	4	1063.72	932.177	1012.77	1079.95	881.878	1015.07	1063.72	932.177	1012.77	1079.95	881.878	1015.07	0.98944	0.844234
P28704	Retinoic acid receptor RXR-beta OS=Mus musculus OX=10090 GN=Rxrb PE=1 SV=2	Rxrb	55.8658	27.1	10	5	486.285	343.438	270.766	362.454	336.177	336.792	486.285	343.438	270.766	362.454	336.177	336.792	0.940875	0.807506
P28740	Kinesin-like protein KIF2A OS=Mus musculus OX=10090 GN=Kif2a PE=1 SV=2	Kif2a	79.7564	38.2	18	17	447.118	451.125	450.6	439.809	467.252	459.276	447.118	451.125	450.6	439.809	467.252	459.276	1.01297	0.789214
P28741	Kinesin-like protein KIF3A OS=Mus musculus OX=10090 GN=Kif3a PE=1 SV=2	Kif3a	80.1699	25.2	14	14	544.842	594.164	499.052	625.534	571.249	626.166	544.842	594.164	499.052	625.534	571.249	626.166	1.11287	0.0994303
P28798	Progranulin OS=Mus musculus OX=10090 GN=Grn PE=1 SV=2	Grn	63.4582	51.6	22	22	1070.96	952.438	870.353	944.74	928.469	854.447	1070.96	952.438	870.353	944.74	928.469	854.447	0.942602	0.379437
P28867	Protein kinase C delta type OS=Mus musculus OX=10090 GN=Prkcd PE=1 SV=3	Prkcd	77.5473	50.7	27	25	651.185	748.053	662.953	809.37	773.883	894.44	651.185	748.053	662.953	809.37	773.883	894.44	1.20149	0.0130628
P29037	TATA-box-binding protein OS=Mus musculus OX=10090 GN=Tbp PE=1 SV=1	Tbp	34.7091	22.5	5	3	195.968	234.887	213.647	209.452	190.203	231.915	195.968	234.887	213.647	209.452	190.203	231.915	0.979934	0.79179
P29341	Polyadenylate-binding protein 1 OS=Mus musculus OX=10090 GN=Pabpc1 PE=1 SV=2	Pabpc1	70.6708	47.8	22	22	13081.3	12984.4	12916.5	12993.9	13105.9	12992.4	13081.3	12984.4	12916.5	12993.9	13105.9	12992.4	1.00282	0.928536
P29351	Tyrosine-protein phosphatase non-receptor type 6 OS=Mus musculus OX=10090 GN=Ptpn6 PE=1 SV=2	Ptpn6	67.559	70.4	38	38	11978.5	14207.5	12398.1	13554.6	13149.8	13110.9	11978.5	14207.5	12398.1	13554.6	13149.8	13110.9	1.03191	0.497237
P29352	Tyrosine-protein phosphatase non-receptor type 22 OS=Mus musculus OX=10090 GN=Ptpn22 PE=1 SV=1	Ptpn22	89.7143	27.9	13	13	142.97	122.81	146.672	115.732	123.986	138.725	142.97	122.81	146.672	115.732	123.986	138.725	0.917541	0.33447
P29416	Beta-hexosaminidase subunit alpha OS=Mus musculus OX=10090 GN=Hexa PE=1 SV=2	Hexa	60.6131	30.9	13	13	7618.76	6849.57	7447.51	7276.97	6975.64	6753.93	7618.76	6849.57	7447.51	7276.97	6975.64	6753.93	0.958509	0.341437
P29452	Caspase-1 OS=Mus musculus OX=10090 GN=Casp1 PE=1 SV=1	Casp1	45.6405	60.7	22	22	1870.11	2103.05	1916.2	2140.34	1943.9	2153.59	1870.11	2103.05	1916.2	2140.34	1943.9	2153.59	1.05917	0.268338
P29594	Caspase-2 OS=Mus musculus OX=10090 GN=Casp2 PE=1 SV=5	Casp2	50.6609	31.9	9	9	206.064	200.366	178.45	188.068	207.094	187.826	206.064	200.366	178.45	188.068	207.094	187.826	0.996766	0.972596
P29595	NEDD8 OS=Mus musculus OX=10090 GN=Nedd8 PE=1 SV=2	Nedd8	8.97241	45.7	4	4	1099.56	822.973	1047.03	1253.96	1019.03	807.668	1099.56	822.973	1047.03	1253.96	1019.03	807.668	1.03741	0.810199
P29699	Alpha-2-HS-glycoprotein OS=Mus musculus OX=10090 GN=Ahsg PE=1 SV=1	Ahsg	37.3256	2	1	1	600.704	451.868	718.626	451.375	370.435	734.819	600.704	451.868	718.626	451.375	370.435	734.819	0.878856	0.405206
P30204	Macrophage scavenger receptor types I and II OS=Mus musculus OX=10090 GN=Msr1 PE=1 SV=3	Msr1	50.1697	7.6	3	3	114.449	126.983	173.304	152.488	119.496	185.766	114.449	126.983	173.304	152.488	119.496	185.766	1.10371	0.498539
P30276	G2/mitotic-specific cyclin-B2 OS=Mus musculus OX=10090 GN=Ccnb2 PE=1 SV=2	Ccnb2	45.3828	13.6	3	3	53.2478	62.2069	48.3006	62.8581	51.638	54.3787	53.2478	62.2069	48.3006	62.8581	51.638	54.3787	1.03126	0.788039
P30282	G1/S-specific cyclin-D3 OS=Mus musculus OX=10090 GN=Ccnd3 PE=1 SV=1	Ccnd3	32.4107	18.2	5	5	156.783	117.025	152.564	137.521	133.913	115.655	156.783	117.025	152.564	137.521	133.913	115.655	0.907863	0.381856
P30285	Cyclin-dependent kinase 4 OS=Mus musculus OX=10090 GN=Cdk4 PE=1 SV=1	Cdk4	33.7508	55.1	13	13	4528.38	4293.41	4450.4	4583.9	4420.78	4402.16	4528.38	4293.41	4450.4	4583.9	4420.78	4402.16	1.01015	0.779842
P30416	Peptidyl-prolyl cis-trans isomerase FKBP4 OS=Mus musculus OX=10090 GN=Fkbp4 PE=1 SV=5	Fkbp4	51.5724	73.6	37	37	7196.7	7354.4	6853.15	7458.16	7514.21	7513.14	7196.7	7354.4	6853.15	7458.16	7514.21	7513.14	1.05052	0.186554
P30658	Chromobox protein homolog 2 OS=Mus musculus OX=10090 GN=Cbx2 PE=1 SV=2	Cbx2	54.9181	11.2	3	3	33.3823	21.0541	18.4	50.2871	28.4828	27.2366	33.3823	21.0541	18.4	50.2871	28.4828	27.2366	1.45541	0.155825
P30681	High mobility group protein B2 OS=Mus musculus OX=10090 GN=Hmgb2 PE=1 SV=3	Hmgb2	24.1619	35.7	10	10	9891.75	10136.1	9372.82	9979.8	9698.89	10538	9891.75	10136.1	9372.82	9979.8	9698.89	10538	1.02775	0.499183
P30999	Catenin delta-1 OS=Mus musculus OX=10090 GN=Ctnnd1 PE=1 SV=2	Ctnnd1	104.925	44.6	30	30	1792.86	2059.29	1806.44	2000.26	1900.87	2051.02	1792.86	2059.29	1806.44	2000.26	1900.87	2051.02	1.05188	0.321574
P31230	Aminoacyl tRNA synthase complex-interacting multifunctional protein 1 OS=Mus musculus OX=10090 GN=Aimp1 PE=1 SV=2	Aimp1	33.9972	66.1	15	15	2888.25	3688.81	3045.18	3410.24	3467.18	3646.35	2888.25	3688.81	3045.18	3410.24	3467.18	3646.35	1.09369	0.170264
P31254	Ubiquitin-like modifier-activating enzyme 1 Y OS=Mus musculus OX=10090 GN=Uba1y PE=1 SV=2	Uba1y	118.038	4.5	2	2	126.686	160.368	196.766	148.078	148.829	139.445	126.686	160.368	196.766	148.078	148.829	139.445	0.901889	0.442146
P31266	Recombining binding protein suppressor of hairless OS=Mus musculus OX=10090 GN=Rbpj PE=1 SV=1	Rbpj	58.5374	47.5	19	18	4475.26	4076.47	4140.69	4142.41	4130.38	3870.73	4475.26	4076.47	4140.69	4142.41	4130.38	3870.73	0.956754	0.317255
P31324	cAMP-dependent protein kinase type II-beta regulatory subunit OS=Mus musculus OX=10090 GN=Prkar2b PE=1 SV=3	Prkar2b	46.1671	30.5	10	8	479.48	549.063	488.14	538.508	506.631	530.451	479.48	549.063	488.14	538.508	506.631	530.451	1.03884	0.479124
P31750	RAC-alpha serine/threonine-protein kinase OS=Mus musculus OX=10090 GN=Akt1 PE=1 SV=2	Akt1	55.7073	49	23	15	1389.22	1531.58	1430.45	1458.83	1516.54	1425.56	1389.22	1531.58	1430.45	1458.83	1516.54	1425.56	1.01142	0.790221
P31786	Acyl-CoA-binding protein OS=Mus musculus OX=10090 GN=Dbi PE=1 SV=2	Dbi	10.0004	66.7	4	4	3560.5	3227.14	3801.69	3039.8	3232.71	3286.18	3560.5	3227.14	3801.69	3039.8	3232.71	3286.18	0.902672	0.0762406
P31938	Dual specificity mitogen-activated protein kinase kinase 1 OS=Mus musculus OX=10090 GN=Map2k1 PE=1 SV=2	Map2k1	43.474	72.3	20	14	5945.52	6689.57	5804.21	6411.93	6344.14	6627.6	5945.52	6689.57	5804.21	6411.93	6344.14	6627.6	1.05122	0.281493
P31996	Macrosialin OS=Mus musculus OX=10090 GN=Cd68 PE=1 SV=1	Cd68	34.8178	22.4	6	6	2691.99	1954.68	2344.81	1985.76	1808.42	1628.56	2691.99	1954.68	2344.81	1985.76	1808.42	1628.56	0.775622	0.0171242
P32020	Sterol carrier protein 2 OS=Mus musculus OX=10090 GN=Scp2 PE=1 SV=3	Scp2	59.1257	13.9	7	7	309.939	204.855	375.147	240.534	225.86	224.39	309.939	204.855	375.147	240.534	225.86	224.39	0.776213	0.136673
P32067	Lupus La protein homolog OS=Mus musculus OX=10090 GN=Ssb PE=1 SV=1	Ssb	47.7565	43.6	24	24	18856.3	17086.8	17649.1	17010.1	16247.9	15714	18856.3	17086.8	17649.1	17010.1	16247.9	15714	0.913789	0.0522738
P32233	Developmentally-regulated GTP-binding protein 1 OS=Mus musculus OX=10090 GN=Drg1 PE=1 SV=1	Drg1	40.5121	70	23	23	3110.5	3123.46	3098.52	3157.28	3279.32	2972.88	3110.5	3123.46	3098.52	3157.28	3279.32	2972.88	1.00825	0.853036
P32261	Antithrombin-III OS=Mus musculus OX=10090 GN=Serpinc1 PE=1 SV=1	Serpinc1	52.0036	4.9	2	2	261.296	251.644	293.171	261.201	257.336	235.629	261.296	251.644	293.171	261.201	257.336	235.629	0.935562	0.3341
P32921	Tryptophan--tRNA ligase, cytoplasmic OS=Mus musculus OX=10090 GN=Wars1 PE=1 SV=2	Wars1	54.3579	67.2	27	27	12728.3	12029.1	12029.1	11125.4	11021.3	10173.3	12728.3	12029.1	12029.1	11125.4	11021.3	10173.3	0.878582	0.00959411
P33174	Chromosome-associated kinesin KIF4 OS=Mus musculus OX=10090 GN=Kif4 PE=1 SV=3	Kif4	139.519	24.7	19	19	192.217	214.692	221.99	185.722	227.013	205.337	192.217	214.692	221.99	185.722	227.013	205.337	0.982785	0.805529
P33175	Kinesin heavy chain isoform 5A OS=Mus musculus OX=10090 GN=Kif5a PE=1 SV=3	Kif5a	117.019	15.8	10	8	259.741	342.4	265.03	321.458	312.363	321.379	259.741	342.4	265.03	321.458	312.363	321.379	1.10151	0.220151
P33215	Protein NEDD1 OS=Mus musculus OX=10090 GN=Nedd1 PE=1 SV=2	Nedd1	71.2923	47.4	18	18	712.711	661.525	626.993	681.565	619.271	632.097	712.711	661.525	626.993	681.565	619.271	632.097	0.965873	0.53119
P33609	DNA polymerase alpha catalytic subunit OS=Mus musculus OX=10090 GN=Pola1 PE=1 SV=2	Pola1	167.34	41.2	42	42	708.79	747.653	709.33	720.108	728.89	700.836	708.79	747.653	709.33	720.108	728.89	700.836	0.992641	0.869766
P34022	Ran-specific GTPase-activating protein OS=Mus musculus OX=10090 GN=Ranbp1 PE=1 SV=2	Ranbp1	23.5964	62.6	8	8	8821.1	7897.79	8682.15	8058.57	8024.5	7790.13	8821.1	7897.79	8682.15	8058.57	8024.5	7790.13	0.939851	0.164713
P34152	Focal adhesion kinase 1 OS=Mus musculus OX=10090 GN=Ptk2 PE=1 SV=4	Ptk2	119.243	39.1	28	27	1088.46	1205.91	1083.49	1143.04	1220.73	1093.77	1088.46	1205.91	1083.49	1143.04	1220.73	1093.77	1.02359	0.648727
P34884	Macrophage migration inhibitory factor OS=Mus musculus OX=10090 GN=Mif PE=1 SV=2	Mif	12.5043	46.1	8	8	36631.7	26949.6	37289.1	34352.2	27365.4	29025.3	36631.7	26949.6	37289.1	34352.2	27365.4	29025.3	0.8996	0.310854
P35123	Ubiquitin carboxyl-terminal hydrolase 4 OS=Mus musculus OX=10090 GN=Usp4 PE=1 SV=3	Usp4	108.343	52.1	37	35	1694.7	1749.76	1666.43	1664.16	1799.78	1716.72	1694.7	1749.76	1666.43	1664.16	1799.78	1716.72	1.01365	0.748863
P35235	Tyrosine-protein phosphatase non-receptor type 11 OS=Mus musculus OX=10090 GN=Ptpn11 PE=1 SV=3	Ptpn11	68.0348	62.1	30	30	2634.06	2024.3	2574.93	2238.4	2270.16	2136.3	2634.06	2024.3	2574.93	2238.4	2270.16	2136.3	0.918648	0.289829
P35278	Ras-related protein Rab-5C OS=Mus musculus OX=10090 GN=Rab5c PE=1 SV=2	Rab5c	23.4125	56	8	6	1621.51	1294.33	1630.97	1367.87	1286.06	1319.3	1621.51	1294.33	1630.97	1367.87	1286.06	1319.3	0.873849	0.0822827
P35279	Ras-related protein Rab-6A OS=Mus musculus OX=10090 GN=Rab6a PE=1 SV=4	Rab6a	23.5898	23.1	3	3	181.185	194.025	218.911	214.508	208.936	160.403	181.185	194.025	218.911	214.508	208.936	160.403	0.982707	0.814143
P35282	Ras-related protein Rab-21 OS=Mus musculus OX=10090 GN=Rab21 PE=1 SV=4	Rab21	24.1063	43.2	7	7	280.208	303.514	344.905	289.73	235.165	309.73	280.208	303.514	344.905	289.73	235.165	309.73	0.898774	0.239966
P35283	Ras-related protein Rab-12 OS=Mus musculus OX=10090 GN=Rab12 PE=1 SV=3	Rab12	27.3285	23	4	4	66.6703	73.6411	97.2272	70.34	79.9314	72.7026	66.6703	73.6411	97.2272	70.34	79.9314	72.7026	0.938686	0.670884
P35288	Ras-related protein Rab-23 OS=Mus musculus OX=10090 GN=Rab23 PE=1 SV=2	Rab23	26.6782	18.6	3	3	62.8069	72.5955	80.2702	80.9819	85.5658	83.0446	62.8069	72.5955	80.2702	80.9819	85.5658	83.0446	1.15727	0.156587
P35290	Ras-related protein Rab-24 OS=Mus musculus OX=10090 GN=Rab24 PE=1 SV=2	Rab24	23.1442	30.5	5	5	82.0211	81.2865	83.3338	95.728	93.2943	95.6132	82.0211	81.2865	83.3338	95.728	93.2943	95.6132	1.15405	0.100398
P35293	Ras-related protein Rab-18 OS=Mus musculus OX=10090 GN=Rab18 PE=1 SV=2	Rab18	23.0352	24.8	4	4	185.594	168.022	176.675	183.551	193.942	188.614	185.594	168.022	176.675	183.551	193.942	188.614	1.06754	0.311472
P35329	B-cell receptor CD22 OS=Mus musculus OX=10090 GN=Cd22 PE=1 SV=2	Cd22	97.1808	1.6	1	1	533.695	1288.36	438.257	411.135	394.755	318.688	533.695	1288.36	438.257	411.135	394.755	318.688	0.497533	0.0403755
P35456	Urokinase plasminogen activator surface receptor OS=Mus musculus OX=10090 GN=Plaur PE=1 SV=1	Plaur	35.4282	4.9	1	1	113.725	102.025	97.6369	135.633	145.818	170.269	113.725	102.025	97.6369	135.633	145.818	170.269	1.44142	0.00288005
P35486	Pyruvate dehydrogenase E1 component subunit alpha, somatic form, mitochondrial OS=Mus musculus OX=10090 GN=Pdha1 PE=1 SV=1	Pdha1	43.2316	50.3	13	13	1617.55	1853.43	1619.4	1813.64	1727.82	1727.43	1617.55	1853.43	1619.4	1813.64	1727.82	1727.43	1.03507	0.476788
P35505	Fumarylacetoacetase OS=Mus musculus OX=10090 GN=Fah PE=1 SV=2	Fah	46.1758	60.1	16	16	1743.5	1439.05	1502.4	1338.22	1383.33	1222.32	1743.5	1439.05	1502.4	1338.22	1383.33	1222.32	0.841818	0.021614
P35550	rRNA 2'-O-methyltransferase fibrillarin OS=Mus musculus OX=10090 GN=Fbl PE=1 SV=2	Fbl	34.3068	54.4	15	13	2446.08	2626.82	2427.51	2291.12	2280.82	2286.94	2446.08	2626.82	2427.51	2291.12	2280.82	2286.94	0.914466	0.0483569
P35564	Calnexin OS=Mus musculus OX=10090 GN=Canx PE=1 SV=1	Canx	67.2779	23	10	10	208.572	216.074	198.263	222.171	235.963	208.606	208.572	216.074	198.263	222.171	235.963	208.606	1.07037	0.304876
P35585	AP-1 complex subunit mu-1 OS=Mus musculus OX=10090 GN=Ap1m1 PE=1 SV=3	Ap1m1	48.5428	51.1	18	16	3252.55	3152.76	3264.76	3216.77	3025.99	3119.23	3252.55	3152.76	3264.76	3216.77	3025.99	3119.23	0.968141	0.393968
P35601	Replication factor C subunit 1 OS=Mus musculus OX=10090 GN=Rfc1 PE=1 SV=2	Rfc1	125.985	28.5	23	23	435.55	441.108	464.074	385.402	447.565	457.907	435.55	441.108	464.074	385.402	447.565	457.907	0.962814	0.516141
P35689	DNA excision repair protein ERCC-5 OS=Mus musculus OX=10090 GN=Ercc5 PE=1 SV=4	Ercc5	130.715	14.9	10	10	196.729	223.38	234.124	205.614	201.704	225.991	196.729	223.38	234.124	205.614	201.704	225.991	0.968019	0.664967
P35700	Peroxiredoxin-1 OS=Mus musculus OX=10090 GN=Prdx1 PE=1 SV=1	Prdx1	22.1765	79.4	24	23	36972.4	34157.8	37888.7	34477.6	33348.4	30183.9	36972.4	34157.8	37888.7	34477.6	33348.4	30183.9	0.899017	0.0478493
P35761	Dual specificity protein kinase TTK OS=Mus musculus OX=10090 GN=Ttk PE=1 SV=1	Ttk	96.2108	23.7	14	14	309.29	329.233	331.808	350.381	347.535	360.592	309.29	329.233	331.808	350.381	347.535	360.592	1.09087	0.117624
P35762	CD81 antigen OS=Mus musculus OX=10090 GN=Cd81 PE=1 SV=2	Cd81	25.8145	18.2	2	2	118.761	159.591	109	124.508	108.002	111.804	118.761	159.591	109	124.508	108.002	111.804	0.888893	0.358246
P35821	Tyrosine-protein phosphatase non-receptor type 1 OS=Mus musculus OX=10090 GN=Ptpn1 PE=1 SV=2	Ptpn1	49.5933	26.6	7	7	161.215	202.027	176.416	197.363	179.226	200.916	161.215	202.027	176.416	197.363	179.226	200.916	1.07013	0.381841
P35831	Tyrosine-protein phosphatase non-receptor type 12 OS=Mus musculus OX=10090 GN=Ptpn12 PE=1 SV=3	Ptpn12	86.5264	56.1	30	30	1064.39	1215.73	1161.25	1151.38	1164.15	1113.02	1064.39	1215.73	1161.25	1151.38	1164.15	1113.02	0.996272	0.96042
P35922	Fragile X messenger ribonucleoprotein 1 OS=Mus musculus OX=10090 GN=Fmr1 PE=1 SV=1	Fmr1	68.9891	18.1	8	8	595.071	646.727	574.993	595.352	661.06	655.688	595.071	646.727	574.993	595.352	661.06	655.688	1.05246	0.362685
P35951	Low-density lipoprotein receptor OS=Mus musculus OX=10090 GN=Ldlr PE=1 SV=2	Ldlr	94.9473	7.9	4	4	84.8109	61.8563	74.186	79.2896	96.2245	61.2041	84.8109	61.8563	74.186	79.2896	96.2245	61.2041	1.07184	0.673845
P35979	Large ribosomal subunit protein uL11 OS=Mus musculus OX=10090 GN=Rpl12 PE=1 SV=2	Rpl12	17.8046	54.5	6	6	23670.7	24228.5	18029.5	23470.9	22351.8	22325.1	23670.7	24228.5	18029.5	23470.9	22351.8	22325.1	1.03366	0.587139
P35980	Large ribosomal subunit protein eL18 OS=Mus musculus OX=10090 GN=Rpl18 PE=1 SV=3	Rpl18	21.6445	45.7	10	10	12434.5	10065.2	11509.9	10852	10230.5	9446.36	12434.5	10065.2	11509.9	10852	10230.5	9446.36	0.897656	0.11406
P35991	Tyrosine-protein kinase BTK OS=Mus musculus OX=10090 GN=Btk PE=1 SV=4	Btk	76.4375	52.4	27	27	724.586	703.714	679.071	580.409	537.446	670.857	724.586	703.714	679.071	580.409	537.446	670.857	0.848788	0.0267668
P36552	Oxygen-dependent coproporphyrinogen-III oxidase, mitochondrial OS=Mus musculus OX=10090 GN=Cpox PE=1 SV=2	Cpox	49.7145	48.1	22	22	1981.95	1717.74	1848.31	1845.36	1806.79	1743.13	1981.95	1717.74	1848.31	1845.36	1806.79	1743.13	0.972472	0.58703
P36993	Protein phosphatase 1B OS=Mus musculus OX=10090 GN=Ppm1b PE=1 SV=1	Ppm1b	42.795	51	14	11	1217.34	897.651	1151.09	1001.01	953.04	1059.26	1217.34	897.651	1151.09	1001.01	953.04	1059.26	0.92261	0.378468
P37040	NADPH--cytochrome P450 reductase OS=Mus musculus OX=10090 GN=Por PE=1 SV=2	Por	77.0439	10.6	3	3	56.3555	35.697	52.5043	42.6468	39.418	51.852	56.3555	35.697	52.5043	42.6468	39.418	51.852	0.926396	0.694628
P37913	DNA ligase 1 OS=Mus musculus OX=10090 GN=Lig1 PE=1 SV=2	Lig1	102.29	49.3	38	38	1658.73	1942.47	1720.86	1787.88	2210.95	1557.39	1658.73	1942.47	1720.86	1787.88	2210.95	1557.39	1.044	0.695503
P38060	Hydroxymethylglutaryl-CoA lyase, mitochondrial OS=Mus musculus OX=10090 GN=Hmgcl PE=1 SV=2	Hmgcl	34.2388	32.6	8	8	2616.76	2502.92	2483.98	2580.19	2626.65	2498.68	2616.76	2502.92	2483.98	2580.19	2626.65	2498.68	1.0134	0.727982
P38532	Heat shock factor protein 1 OS=Mus musculus OX=10090 GN=Hsf1 PE=1 SV=2	Hsf1	57.2234	23	7	7	288.281	289.202	277.52	310.018	210.256	235.435	288.281	289.202	277.52	310.018	210.256	235.435	0.883869	0.187588
P38647	Stress-70 protein, mitochondrial OS=Mus musculus OX=10090 GN=Hspa9 PE=1 SV=3	Hspa9	73.4613	49.9	28	28	4112.93	4152.91	4106.17	4162.05	4247.52	4667.94	4112.93	4152.91	4106.17	4162.05	4247.52	4667.94	1.05702	0.219393
P39053	Dynamin-1 OS=Mus musculus OX=10090 GN=Dnm1 PE=1 SV=2	Dnm1	97.8028	23.3	14	13	743.2	854.768	738.505	829.353	772.615	764.797	743.2	854.768	738.505	829.353	772.615	764.797	1.01296	0.796494
P39054	Dynamin-2 OS=Mus musculus OX=10090 GN=Dnm2 PE=1 SV=2	Dnm2	98.1453	64.4	44	33	4557.85	5135.23	4464.18	4900.39	4820.59	4844.69	4557.85	5135.23	4464.18	4900.39	4820.59	4844.69	1.02885	0.512801
P39428	TNF receptor-associated factor 1 OS=Mus musculus OX=10090 GN=Traf1 PE=1 SV=2	Traf1	45.4648	59.7	15	15	948.239	706.367	901.276	752.315	698.239	678.435	948.239	706.367	901.276	752.315	698.239	678.435	0.832977	0.0528887
P39429	TNF receptor-associated factor 2 OS=Mus musculus OX=10090 GN=Traf2 PE=1 SV=1	Traf2	56.0263	48.9	15	15	518.942	388.839	463.604	327.171	441.112	438.106	518.942	388.839	463.604	327.171	441.112	438.106	0.879686	0.229559
P39688	Tyrosine-protein kinase Fyn OS=Mus musculus OX=10090 GN=Fyn PE=1 SV=4	Fyn	60.6748	11.2	3	3	31.6498	39.5793	23.5216	30.576	49.3864	42.2159	31.6498	39.5793	23.5216	30.576	49.3864	42.2159	1.28947	0.21514
P39689	Cyclin-dependent kinase inhibitor 1 OS=Mus musculus OX=10090 GN=Cdkn1a PE=1 SV=4	Cdkn1a	17.7851	58.5	5	5	1330.21	1170.59	1361.38	1120	1213.52	1090.09	1330.21	1170.59	1361.38	1120	1213.52	1090.09	0.886443	0.0579943
P39749	Flap endonuclease 1 OS=Mus musculus OX=10090 GN=Fen1 PE=1 SV=1	Fen1	42.3146	44.7	14	14	2040.52	2200.3	2060.23	2244.56	2174.85	2154.61	2040.52	2200.3	2060.23	2244.56	2174.85	2154.61	1.04332	0.305354
P40124	Adenylyl cyclase-associated protein 1 OS=Mus musculus OX=10090 GN=Cap1 PE=1 SV=4	Cap1	51.5648	74.1	34	33	33176	31361.7	32677.2	31069.8	30689.3	30260.5	33176	31361.7	32677.2	31069.8	30689.3	30260.5	0.946559	0.127068
P40142	Transketolase OS=Mus musculus OX=10090 GN=Tkt PE=1 SV=1	Tkt	67.6305	86.2	45	45	46013.1	41781.2	43575.2	42655.9	41491.3	39638.8	46013.1	41781.2	43575.2	42655.9	41491.3	39638.8	0.942274	0.159869
P40201	Chromodomain-helicase-DNA-binding protein 1 OS=Mus musculus OX=10090 GN=Chd1 PE=1 SV=3	Chd1	196.385	9.1	8	8	68.0686	73.8328	65.5374	71.5167	56.3209	65.8653	68.0686	73.8328	65.5374	71.5167	56.3209	65.8653	0.933783	0.507649
P40240	CD9 antigen OS=Mus musculus OX=10090 GN=Cd9 PE=1 SV=2	Cd9	25.258	11.1	1	1	350.195	402.552	347.005	366.727	375.415	314.904	350.195	402.552	347.005	366.727	375.415	314.904	0.961168	0.574243
P40336	Vacuolar protein sorting-associated protein 26A OS=Mus musculus OX=10090 GN=Vps26a PE=1 SV=1	Vps26a	38.1138	57.2	15	15	2231.51	2112.06	2303.2	2201.38	2115.71	2149.06	2231.51	2112.06	2303.2	2201.38	2115.71	2149.06	0.972824	0.512188
P40338	von Hippel-Lindau disease tumor suppressor OS=Mus musculus OX=10090 GN=Vhl PE=1 SV=1	Vhl	20.7696	27.6	3	3	207.944	250.679	213.511	209.285	220.372	221.85	207.944	250.679	213.511	209.285	220.372	221.85	0.96931	0.69135
P40694	DNA-binding protein SMUBP-2 OS=Mus musculus OX=10090 GN=Ighmbp2 PE=1 SV=1	Ighmbp2	109.466	20.9	13	13	182.805	182.338	214.202	245.759	189.967	253.734	182.805	182.338	214.202	245.759	189.967	253.734	1.19007	0.101614
P41105	Large ribosomal subunit protein eL28 OS=Mus musculus OX=10090 GN=Rpl28 PE=1 SV=2	Rpl28	15.7335	31.4	8	8	11317.8	12056.7	11423.2	11664.5	11372	11140.6	11317.8	12056.7	11423.2	11664.5	11372	11140.6	0.982168	0.622274
P41164	ETS translocation variant 1 OS=Mus musculus OX=10090 GN=Etv1 PE=1 SV=1	Etv1	55.0408	8.4	2	2	23.1102	26.5729	43.1603	28.6783	31.4795	22.4843	23.1102	26.5729	43.1603	28.6783	31.4795	22.4843	0.890124	0.678211
P41183	B-cell lymphoma 6 protein homolog OS=Mus musculus OX=10090 GN=Bcl6 PE=1 SV=1	Bcl6	78.9817	4.8	2	2	53.7848	55.6344	75.9209	63.7372	63.3972	55.1257	53.7848	55.6344	75.9209	63.7372	63.3972	55.1257	0.983382	0.95935
P41216	Long-chain-fatty-acid--CoA ligase 1 OS=Mus musculus OX=10090 GN=Acsl1 PE=1 SV=2	Acsl1	77.9515	14.9	7	6	131.617	170.492	181.344	144.679	145.946	171.74	131.617	170.492	181.344	144.679	145.946	171.74	0.956378	0.708015
P41230	Lysine-specific demethylase 5C OS=Mus musculus OX=10090 GN=Kdm5c PE=1 SV=4	Kdm5c	175.313	19.2	19	15	456.933	448.222	239.977	233.061	283.85	259.152	456.933	448.222	239.977	233.061	283.85	259.152	0.677706	0.0589802
P41241	Tyrosine-protein kinase CSK OS=Mus musculus OX=10090 GN=Csk PE=1 SV=2	Csk	50.7163	58.4	20	20	1937.97	2031.28	1886.81	1897.43	1944.77	2014.51	1937.97	2031.28	1886.81	1897.43	1944.77	2014.51	1.00011	0.994656
P41274	Tumor necrosis factor ligand superfamily member 9 OS=Mus musculus OX=10090 GN=Tnfsf9 PE=1 SV=1	Tnfsf9	33.8533	9.7	2	2	331.996	277.346	373.513	318.517	276.985	214.637	331.996	277.346	373.513	318.517	276.985	214.637	0.824272	0.112297
P41971	ETS domain-containing protein Elk-3 OS=Mus musculus OX=10090 GN=Elk3 PE=2 SV=3	Elk3	44.4138	3.7	1	1	84.0018	118.615	74.616	98.7653	67.8859	84.4291	84.0018	118.615	74.616	98.7653	67.8859	84.4291	0.905666	0.549668
P42125	Enoyl-CoA delta isomerase 1, mitochondrial OS=Mus musculus OX=10090 GN=Eci1 PE=1 SV=2	Eci1	32.2504	41.2	9	9	1711.36	1456.79	1591.06	1479.17	1537.7	1367.63	1711.36	1456.79	1591.06	1479.17	1537.7	1367.63	0.921266	0.171117
P42128	Forkhead box protein K1 OS=Mus musculus OX=10090 GN=Foxk1 PE=1 SV=2	Foxk1	74.9196	29.6	14	14	671.543	738.866	602.177	689.51	672.183	734.317	671.543	738.866	602.177	689.51	672.183	734.317	1.04145	0.493183
P42208	Septin-2 OS=Mus musculus OX=10090 GN=Septin2 PE=1 SV=2	Septin2	41.5255	72.6	19	19	15325.6	13109.5	14061.1	12961.9	13070.2	12462.8	15325.6	13109.5	14061.1	12961.9	13070.2	12462.8	0.905842	0.0618284
P42209	Septin-1 OS=Mus musculus OX=10090 GN=Septin1 PE=1 SV=2	Septin1	42.0198	10.9	3	3	266.371	231.26	341.262	352.436	336.323	231.472	266.371	231.26	341.262	352.436	336.323	231.472	1.09696	0.518337
P42225	Signal transducer and activator of transcription 1 OS=Mus musculus OX=10090 GN=Stat1 PE=1 SV=1	Stat1	87.1974	46.6	30	30	1361.2	1675.19	1438.94	1575.63	1606.99	1653.87	1361.2	1675.19	1438.94	1575.63	1606.99	1653.87	1.0807	0.190642
P42227	Signal transducer and activator of transcription 3 OS=Mus musculus OX=10090 GN=Stat3 PE=1 SV=2	Stat3	88.0538	60.9	32	32	1539.45	1827.96	1572.47	1743.36	1782.6	1659.52	1539.45	1827.96	1572.47	1743.36	1782.6	1659.52	1.04972	0.369776
P42230	Signal transducer and activator of transcription 5A OS=Mus musculus OX=10090 GN=Stat5a PE=1 SV=1	Stat5a	90.8313	38.1	25	9	970.738	948.757	987.177	1003.77	936.125	855.647	970.738	948.757	987.177	1003.77	936.125	855.647	0.961767	0.44137
P42232	Signal transducer and activator of transcription 5B OS=Mus musculus OX=10090 GN=Stat5b PE=1 SV=1	Stat5b	90.0021	14.5	8	8	245.518	241.726	236.588	249.833	230.131	231.643	245.518	241.726	236.588	249.833	230.131	231.643	0.98311	0.758371
P42337	Phosphatidylinositol 4,5-bisphosphate 3-kinase catalytic subunit alpha isoform OS=Mus musculus OX=10090 GN=Pik3ca PE=1 SV=2	Pik3ca	124.412	30.1	23	23	336.824	273.724	309.038	325.212	311.376	290.744	336.824	273.724	309.038	325.212	311.376	290.744	1.00842	0.875764
P42567	Epidermal growth factor receptor substrate 15 OS=Mus musculus OX=10090 GN=Eps15 PE=1 SV=1	Eps15	98.471	57.3	37	37	1722.78	1331.04	1658.77	1525.02	1448.03	1423.42	1722.78	1331.04	1658.77	1525.02	1448.03	1423.42	0.932922	0.377619
P42669	Transcriptional activator protein Pur-alpha OS=Mus musculus OX=10090 GN=Pura PE=1 SV=1	Pura	34.8837	45.5	10	9	3698.95	3718.1	3714.25	3681.71	3940.21	3703.34	3698.95	3718.1	3714.25	3681.71	3940.21	3703.34	1.01742	0.65326
P42859	Huntingtin OS=Mus musculus OX=10090 GN=Htt PE=1 SV=2	Htt	344.69	34.1	69	69	805.871	1015.52	824.442	875.052	977.374	865.447	805.871	1015.52	824.442	875.052	977.374	865.447	1.02723	0.669361
P42932	T-complex protein 1 subunit theta OS=Mus musculus OX=10090 GN=Cct8 PE=1 SV=3	Cct8	59.5555	71.7	33	33	14192.8	12163.6	13238.9	12307.6	11619.8	11910.5	14192.8	12163.6	13238.9	12307.6	11619.8	11910.5	0.905105	0.0603973
P43247	DNA mismatch repair protein Msh2 OS=Mus musculus OX=10090 GN=Msh2 PE=1 SV=1	Msh2	104.151	41.9	27	27	1337.58	1616.83	1758.95	1518.71	1442.9	1537.67	1337.58	1616.83	1758.95	1518.71	1442.9	1537.67	0.954582	0.569756
P43274	Histone H1.4 OS=Mus musculus OX=10090 GN=H1-4 PE=1 SV=2	H1-4	21.9773	13.2	3	3	16744.2	16383.6	19554.6	15855.2	16223.8	14559.9	16744.2	16383.6	19554.6	15855.2	16223.8	14559.9	0.885286	0.057478
P43275	Histone H1.1 OS=Mus musculus OX=10090 GN=H1-1 PE=1 SV=2	H1-1	21.7851	24.9	5	5	2088.2	2510.1	1981.51	2284.61	3038.86	2809.5	2088.2	2510.1	1981.51	2284.61	3038.86	2809.5	1.23605	0.0374874
P43276	Histone H1.5 OS=Mus musculus OX=10090 GN=H1-5 PE=1 SV=2	H1-5	22.5761	22.4	6	6	7977.18	7701.62	7329.08	7602.53	7059.26	6767.33	7977.18	7701.62	7329.08	7602.53	7059.26	6767.33	0.931382	0.131595
P43277	Histone H1.3 OS=Mus musculus OX=10090 GN=H1-3 PE=1 SV=2	H1-3	22.0995	7.2	1	1	2542.95	2430.48	2547.16	2423.82	2528.74	2322.52	2542.95	2430.48	2547.16	2423.82	2528.74	2322.52	0.967356	0.419836
P43346	Deoxycytidine kinase OS=Mus musculus OX=10090 GN=Dck PE=1 SV=1	Dck	30.3673	57.3	14	14	1453.49	1171.63	1350.27	1210.03	1102.06	1033.95	1453.49	1171.63	1350.27	1210.03	1102.06	1033.95	0.841689	0.031342
P43883	Perilipin-2 OS=Mus musculus OX=10090 GN=Plin2 PE=1 SV=2	Plin2	46.646	26.8	7	7	139.141	158.857	139.901	152.828	156.376	124.996	139.141	158.857	139.901	152.828	156.376	124.996	0.991552	0.895335
P45376	Aldo-keto reductase family 1 member B1 OS=Mus musculus OX=10090 GN=Akr1b1 PE=1 SV=3	Akr1b1	35.7322	66.1	26	26	39979.4	43676.2	41474.3	43194.8	41689.7	43284.3	39979.4	43676.2	41474.3	43194.8	41689.7	43284.3	1.02429	0.508096
P45377	Aldose reductase-related protein 2 OS=Mus musculus OX=10090 GN=Akr1b8 PE=1 SV=2	Akr1b8	36.1205	67.4	14	11	4036.72	4223.01	4144.36	4195.29	4168.72	4236.4	4036.72	4223.01	4144.36	4195.29	4168.72	4236.4	1.01583	0.651604
P45481	Histone lysine acetyltransferase CREBBP OS=Mus musculus OX=10090 GN=Crebbp PE=1 SV=3	Crebbp	265.494	16.9	24	24	312.032	420.564	307.669	373.336	353.021	347.431	312.032	420.564	307.669	373.336	353.021	347.431	1.03223	0.639543
P45591	Cofilin-2 OS=Mus musculus OX=10090 GN=Cfl2 PE=1 SV=1	Cfl2	18.7096	53.6	7	7	477.261	414.704	529.169	412.517	411.255	408.562	477.261	414.704	529.169	412.517	411.255	408.562	0.867149	0.0699761
P45700	Mannosyl-oligosaccharide 1,2-alpha-mannosidase IA OS=Mus musculus OX=10090 GN=Man1a1 PE=1 SV=1	Man1a1	73.2758	3.1	1	1	36.1212	28.8797	28.9143	39.5026	24.804	23.3369	36.1212	28.8797	28.9143	39.5026	24.804	23.3369	0.93322	0.637275
P45952	Medium-chain specific acyl-CoA dehydrogenase, mitochondrial OS=Mus musculus OX=10090 GN=Acadm PE=1 SV=1	Acadm	46.4812	33.7	8	8	452.594	445.108	548.73	498.389	471.153	470.048	452.594	445.108	548.73	498.389	471.153	470.048	0.995269	0.993971
P46061	Ran GTPase-activating protein 1 OS=Mus musculus OX=10090 GN=Rangap1 PE=1 SV=2	Rangap1	63.5309	53.3	27	27	5067.95	4675.27	4861.37	4947.16	4695.2	4527.04	5067.95	4675.27	4861.37	4947.16	4695.2	4527.04	0.970202	0.47101
P46062	Signal-induced proliferation-associated protein 1 OS=Mus musculus OX=10090 GN=Sipa1 PE=1 SV=2	Sipa1	112.066	34.8	25	25	1478.36	1244.03	1455.98	1363.62	1238.94	1203.92	1478.36	1244.03	1455.98	1363.62	1238.94	1203.92	0.910999	0.159052
P46414	Cyclin-dependent kinase inhibitor 1B OS=Mus musculus OX=10090 GN=Cdkn1b PE=1 SV=2	Cdkn1b	22.1934	56.3	9	9	449.995	352.887	441.782	367.192	360.146	366.685	449.995	352.887	441.782	367.192	360.146	366.685	0.87897	0.120224
P46460	Vesicle-fusing ATPase OS=Mus musculus OX=10090 GN=Nsf PE=1 SV=2	Nsf	82.6134	37.1	20	20	780.115	917.278	706.321	768.112	830.452	842.084	780.115	917.278	706.321	768.112	830.452	842.084	1.01537	0.776058
P46467	Vacuolar protein sorting-associated protein 4B OS=Mus musculus OX=10090 GN=Vps4b PE=1 SV=2	Vps4b	49.4193	57.2	18	15	2374.82	2833.83	2462.74	2665.7	2565.4	2699.99	2374.82	2833.83	2462.74	2665.7	2565.4	2699.99	1.03385	0.505188
P46471	26S proteasome regulatory subunit 7 OS=Mus musculus OX=10090 GN=Psmc2 PE=1 SV=5	Psmc2	48.6479	73.2	30	30	14072.4	14267.4	13930.3	14018.8	13559.5	13830.6	14072.4	14267.4	13930.3	14018.8	13559.5	13830.6	0.979627	0.529114
P46638	Ras-related protein Rab-11B OS=Mus musculus OX=10090 GN=Rab11b PE=1 SV=3	Rab11b	24.4895	50.5	9	2	1633.83	1207.61	1667.36	1371.11	1186.97	1353.58	1633.83	1207.61	1667.36	1371.11	1186.97	1353.58	0.867559	0.163875
P46662	Merlin OS=Mus musculus OX=10090 GN=Nf2 PE=1 SV=2	Nf2	69.7762	22.1	10	10	327.622	290.9	343.758	282.084	235.664	317.308	327.622	290.9	343.758	282.084	235.664	317.308	0.86779	0.120802
P46664	Adenylosuccinate synthetase isozyme 2 OS=Mus musculus OX=10090 GN=Adss2 PE=1 SV=2	Adss2	50.021	57	22	20	4608.3	3725.14	4740.63	3916.53	3770.64	3636.36	4608.3	3725.14	4740.63	3916.53	3770.64	3636.36	0.866105	0.0614615
P46737	Lys-63-specific deubiquitinase BRCC36 OS=Mus musculus OX=10090 GN=Brcc3 PE=1 SV=1	Brcc3	33.34	59.5	13	13	1983.76	1741.74	1864.47	1771.77	1820.78	1718.56	1983.76	1741.74	1864.47	1771.77	1820.78	1718.56	0.950115	0.300873
P46938	Transcriptional coactivator YAP1 OS=Mus musculus OX=10090 GN=Yap1 PE=1 SV=2	Yap1	52.3833	2.3	1	1	445.879	630.78	719.972	613.554	704.497	573.74	445.879	630.78	719.972	613.554	704.497	573.74	1.05297	0.575312
P47713	Cytosolic phospholipase A2 OS=Mus musculus OX=10090 GN=Pla2g4a PE=1 SV=1	Pla2g4a	85.2223	46.1	27	27	2164.68	2080.58	2119.12	2272.43	2127.23	2195.37	2164.68	2080.58	2119.12	2272.43	2127.23	2195.37	1.03624	0.375674
P47738	Aldehyde dehydrogenase, mitochondrial OS=Mus musculus OX=10090 GN=Aldh2 PE=1 SV=1	Aldh2	56.5375	56.3	21	19	8106.25	8625.84	8035.25	8876.32	8684.64	8820.45	8106.25	8625.84	8035.25	8876.32	8684.64	8820.45	1.06517	0.105358
P47754	F-actin-capping protein subunit alpha-2 OS=Mus musculus OX=10090 GN=Capza2 PE=1 SV=3	Capza2	32.9671	46.5	9	9	4961.43	4520.75	5114.17	4305.58	4550.69	4406.46	4961.43	4520.75	5114.17	4305.58	4550.69	4406.46	0.908633	0.056873
P47757	F-actin-capping protein subunit beta OS=Mus musculus OX=10090 GN=Capzb PE=1 SV=3	Capzb	31.3455	66.8	19	19	10168	8513.91	9759.78	8592.93	8153.68	7828.79	10168	8513.91	9759.78	8592.93	8153.68	7828.79	0.864064	0.0238726
P47791	Glutathione reductase, mitochondrial OS=Mus musculus OX=10090 GN=Gsr PE=1 SV=3	Gsr	53.6627	28.6	8	8	283.754	235.958	259.938	227.401	253.049	209.556	283.754	235.958	259.938	227.401	253.049	209.556	0.88502	0.135994
P47809	Dual specificity mitogen-activated protein kinase kinase 4 OS=Mus musculus OX=10090 GN=Map2k4 PE=1 SV=2	Map2k4	44.1136	58.7	16	16	1147.48	1436.73	1331.24	1314.58	1059.76	1303.82	1147.48	1436.73	1331.24	1314.58	1059.76	1303.82	0.939398	0.434471
P47810	Wee1-like protein kinase OS=Mus musculus OX=10090 GN=Wee1 PE=1 SV=2	Wee1	71.5782	20.9	8	8	143.348	111.128	129.029	136.89	137.827	171.642	143.348	111.128	129.029	136.89	137.827	171.642	1.16389	0.15484
P47811	Mitogen-activated protein kinase 14 OS=Mus musculus OX=10090 GN=Mapk14 PE=1 SV=3	Mapk14	41.2872	69.7	17	17	1729.17	1966.49	1843.97	1955.79	1768.01	1954.14	1729.17	1966.49	1843.97	1955.79	1768.01	1954.14	1.02497	0.627135
P47856	Glutamine--fructose-6-phosphate aminotransferase [isomerizing] 1 OS=Mus musculus OX=10090 GN=Gfpt1 PE=1 SV=3	Gfpt1	78.5391	60.4	36	29	1670.78	1919.18	1740.05	1957.71	1871.6	1871.14	1670.78	1919.18	1740.05	1957.71	1871.6	1871.14	1.0695	0.177017
P47857	ATP-dependent 6-phosphofructokinase, muscle type OS=Mus musculus OX=10090 GN=Pfkm PE=1 SV=3	Pfkm	85.2686	49.7	27	27	584.527	621.361	573.896	578.857	628.323	620.014	584.527	621.361	573.896	578.857	628.323	620.014	1.02664	0.598873
P47879	Insulin-like growth factor-binding protein 4 OS=Mus musculus OX=10090 GN=Igfbp4 PE=1 SV=2	Igfbp4	27.8069	5.9	1	1	20.9575	31.312	32.1642	20.3539	36.1007	30.4468	20.9575	31.312	32.1642	20.3539	36.1007	30.4468	1.02923	0.928793
P47911	Large ribosomal subunit protein eL6 OS=Mus musculus OX=10090 GN=Rpl6 PE=1 SV=3	Rpl6	33.5096	37.2	11	11	19432.4	25662.4	18990.3	26060.2	18186.3	18031.4	19432.4	25662.4	18990.3	26060.2	18186.3	18031.4	0.971798	0.768165
P47915	Large ribosomal subunit protein eL29 OS=Mus musculus OX=10090 GN=Rpl29 PE=1 SV=2	Rpl29	17.587	16.9	4	4	453.297	313.037	375.322	504.908	477.038	515.733	453.297	313.037	375.322	504.908	477.038	515.733	1.31185	0.012152
P47930	Fos-related antigen 2 OS=Mus musculus OX=10090 GN=Fosl2 PE=1 SV=2	Fosl2	35.2984	21.8	5	5	187.456	164.38	172.077	165.07	169.572	158.021	187.456	164.38	172.077	165.07	169.572	158.021	0.940352	0.384382
P47941	Crk-like protein OS=Mus musculus OX=10090 GN=Crkl PE=1 SV=2	Crkl	33.83	55.8	15	15	4372.97	3655.76	4250.49	4091.78	3800.63	3746.17	4372.97	3655.76	4250.49	4091.78	3800.63	3746.17	0.947828	0.370065
P47955	Large ribosomal subunit protein P1 OS=Mus musculus OX=10090 GN=Rplp1 PE=1 SV=1	Rplp1	11.4749	57	4	4	9775.63	8714.48	8413.43	9092.12	8563.27	9458.17	9775.63	8714.48	8413.43	9092.12	8563.27	9458.17	1.00781	0.857184
P47962	Large ribosomal subunit protein uL18 OS=Mus musculus OX=10090 GN=Rpl5 PE=1 SV=3	Rpl5	34.4006	46.8	19	19	14560.3	14607.7	13926.9	13404.2	12206.2	13128.3	14560.3	14607.7	13926.9	13404.2	12206.2	13128.3	0.898918	0.0213505
P47963	Large ribosomal subunit protein eL13 OS=Mus musculus OX=10090 GN=Rpl13 PE=1 SV=3	Rpl13	24.3055	34.1	8	8	16989.1	12534.8	16304.3	15855.6	12550.7	14013.3	16989.1	12534.8	16304.3	15855.6	12550.7	14013.3	0.925622	0.424211
P47964	Large ribosomal subunit protein eL36 OS=Mus musculus OX=10090 GN=Rpl36 PE=1 SV=3	Rpl36	12.2537	37.1	6	6	13361	11106	15583.3	11262.2	9401.42	10051.4	13361	11106	15583.3	11262.2	9401.42	10051.4	0.766909	0.0141517
P48025	Tyrosine-protein kinase SYK OS=Mus musculus OX=10090 GN=Syk PE=1 SV=2	Syk	71.3763	52.9	18	18	813.317	1028.78	1117.53	918.806	1010.88	952.723	813.317	1028.78	1117.53	918.806	1010.88	952.723	0.973911	0.821701
P48036	Annexin A5 OS=Mus musculus OX=10090 GN=Anxa5 PE=1 SV=1	Anxa5	35.7524	47	13	13	4636.86	4985.68	4317.01	4851.72	4567.61	4591.82	4636.86	4985.68	4317.01	4851.72	4567.61	4591.82	1.00514	0.889864
P48193	Protein 4.1 OS=Mus musculus OX=10090 GN=Epb41 PE=1 SV=2	Epb41	95.9112	35.5	23	19	1113.14	951.735	1110.83	1019.5	940.196	1006.21	1113.14	951.735	1110.83	1019.5	940.196	1006.21	0.933937	0.263054
P48441	Alpha-L-iduronidase OS=Mus musculus OX=10090 GN=Idua PE=1 SV=2	Idua	71.2544	5.7	3	3	266.868	177.771	165.081	287.889	211.38	271.547	266.868	177.771	165.081	287.889	211.38	271.547	1.26421	0.0997805
P48453	Serine/threonine-protein phosphatase 2B catalytic subunit beta isoform OS=Mus musculus OX=10090 GN=Ppp3cb PE=1 SV=2	Ppp3cb	59.1735	44	17	12	1537.8	1017.3	1279.97	1065.72	1090.05	984.565	1537.8	1017.3	1279.97	1065.72	1090.05	984.565	0.818847	0.080915
P48455	Serine/threonine-protein phosphatase 2B catalytic subunit gamma isoform OS=Mus musculus OX=10090 GN=Ppp3cc PE=1 SV=1	Ppp3cc	58.6993	8.4	2	2	61.221	51.4483	57.8881	48.3279	54.8439	54.5523	61.221	51.4483	57.8881	48.3279	54.8439	54.5523	0.924757	0.496332
P48678	Prelamin-A/C OS=Mus musculus OX=10090 GN=Lmna PE=1 SV=2	Lmna	74.2376	61.5	38	37	5786.85	5334.88	5585.98	5148.73	5229.97	5152.51	5786.85	5334.88	5585.98	5148.73	5229.97	5152.51	0.929584	0.077845
P48725	Pericentrin OS=Mus musculus OX=10090 GN=Pcnt PE=1 SV=2	Pcnt	329.465	9.1	19	19	130.824	129.351	126.303	135.132	120.941	130.85	130.824	129.351	126.303	135.132	120.941	130.85	1.00115	0.997961
P48754	Breast cancer type 1 susceptibility protein homolog OS=Mus musculus OX=10090 GN=Brca1 PE=1 SV=3	Brca1	198.795	13.4	17	17	356.73	371.895	358.982	378.05	352.369	354.862	356.73	371.895	358.982	378.05	352.369	354.862	0.997861	0.96125
P48758	Carbonyl reductase [NADPH] 1 OS=Mus musculus OX=10090 GN=Cbr1 PE=1 SV=3	Cbr1	30.6412	62.5	14	14	2725.47	3005.83	2746.39	2905.9	2896.34	2794.21	2725.47	3005.83	2746.39	2905.9	2896.34	2794.21	1.01401	0.727979
P48760	Folylpolyglutamate synthase, mitochondrial OS=Mus musculus OX=10090 GN=Fpgs PE=1 SV=3	Fpgs	64.9554	10.4	4	4	192.633	224.418	199.157	199.929	194.515	217.504	192.633	224.418	199.157	199.929	194.515	217.504	0.993087	0.932484
P48774	Glutathione S-transferase Mu 5 OS=Mus musculus OX=10090 GN=Gstm5 PE=1 SV=1	Gstm5	26.6349	4.9	1	1		62.8284	90.7968	67.9425	74.759	100.105		62.8284	90.7968	67.9425	74.759	100.105	1.05367
P48999	Polyunsaturated fatty acid 5-lipoxygenase OS=Mus musculus OX=10090 GN=Alox5 PE=1 SV=3	Alox5	77.9672	29.5	13	13	295.05	291.577	350.331	343.376	310.767	310.769	295.05	291.577	350.331	343.376	310.767	310.769	1.02983	0.648058
P49025	Citron Rho-interacting kinase OS=Mus musculus OX=10090 GN=Cit PE=1 SV=3	Cit	235.389	22.7	35	35	321.997	401.753	312.202	358.697	3809.04	383.002	321.997	401.753	312.202	358.697	3809.04	383.002	4.39281	0.155891
P49117	Nuclear receptor subfamily 2 group C member 2 OS=Mus musculus OX=10090 GN=Nr2c2 PE=1 SV=1	Nr2c2	65.2394	10.1	3	3	42.9549	50.9746	49.6632	48.6124	38.4752	43.9704	42.9549	50.9746	49.6632	48.6124	38.4752	43.9704	0.912706	0.47435
P49135	General transcription and DNA repair factor IIH helicase subunit XPB OS=Mus musculus OX=10090 GN=Ercc3 PE=2 SV=1	Ercc3	89.1265	41.6	20	20	416.089	427.669	434.51	398.089	402.648	430.192	416.089	427.669	434.51	398.089	402.648	430.192	0.962965	0.452427
P49138	MAP kinase-activated protein kinase 2 OS=Mus musculus OX=10090 GN=Mapkapk2 PE=1 SV=2	Mapkapk2	44.05	51.6	17	15	3120.76	3989.04	3349.7	3705.1	3715.32	3825.05	3120.76	3989.04	3349.7	3705.1	3715.32	3825.05	1.07515	0.237111
P49312	Heterogeneous nuclear ribonucleoprotein A1 OS=Mus musculus OX=10090 GN=Hnrnpa1 PE=1 SV=2	Hnrnpa1	34.1962	45.6	14	12	14583.3	14582.5	13946.2	14013.4	13496.4	13221.4	14583.3	14582.5	13946.2	14013.4	13496.4	13221.4	0.944777	0.13332
P49443	Protein phosphatase 1A OS=Mus musculus OX=10090 GN=Ppm1a PE=1 SV=1	Ppm1a	42.4327	53.9	14	14	2016.99	2211.72	1410.74	1910.38	2075.71	1928.68	2016.99	2211.72	1410.74	1910.38	2075.71	1928.68	1.04882	0.54712
P49446	Receptor-type tyrosine-protein phosphatase epsilon OS=Mus musculus OX=10090 GN=Ptpre PE=1 SV=3	Ptpre	80.6875	13.6	8	8	285.588	336.313	299.817	316.685	378.839	339.28	285.588	336.313	299.817	316.685	378.839	339.28	1.12269	0.130348
P49586	Choline-phosphate cytidylyltransferase A OS=Mus musculus OX=10090 GN=Pcyt1a PE=1 SV=1	Pcyt1a	41.6669	40.9	11	7	1727.26	1480.94	1602.53	1532.46	1488.32	1401.44	1727.26	1480.94	1602.53	1532.46	1488.32	1401.44	0.919242	0.140186
P49615	Cyclin-dependent kinase 5 OS=Mus musculus OX=10090 GN=Cdk5 PE=1 SV=1	Cdk5	33.2885	39.4	11	11	890.357	1040.41	880.332	962.946	885.324	935.766	890.357	1040.41	880.332	962.946	885.324	935.766	0.990374	0.899816
P49710	Hematopoietic lineage cell-specific protein OS=Mus musculus OX=10090 GN=Hcls1 PE=1 SV=2	Hcls1	54.2402	47.1	23	23	11910.3	10166.2	8731.04	10556.7	9955.42	9539.16	11910.3	10166.2	8731.04	10556.7	9955.42	9539.16	0.975448	0.813511
P49717	DNA replication licensing factor MCM4 OS=Mus musculus OX=10090 GN=Mcm4 PE=1 SV=1	Mcm4	96.7362	55.6	40	40	4931.11	5700.28	4687.22	5507.06	5426.88	5494.71	4931.11	5700.28	4687.22	5507.06	5426.88	5494.71	1.07246	0.194352
P49718	DNA replication licensing factor MCM5 OS=Mus musculus OX=10090 GN=Mcm5 PE=1 SV=2	Mcm5	82.4068	64.3	44	44	8603.5	9949.14	8685.54	9533.34	9446.73	9205.33	8603.5	9949.14	8685.54	9533.34	9446.73	9205.33	1.03478	0.448028
P49722	Proteasome subunit alpha type-2 OS=Mus musculus OX=10090 GN=Psma2 PE=1 SV=3	Psma2	25.9266	59.8	11	11	12133.3	9731.87	12753.2	10225.3	10637.5	10568.1	12133.3	9731.87	12753.2	10225.3	10637.5	10568.1	0.907927	0.209425
P49935	Pro-cathepsin H OS=Mus musculus OX=10090 GN=Ctsh PE=1 SV=2	Ctsh	37.1703	20.4	4	4	1030.32	863.568	1116.12	947.827	855.044	731.263	1030.32	863.568	1116.12	947.827	855.044	731.263	0.841905	0.0735743
P50096	Inosine-5'-monophosphate dehydrogenase 1 OS=Mus musculus OX=10090 GN=Impdh1 PE=1 SV=2	Impdh1	55.2785	62.6	19	19	1118.38	1221.78	742.583	1267.61	1148.78	1086.21	1118.38	1221.78	742.583	1267.61	1148.78	1086.21	1.1362	0.243237
P50171	(3R)-3-hydroxyacyl-CoA dehydrogenase OS=Mus musculus OX=10090 GN=Hsd17b8 PE=1 SV=2	Hsd17b8	26.5883	45.6	7	7	271.125	303.679	229.037	321.78	291.101	296.173	271.125	303.679	229.037	321.78	291.101	296.173	1.13089	0.138431
P50247	Adenosylhomocysteinase OS=Mus musculus OX=10090 GN=Ahcy PE=1 SV=3	Ahcy	47.6882	85.2	30	30	6326.55	6825.91	6413.61	6554.46	6585.61	6864	6326.55	6825.91	6413.61	6554.46	6585.61	6864	1.02239	0.558358
P50396	Rab GDP dissociation inhibitor alpha OS=Mus musculus OX=10090 GN=Gdi1 PE=1 SV=3	Gdi1	50.5216	44.7	16	16	4805.93	4066.8	4790.04	4047.89	3840.92	4025.18	4805.93	4066.8	4790.04	4047.89	3840.92	4025.18	0.872005	0.030834
P50428	Arylsulfatase A OS=Mus musculus OX=10090 GN=Arsa PE=1 SV=2	Arsa	53.7482	21.5	5	5	572.852	499.456	497.887	494.056	512.956	479.95	572.852	499.456	497.887	494.056	512.956	479.95	0.946992	0.366684
P50429	Arylsulfatase B OS=Mus musculus OX=10090 GN=Arsb PE=1 SV=3	Arsb	59.6471	39.5	15	15	8028.87	6672.48	7205.73	6845.09	6838.38	6050.36	8028.87	6672.48	7205.73	6845.09	6838.38	6050.36	0.900797	0.104537
P50431	Serine hydroxymethyltransferase, cytosolic OS=Mus musculus OX=10090 GN=Shmt1 PE=1 SV=3	Shmt1	52.6009	62.8	22	22	4396.24	3954.69	4053.09	3897.02	3949.78	3554.32	4396.24	3954.69	4053.09	3897.02	3949.78	3554.32	0.919148	0.101401
P50516	V-type proton ATPase catalytic subunit A OS=Mus musculus OX=10090 GN=Atp6v1a PE=1 SV=2	Atp6v1a	68.3261	78	38	38	9529.68	9547.58	9013.89	9142.29	9292.18	8798.67	9529.68	9547.58	9013.89	9142.29	9292.18	8798.67	0.969456	0.406843
P50518	V-type proton ATPase subunit E 1 OS=Mus musculus OX=10090 GN=Atp6v1e1 PE=1 SV=2	Atp6v1e1	26.1574	54	14	11	9408.61	8325.17	8873.9	8269.13	8407.94	7740.75	9408.61	8325.17	8873.9	8269.13	8407.94	7740.75	0.917698	0.0836317
P50544	Very long-chain specific acyl-CoA dehydrogenase, mitochondrial OS=Mus musculus OX=10090 GN=Acadvl PE=1 SV=3	Acadvl	70.8755	22.7	10	10	266.489	272.303	274.236	260.388	251.775	282.248	266.489	272.303	274.236	260.388	251.775	282.248	0.9771	0.67399
P50580	Proliferation-associated protein 2G4 OS=Mus musculus OX=10090 GN=Pa2g4 PE=1 SV=3	Pa2g4	43.6988	73.6	25	25	18541.1	19191.7	18864.4	18736.2	17553.7	19574.2	18541.1	19191.7	18864.4	18736.2	17553.7	19574.2	0.987048	0.722176
P51125	Calpastatin OS=Mus musculus OX=10090 GN=Cast PE=1 SV=2	Cast	84.9217	50.9	29	29	2876.43	2578.39	2704.76	2436.6	2530.58	2298.12	2876.43	2578.39	2704.76	2436.6	2530.58	2298.12	0.890401	0.0318571
P51141	Segment polarity protein dishevelled homolog DVL-1 OS=Mus musculus OX=10090 GN=Dvl1 PE=1 SV=2	Dvl1	75.3591	10.8	4	4	34.1282	26.0321	37.3544	39.0197	27.2388	34.1387	34.1282	26.0321	37.3544	39.0197	27.2388	34.1387	1.02956	0.864317
P51150	Ras-related protein Rab-7a OS=Mus musculus OX=10090 GN=Rab7a PE=1 SV=2	Rab7a	23.4897	62.8	10	10	1191.28	1195.81	1305.38	1210.45	1136.96	1246.18	1191.28	1195.81	1305.38	1210.45	1136.96	1246.18	0.973223	0.576751
P51174	Long-chain specific acyl-CoA dehydrogenase, mitochondrial OS=Mus musculus OX=10090 GN=Acadl PE=1 SV=2	Acadl	47.9079	37.9	18	18	3995.6	3870.75	3787.65	3848.79	3854.49	3812.69	3995.6	3870.75	3787.65	3848.79	3854.49	3812.69	0.988156	0.742935
P51175	Protoporphyrinogen oxidase OS=Mus musculus OX=10090 GN=Ppox PE=1 SV=1	Ppox	50.8706	17.2	5	5	186.648	227.738	198.124	213.724	202.554	204.798	186.648	227.738	198.124	213.724	202.554	204.798	1.01398	0.81037
P51410	Large ribosomal subunit protein uL6 OS=Mus musculus OX=10090 GN=Rpl9 PE=1 SV=2	Rpl9	21.8814	71.9	13	13	11561.6	11154.6	11182.6	10257.7	9526.71	10468	11561.6	11154.6	11182.6	10257.7	9526.71	10468	0.892436	0.0151553
P51432	1-phosphatidylinositol 4,5-bisphosphate phosphodiesterase beta-3 OS=Mus musculus OX=10090 GN=Plcb3 PE=1 SV=2	Plcb3	139.487	38.7	34	34	565.719	665.684	617.929	536.604	554.621	541.019	565.719	665.684	617.929	536.604	554.621	541.019	0.882612	0.0497806
P51569	Alpha-galactosidase A OS=Mus musculus OX=10090 GN=Gla PE=1 SV=1	Gla	47.6427	21.5	6	6	2946.83	2334.95	2537.51	2504.63	2436.74	2214.9	2946.83	2334.95	2537.51	2504.63	2436.74	2214.9	0.915206	0.217793
P51612	DNA repair protein complementing XP-C cells homolog OS=Mus musculus OX=10090 GN=Xpc PE=1 SV=2	Xpc	104.522	15.3	8	8	94.5062	112.697	92.9008	100.229	75.6561	84.0933	94.5062	112.697	92.9008	100.229	75.6561	84.0933	0.866294	0.195562
P51660	Peroxisomal multifunctional enzyme type 2 OS=Mus musculus OX=10090 GN=Hsd17b4 PE=1 SV=3	Hsd17b4	79.4818	11.7	5	5	87.9606	75.3806	80.7866	79.8258	87.1901	75.9293	87.9606	75.3806	80.7866	79.8258	87.1901	75.9293	0.995155	0.961547
P51807	Dynein light chain Tctex-type 1 OS=Mus musculus OX=10090 GN=Dynlt1 PE=1 SV=1	Dynlt1	12.4831	70.8	4	4	843.276	923.584	841.022	941.666	940.423	895.919	843.276	923.584	841.022	941.666	940.423	895.919	1.06524	0.197855
P51855	Glutathione synthetase OS=Mus musculus OX=10090 GN=Gss PE=1 SV=1	Gss	52.2466	51.9	16	16	4787.62	4027.72	4383.7	4276.75	4160.68	3938.72	4787.62	4027.72	4383.7	4276.75	4160.68	3938.72	0.937655	0.249841
P51859	Hepatoma-derived growth factor OS=Mus musculus OX=10090 GN=Hdgf PE=1 SV=2	Hdgf	26.2687	79.7	23	23	5143.27	5218.79	5207.49	4717.25	5112.84	5191.51	5143.27	5218.79	5207.49	4717.25	5112.84	5191.51	0.964806	0.364469
P51863	V-type proton ATPase subunit d 1 OS=Mus musculus OX=10090 GN=Atp6v0d1 PE=1 SV=2	Atp6v0d1	40.3011	14.8	3	3	67.2026	86.219	125.107	116.054	101.307	85.597	67.2026	86.219	125.107	116.054	101.307	85.597	1.08771	0.509829
P51881	ADP/ATP translocase 2 OS=Mus musculus OX=10090 GN=Slc25a5 PE=1 SV=3	Slc25a5	32.9313	7.7	2	2	110.128	139.631	141.142	182.584	130.992	152.627	110.128	139.631	141.142	182.584	130.992	152.627	1.19264	0.145161
P51908	C->U-editing enzyme APOBEC-1 OS=Mus musculus OX=10090 GN=Apobec1 PE=1 SV=1	Apobec1	27.5217	27.9	7	7	249.522	248.205	233.78	289.076	229.685	234.586	249.522	248.205	233.78	289.076	229.685	234.586	1.02986	0.75
P51943	Cyclin-A2 OS=Mus musculus OX=10090 GN=Ccna2 PE=1 SV=2	Ccna2	47.2691	48.3	11	10	1180.2	1163.47	1092.56	1208.71	1176.22	1064.49	1180.2	1163.47	1092.56	1208.71	1176.22	1064.49	1.00383	0.953902
P51949	CDK-activating kinase assembly factor MAT1 OS=Mus musculus OX=10090 GN=Mnat1 PE=1 SV=2	Mnat1	35.8479	48.5	12	12	516.908	512.506	493.419	524.251	508.688	492.766	516.908	512.506	493.419	524.251	508.688	492.766	1.00189	0.969954
P51954	Serine/threonine-protein kinase Nek1 OS=Mus musculus OX=10090 GN=Nek1 PE=1 SV=2	Nek1	136.69	17.3	14	14	135.749	132.109	111.228	141.51	114.883	132.556	135.749	132.109	111.228	141.51	114.883	132.556	1.02602	0.780488
P52293	Importin subunit alpha-1 OS=Mus musculus OX=10090 GN=Kpna2 PE=1 SV=2	Kpna2	57.9281	57.8	19	19	2033.57	2206.64	2156.7	2143.57	2139.31	2265.75	2033.57	2206.64	2156.7	2143.57	2139.31	2265.75	1.02372	0.575205
P52332	Tyrosine-protein kinase JAK1 OS=Mus musculus OX=10090 GN=Jak1 PE=1 SV=1	Jak1	133.367	1.3	1	1	86.7495	77.8288	63.156	66.718	60.7205	74.2415	86.7495	77.8288	63.156	66.718	60.7205	74.2415	0.885593	0.340404
P52431	DNA polymerase delta catalytic subunit OS=Mus musculus OX=10090 GN=Pold1 PE=1 SV=2	Pold1	123.79	53	46	46	1707.19	1718.28	1688.1	1666.03	1679	1646.07	1707.19	1718.28	1688.1	1666.03	1679	1646.07	0.976052	0.516962
P52479	Ubiquitin carboxyl-terminal hydrolase 10 OS=Mus musculus OX=10090 GN=Usp10 PE=1 SV=3	Usp10	87.022	35	17	17	755.403	1030.84	776.916	897.261	939.38	896.965	755.403	1030.84	776.916	897.261	939.38	896.965	1.0665	0.37998
P52480	Pyruvate kinase PKM OS=Mus musculus OX=10090 GN=Pkm PE=1 SV=4	Pkm	57.8449	83.4	54	52	74071	70315.2	70578.9	70342.9	68941.1	68192.4	74071	70315.2	70578.9	70342.9	68941.1	68192.4	0.965163	0.301659
P52482	Ubiquitin-conjugating enzyme E2 E1 OS=Mus musculus OX=10090 GN=Ube2e1 PE=1 SV=1	Ube2e1	21.3331	9.3	1	1	1443.09	1045.02	1388.26	1333.01	1173.52	1222.84	1443.09	1045.02	1388.26	1333.01	1173.52	1222.84	0.962078	0.729633
P52483	Ubiquitin-conjugating enzyme E2 E3 OS=Mus musculus OX=10090 GN=Ube2e3 PE=1 SV=2	Ube2e3	22.9126	29.5	3	3	314.831	268.531	204.445	267.701	239.127	228.314	314.831	268.531	204.445	267.701	239.127	228.314	0.933149	0.614678
P52503	NADH dehydrogenase [ubiquinone] iron-sulfur protein 6, mitochondrial OS=Mus musculus OX=10090 GN=Ndufs6 PE=1 SV=2	Ndufs6	13.0198	28.4	2	2	89.3268	78.3374	116.469	87.5143	102.406	63.889	89.3268	78.3374	116.469	87.5143	102.406	63.889	0.893275	0.449257
P52633	Signal transducer and transcription activator 6 OS=Mus musculus OX=10090 GN=Stat6 PE=1 SV=2	Stat6	93.4972	28.4	16	16	725.971	702	764.777	734.756	701.466	784.198	725.971	702	764.777	734.756	701.466	784.198	1.01262	0.810651
P52760	2-iminobutanoate/2-iminopropanoate deaminase OS=Mus musculus OX=10090 GN=Rida PE=1 SV=3	Rida	14.2554	51.9	5	5	300.813	297.464	290.2	293.501	298.732	244.124	300.813	297.464	290.2	293.501	298.732	244.124	0.941338	0.363452
P52825	Carnitine O-palmitoyltransferase 2, mitochondrial OS=Mus musculus OX=10090 GN=Cpt2 PE=1 SV=2	Cpt2	73.9805	16.3	7	7	80.7898	98.3672	88.3539	104.7	98.8945	86.9676	80.7898	98.3672	88.3539	104.7	98.8945	86.9676	1.08617	0.399564
P52875	Putative divalent cation/proton antiporter TMEM165 OS=Mus musculus OX=10090 GN=Tmem165 PE=1 SV=2	Tmem165	34.7906	18.9	3	3	295.482	289.482	287.843	312.665	286.216	300.852	295.482	289.482	287.843	312.665	286.216	300.852	1.03085	0.582364
P52912	Cytotoxic granule associated RNA binding protein TIA1 OS=Mus musculus OX=10090 GN=Tia1 PE=1 SV=1	Tia1	42.8	26.7	6	6	892.843	818.49	936.557	857.351	857.302	847.774	892.843	818.49	936.557	857.351	857.302	847.774	0.967724	0.529223
P52927	High mobility group protein HMGI-C OS=Mus musculus OX=10090 GN=Hmga2 PE=1 SV=1	Hmga2	11.8192	48.1	3	3	808.154	506.536	615.216	732.174	467.573	571.389	808.154	506.536	615.216	732.174	467.573	571.389	0.917732	0.555969
P53026	Large ribosomal subunit protein uL1 OS=Mus musculus OX=10090 GN=Rpl10a PE=1 SV=3	Rpl10a	24.9164	43.3	14	14	8489.61	8598.25	8984.47	8174.57	8368.82	8794.23	8489.61	8598.25	8984.47	8174.57	8368.82	8794.23	0.97182	0.45213
P53349	Mitogen-activated protein kinase kinase kinase 1 OS=Mus musculus OX=10090 GN=Map3k1 PE=1 SV=3	Map3k1	161.289	16.2	12	12	476.02	460.836	390.322	378.488	512.597	466.102	476.02	460.836	390.322	378.488	512.597	466.102	1.02261	0.840432
P53395	Lipoamide acyltransferase component of branched-chain alpha-keto acid dehydrogenase complex, mitochondrial OS=Mus musculus OX=10090 GN=Dbt PE=1 SV=2	Dbt	53.2465	42.7	11	11	585.659	569.613	582.869	490.228	558.394	544.857	585.659	569.613	582.869	490.228	558.394	544.857	0.916772	0.118333
P53564	Homeobox protein cut-like 1 OS=Mus musculus OX=10090 GN=Cux1 PE=1 SV=3	Cux1	165.596	33.1	33	20	501.374	575.562	490.53	520.771	538.572	521.078	501.374	575.562	490.53	520.771	538.572	521.078	1.00827	0.852397
P53612	Geranylgeranyl transferase type-2 subunit beta OS=Mus musculus OX=10090 GN=Rabggtb PE=1 SV=2	Rabggtb	37.8034	17.7	5	5	477.507	310.8	474.817	385.433	337.153	306.395	477.507	310.8	474.817	385.433	337.153	306.395	0.814632	0.146555
P53657	Pyruvate kinase PKLR OS=Mus musculus OX=10090 GN=Pklr PE=1 SV=1	Pklr	62.3087	5.1	3	3	542.843	479.176	599.529	426.253	479.126	770.877	542.843	479.176	599.529	426.253	479.126	770.877	1.03374	0.982597
P53668	LIM domain kinase 1 OS=Mus musculus OX=10090 GN=Limk1 PE=1 SV=1	Limk1	72.7932	9.6	4	4	62.9049	73.2096	73.1963	68.6166	80.9648	62.1659	62.9049	73.2096	73.1963	68.6166	80.9648	62.1659	1.01164	0.941967
P53762	Aryl hydrocarbon receptor nuclear translocator OS=Mus musculus OX=10090 GN=Arnt PE=1 SV=3	Arnt	86.9629	28.3	14	14	414.668	389.619	452.124	420.327	422.226	421.267	414.668	389.619	452.124	420.327	422.226	421.267	1.0059	0.888777
P53810	Phosphatidylinositol transfer protein alpha isoform OS=Mus musculus OX=10090 GN=Pitpna PE=1 SV=2	Pitpna	31.8934	63.1	19	19	3490.73	3035.25	3253.76	3063.97	3764.18	2751.9	3490.73	3035.25	3253.76	3063.97	3764.18	2751.9	0.979581	0.731015
P53811	Phosphatidylinositol transfer protein beta isoform OS=Mus musculus OX=10090 GN=Pitpnb PE=1 SV=2	Pitpnb	31.487	80.8	23	21	3636.76	3379.85	3325.55	3248.18	3223.55	3025.81	3636.76	3379.85	3325.55	3248.18	3223.55	3025.81	0.918333	0.0729037
P53986	Monocarboxylate transporter 1 OS=Mus musculus OX=10090 GN=Slc16a1 PE=1 SV=1	Slc16a1	53.2672	7.3	2	2	23.8317	34.5425	17.4798	45.8412	43.3744	22.2938	23.8317	34.5425	17.4798	45.8412	43.3744	22.2938	1.47005	0.177714
P53994	Ras-related protein Rab-2A OS=Mus musculus OX=10090 GN=Rab2a PE=1 SV=1	Rab2a	23.5475	56.1	10	4	522.196	401.563	471.788	416.024	402.626	373.337	522.196	401.563	471.788	416.024	402.626	373.337	0.854136	0.0681292
P53996	CCHC-type zinc finger nucleic acid binding protein OS=Mus musculus OX=10090 GN=Cnbp PE=1 SV=2	Cnbp	19.5918	73	17	17	5203.33	4544.23	5301.98	6018.51	5387.1	5395.2	5203.33	4544.23	5301.98	6018.51	5387.1	5395.2	1.11637	0.0690033
P54071	Isocitrate dehydrogenase [NADP], mitochondrial OS=Mus musculus OX=10090 GN=Idh2 PE=1 SV=3	Idh2	50.9062	48.9	21	21	2867.44	3606.02	3293.63	3439.42	3428.43	3700.26	2867.44	3606.02	3293.63	3439.42	3428.43	3700.26	1.08201	0.202264
P54103	DnaJ homolog subfamily C member 2 OS=Mus musculus OX=10090 GN=Dnajc2 PE=1 SV=2	Dnajc2	71.7218	43.3	24	24	2075.13	1971.3	1998.6	2113.03	2087.09	1985.96	2075.13	1971.3	1998.6	2113.03	2087.09	1985.96	1.02333	0.568141
P54227	Stathmin OS=Mus musculus OX=10090 GN=Stmn1 PE=1 SV=2	Stmn1	17.2745	33.6	7	5	6197.84	4089.36	5533.2	5502.34	5169.14	4654.18	6197.84	4089.36	5533.2	5502.34	5169.14	4654.18	0.968728	0.849732
P54254	Ataxin-1 OS=Mus musculus OX=10090 GN=Atxn1 PE=1 SV=2	Atxn1	83.7933	14.8	7	7	212.108	230.894	240.696	224.128	237.285	225.919	212.108	230.894	240.696	224.128	237.285	225.919	1.00531	0.918015
P54276	DNA mismatch repair protein Msh6 OS=Mus musculus OX=10090 GN=Msh6 PE=1 SV=3	Msh6	151.084	38.3	42	42	1450.92	1461.78	1450.82	1428.82	1505.04	1593.28	1450.92	1461.78	1450.82	1428.82	1505.04	1593.28	1.0375	0.419599
P54279	Mismatch repair endonuclease PMS2 OS=Mus musculus OX=10090 GN=Pms2 PE=2 SV=2	Pms2	95.2983	22.8	12	12	106.471	129.429	119.071	136.366	130.639	126.085	106.471	129.429	119.071	136.366	130.639	126.085	1.10739	0.218214
P54310	Hormone-sensitive lipase OS=Mus musculus OX=10090 GN=Lipe PE=1 SV=2	Lipe	83.3475	41.5	20	20	618.601	625.258	591.684	633.237	559.703	588.697	618.601	625.258	591.684	633.237	559.703	588.697	0.970632	0.551768
P54726	UV excision repair protein RAD23 homolog A OS=Mus musculus OX=10090 GN=Rad23a PE=1 SV=2	Rad23a	39.7065	71.1	14	12	5328.96	4016.33	5229.66	4064.19	3725.66	4236.47	5328.96	4016.33	5229.66	4064.19	3725.66	4236.47	0.825137	0.0400083
P54728	UV excision repair protein RAD23 homolog B OS=Mus musculus OX=10090 GN=Rad23b PE=1 SV=2	Rad23b	43.5126	48.8	12	12	9088.53	7330.41	8758.15	7795.61	7593.6	7362.02	9088.53	7330.41	8758.15	7795.61	7593.6	7362.02	0.903648	0.124992
P54731	FAS-associated factor 1 OS=Mus musculus OX=10090 GN=Faf1 PE=1 SV=2	Faf1	73.863	44.7	21	21	4809.35	4469.48	4810.21	4459.92	4566.43	4247.53	4809.35	4469.48	4810.21	4459.92	4566.43	4247.53	0.942143	0.168356
P54775	26S proteasome regulatory subunit 6B OS=Mus musculus OX=10090 GN=Psmc4 PE=1 SV=2	Psmc4	47.4083	74.4	29	29	7861.94	8106.95	7556.21	7990.01	7963.61	7731.58	7861.94	8106.95	7556.21	7990.01	7963.61	7731.58	1.00681	0.844236
P54818	Galactocerebrosidase OS=Mus musculus OX=10090 GN=Galc PE=1 SV=2	Galc	77.2565	23	7	7	70.9933	87.6878	73.9797	100.078	93.0947	79.4604	70.9933	87.6878	73.9797	100.078	93.0947	79.4604	1.17181	0.161021
P54822	Adenylosuccinate lyase OS=Mus musculus OX=10090 GN=Adsl PE=1 SV=2	Adsl	54.8662	64	25	25	10948.4	9355.74	10324.1	9978.39	9643.26	9160.06	10948.4	9355.74	10324.1	9978.39	9643.26	9160.06	0.939714	0.237438
P54823	Probable ATP-dependent RNA helicase DDX6 OS=Mus musculus OX=10090 GN=Ddx6 PE=1 SV=1	Ddx6	54.1916	68.1	25	25	4856.04	5475.16	4717.08	5451.45	5183	5060.12	4856.04	5475.16	4717.08	5451.45	5183	5060.12	1.04295	0.385185
P54987	Cis-aconitate decarboxylase OS=Mus musculus OX=10090 GN=Acod1 PE=1 SV=2	Acod1	53.7585	27.3	9	9	285.99	327.31	326.694	303.805	287.115	324.182	285.99	327.31	326.694	303.805	287.115	324.182	0.973519	0.68566
P55012	Solute carrier family 12 member 2 OS=Mus musculus OX=10090 GN=Slc12a2 PE=1 SV=2	Slc12a2	131.034	1.9	1	1	23.6908	38.8981	23.7839	10.3862	25.4686	35.9307	23.6908	38.8981	23.7839	10.3862	25.4686	35.9307	0.831113	0.413649
P55194	SH3 domain-binding protein 1 OS=Mus musculus OX=10090 GN=Sh3bp1 PE=1 SV=3	Sh3bp1	74.1725	58.1	29	29	1284.46	1447.03	1367.96	1405.54	1439.07	1439	1284.46	1447.03	1367.96	1405.54	1439.07	1439	1.04492	0.333045
P55200	Histone-lysine N-methyltransferase 2A OS=Mus musculus OX=10090 GN=Kmt2a PE=1 SV=3	Kmt2a	429.649	5.1	13	13	73.2673	90.6587	81.5876	77.604	109.423	89.286	73.2673	90.6587	81.5876	77.604	109.423	89.286	1.12545	0.349948
P55258	Ras-related protein Rab-8A OS=Mus musculus OX=10090 GN=Rab8a PE=1 SV=2	Rab8a	23.6682	5.8	1	1	145.612	112.661	142.439	108.277	117.004	121.996	145.612	112.661	142.439	108.277	117.004	121.996	0.86665	0.16664
P55264	Adenosine kinase OS=Mus musculus OX=10090 GN=Adk PE=1 SV=2	Adk	40.1487	67	23	23	2145.19	2375.67	2027.57	3045.61	2920.52	3260.96	2145.19	2375.67	2027.57	3045.61	2920.52	3260.96	1.40905	0.000145552
P55302	Alpha-2-macroglobulin receptor-associated protein OS=Mus musculus OX=10090 GN=Lrpap1 PE=1 SV=1	Lrpap1	42.215	37.2	13	13	838.306	631.292	696.201	679.779	691.989	637.821	838.306	631.292	696.201	679.779	691.989	637.821	0.927874	0.373178
P56213	FAD-linked sulfhydryl oxidase ALR OS=Mus musculus OX=10090 GN=Gfer PE=1 SV=2	Gfer	22.8765	23.7	8	8	1411.13	1183.83	1393.17	1258.92	1216.1	1166.62	1411.13	1183.83	1393.17	1258.92	1216.1	1166.62	0.913116	0.152894
P56389	Cytidine deaminase OS=Mus musculus OX=10090 GN=Cda PE=1 SV=2	Cda	16.1314	80.1	8	8	1267.8	1000.49	1240.75	1106.3	1105.93	1075.79	1267.8	1000.49	1240.75	1106.3	1105.93	1075.79	0.937011	0.384916
P56394	Cytochrome c oxidase copper chaperone OS=Mus musculus OX=10090 GN=Cox17 PE=1 SV=2	Cox17	6.78401	84.1	5	5	1474.47	1297.43	1485.36	1345.81	1368.83	1228.24	1474.47	1297.43	1485.36	1345.81	1368.83	1228.24	0.926157	0.189059
P56395	Cytochrome b5 OS=Mus musculus OX=10090 GN=Cyb5a PE=1 SV=2	Cyb5a	15.241	25.4	2	2	310.956	314.11	305.942	323.115	327.68	313.53	310.956	314.11	305.942	323.115	327.68	313.53	1.03579	0.492884
P56399	Ubiquitin carboxyl-terminal hydrolase 5 OS=Mus musculus OX=10090 GN=Usp5 PE=1 SV=1	Usp5	95.8333	63.1	44	44	9399.33	8173.33	8687.33	7182.09	7832.44	6750.22	9399.33	8173.33	8687.33	7182.09	7832.44	6750.22	0.828818	0.00630606
P56477	Interferon regulatory factor 5 OS=Mus musculus OX=10090 GN=Irf5 PE=1 SV=1	Irf5	56.005	51.5	18	18	678.564	788.004	653.9	726.239	713.991	704.988	678.564	788.004	653.9	726.239	713.991	704.988	1.01167	0.800373
P56480	ATP synthase subunit beta, mitochondrial OS=Mus musculus OX=10090 GN=Atp5f1b PE=1 SV=2	Atp5f1b	56.3005	65.6	21	21	1900.16	2081.61	1857.32	1923.05	1942.06	2045.98	1900.16	2081.61	1857.32	1923.05	1942.06	2045.98	1.01233	0.775692
P56542	Deoxyribonuclease-2-alpha OS=Mus musculus OX=10090 GN=Dnase2 PE=1 SV=1	Dnase2	38.8107	22.7	6	6	2201.07	1846.32	2343.94	1786.23	1838.29	2165.1	2201.07	1846.32	2343.94	1786.23	1838.29	2165.1	0.905855	0.221477
P56546	C-terminal-binding protein 2 OS=Mus musculus OX=10090 GN=Ctbp2 PE=1 SV=2	Ctbp2	48.9569	53	12	10	2724.28	2718.96	2455.61	2695.93	2674.56	2581.64	2724.28	2718.96	2455.61	2695.93	2674.56	2581.64	1.00675	0.860087
P56565	Protein S100-A1 OS=Mus musculus OX=10090 GN=S100a1 PE=1 SV=2	S100a1	10.5048	33	3	3	2524.04	1415.24	1483.44	1277.19	1426.76	1249.43	2524.04	1415.24	1483.44	1277.19	1426.76	1249.43	0.729038	0.0735787
P56581	G/T mismatch-specific thymine DNA glycosylase OS=Mus musculus OX=10090 GN=Tdg PE=1 SV=2	Tdg	46.8791	4	1	1	118.697	119.406	113.539	102.29	74.5361	119.868	118.697	119.406	113.539	102.29	74.5361	119.868	0.843741	0.156241
P56671	Myc-associated zinc finger protein OS=Mus musculus OX=10090 GN=Maz PE=1 SV=1	Maz	48.7699	8.8	3	3	81.211	74.2247	86.3877	63.5197	108.727	121.654	81.211	74.2247	86.3877	63.5197	108.727	121.654	1.21535	0.355585
P56931	Transcription factor E2F2 OS=Mus musculus OX=10090 GN=E2f2 PE=1 SV=2	E2f2	48.4992	3.4	1	1	60.0987	47.6295	45.7365	24.6955	61.8103	51.1827	60.0987	47.6295	45.7365	24.6955	61.8103	51.1827	0.897199	0.476218
P56959	RNA-binding protein FUS OS=Mus musculus OX=10090 GN=Fus PE=1 SV=1	Fus	52.6731	22	10	10	5922.3	4218.86	7395.63	4981.55	4259.88	4473.59	5922.3	4218.86	7395.63	4981.55	4259.88	4473.59	0.782071	0.106805
P56960	Exosome complex component 10 OS=Mus musculus OX=10090 GN=Exosc10 PE=1 SV=2	Exosc10	100.942	59.1	36	36	1951.08	2087.57	1772.9	1987.93	2021.37	2005.74	1951.08	2087.57	1772.9	1987.93	2021.37	2005.74	1.03502	0.467703
P57080	Ubiquitin carboxyl-terminal hydrolase 25 OS=Mus musculus OX=10090 GN=Usp25 PE=1 SV=2	Usp25	121.42	45.9	34	34	740.446	811.415	721.102	754.409	738.554	777.285	740.446	811.415	721.102	754.409	738.554	777.285	0.998805	0.997971
P57716	Nicastrin OS=Mus musculus OX=10090 GN=Ncstn PE=1 SV=3	Ncstn	78.492	21	10	10	845.111	571.429	822.901	603.114	550.243	605.69	845.111	571.429	822.901	603.114	550.243	605.69	0.785485	0.0508496
P57725	SAM domain-containing protein SAMSN-1 OS=Mus musculus OX=10090 GN=Samsn1 PE=1 SV=2	Samsn1	41.6011	39.8	11	10	715.906	652.026	636.989	622.915	622.199	646.486	715.906	652.026	636.989	622.915	622.199	646.486	0.943478	0.272507
P57776	Elongation factor 1-delta OS=Mus musculus OX=10090 GN=Eef1d PE=1 SV=3	Eef1d	31.293	66.9	19	17	20951.2	21279.5	20019.4	21018.9	19763.5	19559.8	20951.2	21279.5	20019.4	21018.9	19763.5	19559.8	0.969348	0.410242
P57780	Alpha-actinin-4 OS=Mus musculus OX=10090 GN=Actn4 PE=1 SV=1	Actn4	104.977	55.6	49	48	23916.5	21660.7	22436.4	21475.6	21614.3	19707	23916.5	21660.7	22436.4	21475.6	21614.3	19707	0.923301	0.0903211
P57787	Monocarboxylate transporter 4 OS=Mus musculus OX=10090 GN=Slc16a3 PE=1 SV=1	Slc16a3	50.3734	3.4	1	1	38.4544	66.1048	64.589	46.6572	43.6126	93.5832	38.4544	66.1048	64.589	46.6572	43.6126	93.5832	1.08693	0.836204
P58006	Sestrin-1 OS=Mus musculus OX=10090 GN=Sesn1 PE=1 SV=3	Sesn1	56.6372	23.8	10	10	242.328	295.729	248.997	297.487	285.714	276.627	242.328	295.729	248.997	297.487	285.714	276.627	1.09246	0.210058
P58043	Sestrin-2 OS=Mus musculus OX=10090 GN=Sesn2 PE=1 SV=1	Sesn2	54.3767	13.3	4	3	218.919	246.749	239.431	230.072	245.318	226.678	218.919	246.749	239.431	230.072	245.318	226.678	0.995701	0.953486
P58242	Acid sphingomyelinase-like phosphodiesterase 3b OS=Mus musculus OX=10090 GN=Smpdl3b PE=1 SV=1	Smpdl3b	51.5996	31.8	9	9	479.178	363.836	470.504	371.359	409.92	355.945	479.178	363.836	470.504	371.359	409.92	355.945	0.865785	0.128961
P58252	Elongation factor 2 OS=Mus musculus OX=10090 GN=Eef2 PE=1 SV=2	Eef2	95.314	73.7	63	63	73659.3	60431.7	68334.2	64939.5	58974.4	59781.8	73659.3	60431.7	68334.2	64939.5	58974.4	59781.8	0.907474	0.116327
P58269	Zinc finger protein DPF3 OS=Mus musculus OX=10090 GN=Dpf3 PE=1 SV=2	Dpf3	43.0702	3.7	1	1	1.98021	12.9264	9.1874	12.1879	13.9635	10.8198	1.98021	12.9264	9.1874	12.1879	13.9635	10.8198	1.53445	0.214455
P58281	Dynamin-like 120 kDa protein, mitochondrial OS=Mus musculus OX=10090 GN=Opa1 PE=1 SV=1	Opa1	111.339	15.8	10	10	351.952	454.777	355.612	409.739	428.009	404.5	351.952	454.777	355.612	409.739	428.009	404.5	1.06875	0.353964
P58283	E3 ubiquitin-protein ligase RNF216 OS=Mus musculus OX=10090 GN=Rnf216 PE=1 SV=3	Rnf216	97.6821	6.2	4	4	54.2806	47.7184	60.933	51.9487	42.9453	50.5631	54.2806	47.7184	60.933	51.9487	42.9453	50.5631	0.892748	0.379809
P58334	Krueppel-like factor 16 OS=Mus musculus OX=10090 GN=Klf16 PE=1 SV=2	Klf16	25.652	14.3	3	3	97.0081	97.8417	93.7268	96.2985	105.464	89.3717	97.0081	97.8417	93.7268	96.2985	105.464	89.3717	1.00886	0.936536
P58389	Serine/threonine-protein phosphatase 2A activator OS=Mus musculus OX=10090 GN=Ptpa PE=1 SV=1	Ptpa	36.7101	69.3	18	18	10007.9	8966.42	9458.38	9216.39	9035.13	8713.47	10007.9	8966.42	9458.38	9216.39	9035.13	8713.47	0.948379	0.223058
P58404	Striatin-4 OS=Mus musculus OX=10090 GN=Strn4 PE=1 SV=2	Strn4	81.6451	38.4	17	16	1384.4	1354.9	1196.38	1300.47	1350.72	1274.93	1384.4	1354.9	1196.38	1300.47	1350.72	1274.93	0.997571	0.989442
P58462	Forkhead box protein P1 OS=Mus musculus OX=10090 GN=Foxp1 PE=1 SV=1	Foxp1	78.8333	11.8	6	6	96.995	128.733	99.8401	120.634	99.3256	111.226	96.995	128.733	99.8401	120.634	99.3256	111.226	1.01725	0.8324
P58501	PAX3- and PAX7-binding protein 1 OS=Mus musculus OX=10090 GN=Paxbp1 PE=1 SV=3	Paxbp1	104.836	17.7	11	11	155.581	184.472	154.11	202.51	168.556	154.752	155.581	184.472	154.11	202.51	168.556	154.752	1.06406	0.529477
P58771	Tropomyosin alpha-1 chain OS=Mus musculus OX=10090 GN=Tpm1 PE=1 SV=1	Tpm1	32.6805	9.9	4	4	392.35	303.862	400.343	318.634	290.16	311.368	392.35	303.862	400.343	318.634	290.16	311.368	0.83914	0.067877
P58801	Receptor-interacting serine/threonine-protein kinase 2 OS=Mus musculus OX=10090 GN=Ripk2 PE=1 SV=1	Ripk2	60.4001	54.9	18	18	994.007	882.13	934.114	838.402	862.313	808.592	994.007	882.13	934.114	838.402	862.313	808.592	0.892912	0.0441349
P59016	Vacuolar protein sorting-associated protein 33B OS=Mus musculus OX=10090 GN=Vps33b PE=1 SV=1	Vps33b	70.5263	33.2	16	16	730.371	838.757	774.172	790.872	802.94	860.475	730.371	838.757	774.172	790.872	802.94	860.475	1.04736	0.385616
P59108	Copine-2 OS=Mus musculus OX=10090 GN=Cpne2 PE=1 SV=1	Cpne2	61.0357	4.6	1	1	35.8892	41.9575	40.1031	52.5701	46.2655	37.7374	35.8892	41.9575	40.1031	52.5701	46.2655	37.7374	1.15789	0.334257
P59110	Sentrin-specific protease 1 OS=Mus musculus OX=10090 GN=Senp1 PE=1 SV=1	Senp1	72.5106	13	5	5	139.568	156.215	137.63	195.016	115.08	151.735	139.568	156.215	137.63	195.016	115.08	151.735	1.06557	0.746215
P59113	Fermitin family homolog 1 OS=Mus musculus OX=10090 GN=Fermt1 PE=1 SV=4	Fermt1	76.9414	1	1	1	351.63	329.885	272.328	267.494	246.027	349.482	351.63	329.885	272.328	267.494	246.027	349.482	0.904764	0.334976
P59114	mRNA (2'-O-methyladenosine-N(6)-)-methyltransferase OS=Mus musculus OX=10090 GN=Pcif1 PE=1 SV=1	Pcif1	80.5045	26.2	12	12	293.676	357.334	352.817	334.644	324.397	343.572	293.676	357.334	352.817	334.644	324.397	343.572	0.99879	0.971159
P59158	Solute carrier family 12 member 3 OS=Mus musculus OX=10090 GN=Slc12a3 PE=1 SV=1	Slc12a3	110.694	1.4	1	1	342.529	470.219	324.986	410.296	443.511	252.177	342.529	470.219	324.986	410.296	443.511	252.177	0.972095	0.783132
P59326	YTH domain-containing family protein 1 OS=Mus musculus OX=10090 GN=Ythdf1 PE=1 SV=1	Ythdf1	60.8786	19.1	6	4	638.607	720.926	636.719	644.381	671.417	710.539	638.607	720.926	636.719	644.381	671.417	710.539	1.01507	0.773683
P59328	WD repeat and HMG-box DNA-binding protein 1 OS=Mus musculus OX=10090 GN=Wdhd1 PE=1 SV=2	Wdhd1	124.254	45.4	32	32	725.2	863.155	731.53	790.942	778.57	788.437	725.2	863.155	731.53	790.942	778.57	788.437	1.01641	0.735969
P59438	BLOC-2 complex member HPS5 OS=Mus musculus OX=10090 GN=Hps5 PE=1 SV=2	Hps5	126.337	29.7	25	25	265.149	313.491	276.877	294.486	311.468	295.843	265.149	313.491	276.877	294.486	311.468	295.843	1.0541	0.39584
P59672	Ankyrin repeat and SAM domain-containing protein 1A OS=Mus musculus OX=10090 GN=Anks1a PE=1 SV=3	Anks1a	125.242	15.5	13	13	205.791	189.594	170.403	192.713	157.182	171.074	205.791	189.594	170.403	192.713	157.182	171.074	0.920785	0.328523
P59759	Myocardin-related transcription factor B OS=Mus musculus OX=10090 GN=Mrtfb PE=1 SV=1	Mrtfb	117.547	18.6	12	12	679.006	716.745	676.899	654.997	649.749	667.736	679.006	716.745	676.899	654.997	649.749	667.736	0.951671	0.282451
P59764	Dedicator of cytokinesis protein 4 OS=Mus musculus OX=10090 GN=Dock4 PE=1 SV=1	Dock4	226.55	11.6	15	15	209.264	214.171	181.543	197.033	185.132	198.058	209.264	214.171	181.543	197.033	185.132	198.058	0.959082	0.573544
P59941	NAD-dependent protein deacylase sirtuin-6 OS=Mus musculus OX=10090 GN=Sirt6 PE=1 SV=1	Sirt6	36.9196	6.9	1	1	27.8575	34.9564	35.3832	43.1638	50.2339	44.8428	27.8575	34.9564	35.3832	43.1638	50.2339	44.8428	1.40779	0.0327088
P59997	Lysine-specific demethylase 2A OS=Mus musculus OX=10090 GN=Kdm2a PE=1 SV=2	Kdm2a	132.68	13.3	10	9	111.151	100.723	92.5956	111.382	100.682	107.304	111.151	100.723	92.5956	111.382	100.682	107.304	1.04893	0.565346
P60122	RuvB-like 1 OS=Mus musculus OX=10090 GN=Ruvbl1 PE=1 SV=1	Ruvbl1	50.214	71.7	24	24	10480.4	9680.39	10180.9	9414.86	9342.67	9405.43	10480.4	9680.39	10180.9	9414.86	9342.67	9405.43	0.928195	0.0652731
P60229	Eukaryotic translation initiation factor 3 subunit E OS=Mus musculus OX=10090 GN=Eif3e PE=1 SV=1	Eif3e	52.2208	64.9	26	26	5987.8	6869.46	5998.96	6858.5	6473.73	6865.5	5987.8	6869.46	5998.96	6858.5	6473.73	6865.5	1.07114	0.16871
P60330	Separin OS=Mus musculus OX=10090 GN=Espl1 PE=1 SV=1	Espl1	233.035	22.8	29	29	318.791	285.824	319.608	286.98	290.286	302.198	318.791	285.824	319.608	286.98	290.286	302.198	0.951571	0.409244
P60335	Poly(rC)-binding protein 1 OS=Mus musculus OX=10090 GN=Pcbp1 PE=1 SV=1	Pcbp1	37.4978	69.1	13	13	10966.9	8023.64	9764.75	8766.47	6964.56	8182.6	10966.9	8023.64	9764.75	8766.47	6964.56	8182.6	0.831626	0.0659428
P60487	Chronophin OS=Mus musculus OX=10090 GN=Pdxp PE=1 SV=1	Pdxp	31.5119	55.8	11	11	815.297	698.768	718.689	586.376	622.497	512.702	815.297	698.768	718.689	586.376	622.497	512.702	0.771054	0.00398534
P60521	Gamma-aminobutyric acid receptor-associated protein-like 2 OS=Mus musculus OX=10090 GN=Gabarapl2 PE=1 SV=1	Gabarapl2	13.6668	22.2	2	2	537.718	548.534	663.931	558.272	460.161	474.854	537.718	548.534	663.931	558.272	460.161	474.854	0.853218	0.0696291
P60605	Ubiquitin-conjugating enzyme E2 G2 OS=Mus musculus OX=10090 GN=Ube2g2 PE=1 SV=1	Ube2g2	18.5663	9.1	1	1	45.571	56.7979	63.5142	66.0054	66.3294	56.5474	45.571	56.7979	63.5142	66.0054	66.3294	56.5474	1.13865	0.295698
P60670	Nuclear protein localization protein 4 homolog OS=Mus musculus OX=10090 GN=Nploc4 PE=1 SV=3	Nploc4	68.0172	58.7	23	23	2300.64	1725.75	2554.46	2001	1838.29	1859.6	2300.64	1725.75	2554.46	2001	1838.29	1859.6	0.865981	0.185137
P60710	Actin, cytoplasmic 1 OS=Mus musculus OX=10090 GN=Actb PE=1 SV=1	Actb	41.7367	89.9	32	1	62818.5	60836.7	53116.4	58669	53356.4	57719.7	62818.5	60836.7	53116.4	58669	53356.4	57719.7	0.960251	0.464352
P60762	Mortality factor 4-like protein 1 OS=Mus musculus OX=10090 GN=Morf4l1 PE=1 SV=2	Morf4l1	41.4926	42.3	10	10	1081.71	1180.2	1212.31	1001.38	1144.56	1155.52	1081.71	1180.2	1212.31	1001.38	1144.56	1155.52	0.950271	0.370602
P60766	Cell division control protein 42 homolog OS=Mus musculus OX=10090 GN=Cdc42 PE=1 SV=2	Cdc42	21.2586	53.9	8	8	8632.92	6760.43	7897.62	7293.69	6817.1	6567.96	8632.92	6760.43	7897.62	7293.69	6817.1	6567.96	0.887844	0.102893
P60824	Cold-inducible RNA-binding protein OS=Mus musculus OX=10090 GN=Cirbp PE=1 SV=1	Cirbp	18.607	33.1	4	4	209.714	225.221	257.448	194.303	221.776	169.254	209.714	225.221	257.448	194.303	221.776	169.254	0.845387	0.0858688
P60840	Alpha-endosulfine OS=Mus musculus OX=10090 GN=Ensa PE=1 SV=1	Ensa	13.335	46.3	5	5	3166.63	2802.48	2947.02	2856.47	2911.92	2566.51	3166.63	2802.48	2947.02	2856.47	2911.92	2566.51	0.934812	0.21055
P60843	Eukaryotic initiation factor 4A-I OS=Mus musculus OX=10090 GN=Eif4a1 PE=1 SV=1	Eif4a1	46.1539	41.6	19	19	14594.5	16414.5	15392	15605.4	15813.2	15744.3	14594.5	16414.5	15392	15605.4	15813.2	15744.3	1.01642	0.662151
P60867	Small ribosomal subunit protein uS10 OS=Mus musculus OX=10090 GN=Rps20 PE=1 SV=1	Rps20	13.3727	29.4	5	5	8363.32	8619.73	8538.61	8309.94	8467.6	8448.72	8363.32	8619.73	8538.61	8309.94	8467.6	8448.72	0.988425	0.725026
P61021	Ras-related protein Rab-5B OS=Mus musculus OX=10090 GN=Rab5b PE=1 SV=1	Rab5b	23.7068	26.5	4	4	270.569	196.238	250.235	194.817	210.328	205.884	270.569	196.238	250.235	194.817	210.328	205.884	0.85215	0.120371
P61022	Calcineurin B homologous protein 1 OS=Mus musculus OX=10090 GN=Chp1 PE=1 SV=2	Chp1	22.4321	16.4	2	2	131.007	172.432	144.265	154.365	151.194	152.681	131.007	172.432	144.265	154.365	151.194	152.681	1.02354	0.728868
P61027	Ras-related protein Rab-10 OS=Mus musculus OX=10090 GN=Rab10 PE=1 SV=1	Rab10	22.5409	27.5	6	6	279.206	262.161	236.576	259.446	290.364	264.543	279.206	262.161	236.576	259.446	290.364	264.543	1.0468	0.49168
P61028	Ras-related protein Rab-8B OS=Mus musculus OX=10090 GN=Rab8b PE=1 SV=1	Rab8b	23.6031	12.6	2	2	240.087	275.981	239.569	261.323	307.525	226.202	240.087	275.981	239.569	261.323	307.525	226.202	1.05216	0.614599
P61079	Ubiquitin-conjugating enzyme E2 D3 OS=Mus musculus OX=10090 GN=Ube2d3 PE=1 SV=1	Ube2d3	16.6872	36.1	3	1	2949.13	3464.19	3360.27	3071.05	2927.38	3000.43	2949.13	3464.19	3360.27	3071.05	2927.38	3000.43	0.920732	0.137259
P61080	Ubiquitin-conjugating enzyme E2 D1 OS=Mus musculus OX=10090 GN=Ube2d1 PE=1 SV=1	Ube2d1	16.602	18.4	1	1	58.6371	96.161	55.7795	84.3879	74.4779	59.8934	58.6371	96.161	55.7795	84.3879	74.4779	59.8934	1.03885	0.724916
P61087	Ubiquitin-conjugating enzyme E2 K OS=Mus musculus OX=10090 GN=Ube2k PE=1 SV=3	Ube2k	22.4066	78	13	13	12636.4	9837.17	12012.1	10623.2	9811.8	9989.89	12636.4	9837.17	12012.1	10623.2	9811.8	9989.89	0.882246	0.0952322
P61089	Ubiquitin-conjugating enzyme E2 N OS=Mus musculus OX=10090 GN=Ube2n PE=1 SV=1	Ube2n	17.1378	67.1	8	8	13233.5	11839	12838.8	12808.4	12280.2	10897.2	13233.5	11839	12838.8	12808.4	12280.2	10897.2	0.94921	0.325727
P61092	E3 ubiquitin-protein ligase SIAH1A OS=Mus musculus OX=10090 GN=Siah1a PE=1 SV=1	Siah1a	31.1369	22	4	1	94.813	92.5251	79.427	99.7199	93.5715	92.2972	94.813	92.5251	79.427	99.7199	93.5715	92.2972	1.07056	0.437381
P61161	Actin-related protein 2 OS=Mus musculus OX=10090 GN=Actr2 PE=1 SV=1	Actr2	44.7608	42.4	16	16	9386.94	7296.58	8526.56	7420.15	7376.21	6893.7	9386.94	7296.58	8526.56	7420.15	7376.21	6893.7	0.860373	0.0464005
P61202	COP9 signalosome complex subunit 2 OS=Mus musculus OX=10090 GN=Cops2 PE=1 SV=1	Cops2	51.5967	58.5	22	22	3261.3	2622.94	3105	2697.39	2587.95	2405.84	3261.3	2622.94	3105	2697.39	2587.95	2405.84	0.855599	0.0372801
P61222	ATP-binding cassette sub-family E member 1 OS=Mus musculus OX=10090 GN=Abce1 PE=1 SV=1	Abce1	67.3143	51.9	24	24	5040.71	5575.24	4989.47	5376.29	5245.1	5581.21	5040.71	5575.24	4989.47	5376.29	5245.1	5581.21	1.03827	0.388101
P61226	Ras-related protein Rap-2b OS=Mus musculus OX=10090 GN=Rap2b PE=1 SV=1	Rap2b	20.5043	8.7	1	1	20.6456	18.3012	39.7829	41.4696	23.7879	27.0994	20.6456	18.3012	39.7829	41.4696	23.7879	27.0994	1.17309	0.468334
P61255	Large ribosomal subunit protein uL24 OS=Mus musculus OX=10090 GN=Rpl26 PE=1 SV=1	Rpl26	17.2582	36.6	10	10	9641.77	9715.46	10204.1	11015.2	9997.83	12402	9641.77	9715.46	10204.1	11015.2	9997.83	12402	1.13036	0.0602001
P61290	Proteasome activator complex subunit 3 OS=Mus musculus OX=10090 GN=Psme3 PE=1 SV=1	Psme3	29.506	63.4	15	15	7086.92	5609.6	6400.38	5688.3	5284.13	4824.73	7086.92	5609.6	6400.38	5688.3	5284.13	4824.73	0.82721	0.0210548
P61358	Large ribosomal subunit protein eL27 OS=Mus musculus OX=10090 GN=Rpl27 PE=1 SV=2	Rpl27	15.7977	37.5	5	5	20213.9	20478.7	20376.1	19964.3	19967.6	20626.5	20213.9	20478.7	20376.1	19964.3	19967.6	20626.5	0.991644	0.790493
P61406	Telomerase-binding protein EST1A OS=Mus musculus OX=10090 GN=Smg6 PE=1 SV=1	Smg6	160.496	12.1	11	11	77.6386	61.873	63.19	85.1772	66.3083	66.7587	77.6386	61.873	63.19	85.1772	66.3083	66.7587	1.07668	0.548596
P61460	GATOR1 complex protein DEPDC5 OS=Mus musculus OX=10090 GN=Depdc5 PE=1 SV=2	Depdc5	180.379	14.6	15	15	168.713	178.069	200.1	197.384	172.072	184.966	168.713	178.069	200.1	197.384	172.072	184.966	1.01379	0.843664
P61514	Large ribosomal subunit protein eL43 OS=Mus musculus OX=10090 GN=Rpl37a PE=1 SV=2	Rpl37a	10.2752	52.2	5	5	5627.98	5180.56	5340.04	5610.59	4714.62	4076.53	5627.98	5180.56	5340.04	5610.59	4714.62	4076.53	0.891827	0.135034
P61750	ADP-ribosylation factor 4 OS=Mus musculus OX=10090 GN=Arf4 PE=1 SV=2	Arf4	20.3966	23.9	3	3	766.793	764.863	679.998	727.957	589.188	482.979	766.793	764.863	679.998	727.957	589.188	482.979	0.813927	0.0519755
P61957	Small ubiquitin-related modifier 2 OS=Mus musculus OX=10090 GN=Sumo2 PE=1 SV=1	Sumo2	10.8712	14.7	2	2	1674.43	1312.71	1500.87	1906.63	1759.21	1785.61	1674.43	1312.71	1500.87	1906.63	1759.21	1785.61	1.21467	0.0130515
P61961	Ubiquitin-fold modifier 1 OS=Mus musculus OX=10090 GN=Ufm1 PE=1 SV=1	Ufm1	9.11758	58.8	3	3	2548.04	1808.13	2562.18	1994.11	2015.48	1588.95	2548.04	1808.13	2562.18	1994.11	2015.48	1588.95	0.809231	0.080932
P61965	WD repeat-containing protein 5 OS=Mus musculus OX=10090 GN=Wdr5 PE=1 SV=1	Wdr5	36.5885	62	12	12	2483.34	2494.19	2500.79	2614.86	2546.61	2510.97	2483.34	2494.19	2500.79	2614.86	2546.61	2510.97	1.02596	0.485539
P61967	AP-1 complex subunit sigma-1A OS=Mus musculus OX=10090 GN=Ap1s1 PE=1 SV=1	Ap1s1	18.733	33.5	5	4	3624.08	3635.02	3612.01	3450.19	3389.03	3297.06	3624.08	3635.02	3612.01	3450.19	3389.03	3297.06	0.932405	0.073196
P61969	LIM domain transcription factor LMO4 OS=Mus musculus OX=10090 GN=Lmo4 PE=1 SV=1	Lmo4	17.9937	12.1	1	1	62.6043	60.9854	92.4778	80.7056	84.4552	61.7486	62.6043	60.9854	92.4778	80.7056	84.4552	61.7486	1.05018	0.694041
P61979	Heterogeneous nuclear ribonucleoprotein K OS=Mus musculus OX=10090 GN=Hnrnpk PE=1 SV=1	Hnrnpk	50.9762	57.2	23	23	27468.6	26801.7	26715.6	27180	24730.7	25659.4	27468.6	26801.7	26715.6	27180	24730.7	25659.4	0.957822	0.256017
P61982	14-3-3 protein gamma OS=Mus musculus OX=10090 GN=Ywhag PE=1 SV=2	Ywhag	28.3026	57.5	13	13	38938.1	30829.5	38520.3	32771	30084.5	30391.9	38938.1	30829.5	38520.3	32771	30084.5	30391.9	0.861105	0.0517227
P62069	Ubiquitin carboxyl-terminal hydrolase 46 OS=Mus musculus OX=10090 GN=Usp46 PE=1 SV=1	Usp46	42.4424	2.2	1	1	21.3635	38.7148	45.2523	37.3563	42.2365	45.6312	21.3635	38.7148	45.2523	37.3563	42.2365	45.6312	1.18887	0.317309
P62071	Ras-related protein R-Ras2 OS=Mus musculus OX=10090 GN=Rras2 PE=1 SV=1	Rras2	23.3996	20.6	3	2	110.586	119.56	148.817	99.7546	131.986	108.314	110.586	119.56	148.817	99.7546	131.986	108.314	0.897329	0.350238
P62082	Small ribosomal subunit protein eS7 OS=Mus musculus OX=10090 GN=Rps7 PE=1 SV=1	Rps7	22.1269	52.6	8	8	26343	26130.8	25689.9	24929.3	23786.2	24900.9	26343	26130.8	25689.9	24929.3	23786.2	24900.9	0.941823	0.0963064
P62137	Serine/threonine-protein phosphatase PP1-alpha catalytic subunit OS=Mus musculus OX=10090 GN=Ppp1ca PE=1 SV=1	Ppp1ca	37.5401	21.2	4	4	1423.4	1203.42	1455.9	1484.77	1424.46	1491.13	1423.4	1203.42	1455.9	1484.77	1424.46	1491.13	1.0778	0.201149
P62141	Serine/threonine-protein phosphatase PP1-beta catalytic subunit OS=Mus musculus OX=10090 GN=Ppp1cb PE=1 SV=3	Ppp1cb	37.1868	30.9	7	7	1344.33	1388.18	1298.65	1292.9	1356.14	1355.05	1344.33	1388.18	1298.65	1292.9	1356.14	1355.05	0.993285	0.87376
P62192	26S proteasome regulatory subunit 4 OS=Mus musculus OX=10090 GN=Psmc1 PE=1 SV=1	Psmc1	49.1845	65.9	22	22	6641.72	6997.25	6516.51	7137.67	6673.48	7105.23	6641.72	6997.25	6516.51	7137.67	6673.48	7105.23	1.03775	0.355532
P62196	26S proteasome regulatory subunit 8 OS=Mus musculus OX=10090 GN=Psmc5 PE=1 SV=1	Psmc5	45.626	66.5	28	28	6094.64	6537.88	6056.94	5756.36	5759.19	5428.62	6094.64	6537.88	6056.94	5756.36	5759.19	5428.62	0.906617	0.0338409
P62242	Small ribosomal subunit protein eS8 OS=Mus musculus OX=10090 GN=Rps8 PE=1 SV=2	Rps8	24.2052	62	16	16	16511.8	15873.6	11968.1	15200.4	15098.9	14889.5	16511.8	15873.6	11968.1	15200.4	15098.9	14889.5	1.01883	0.72035
P62245	Small ribosomal subunit protein uS8 OS=Mus musculus OX=10090 GN=Rps15a PE=1 SV=2	Rps15a	14.8395	70	11	11	11843.5	14409.9	9009.1	13367.7	13355.6	13834.3	11843.5	14409.9	9009.1	13367.7	13355.6	13834.3	1.15016	0.152204
P62257	Ubiquitin-conjugating enzyme E2 H OS=Mus musculus OX=10090 GN=Ube2h PE=1 SV=1	Ube2h	20.6552	31.1	5	5	843.16	673.832	744.693	917.023	803.13	838.767	843.16	673.832	744.693	917.023	803.13	838.767	1.13142	0.0906071
P62259	14-3-3 protein epsilon OS=Mus musculus OX=10090 GN=Ywhae PE=1 SV=1	Ywhae	29.1739	70.6	24	24	24324.3	17902.3	22941.7	19223.9	17677.6	16758.9	24324.3	17902.3	22941.7	19223.9	17677.6	16758.9	0.823413	0.0408154
P62264	Small ribosomal subunit protein uS11 OS=Mus musculus OX=10090 GN=Rps14 PE=1 SV=3	Rps14	16.2727	72.2	12	12	19595.2	17887.3	19774.1	18888.5	16013.8	17463.2	19595.2	17887.3	19774.1	18888.5	16013.8	17463.2	0.914577	0.107111
P62267	Small ribosomal subunit protein uS12 OS=Mus musculus OX=10090 GN=Rps23 PE=1 SV=3	Rps23	15.8076	43.4	6	6	10210	9768.1	10903.6	9854.45	8945.25	9125.99	10210	9768.1	10903.6	9854.45	8945.25	9125.99	0.90428	0.047678
P62270	Small ribosomal subunit protein uS13 OS=Mus musculus OX=10090 GN=Rps18 PE=1 SV=3	Rps18	17.7187	46.1	11	11	21653.8	25984.5	22141.7	24790.2	24956.4	26788.5	21653.8	25984.5	22141.7	24790.2	24956.4	26788.5	1.0968	0.108362
P62281	Small ribosomal subunit protein uS17 OS=Mus musculus OX=10090 GN=Rps11 PE=1 SV=3	Rps11	18.4307	52.5	13	13	12445.8	13992.4	12344.7	13313	13522.9	13618.1	12445.8	13992.4	12344.7	13313	13522.9	13618.1	1.04309	0.323624
P62301	Small ribosomal subunit protein uS15 OS=Mus musculus OX=10090 GN=Rps13 PE=1 SV=2	Rps13	17.2223	37.7	7	7	14626.3	12357.8	14215.9	13666.6	10942.8	11480.4	14626.3	12357.8	14215.9	13666.6	10942.8	11480.4	0.875966	0.0781942
P62315	Small nuclear ribonucleoprotein Sm D1 OS=Mus musculus OX=10090 GN=Snrpd1 PE=1 SV=1	Snrpd1	13.2816	54.6	5	5	4530.95	3343.28	3785.83	3296.04	3603.35	3157.36	4530.95	3343.28	3785.83	3296.04	3603.35	3157.36	0.862496	0.094243
P62317	Small nuclear ribonucleoprotein Sm D2 OS=Mus musculus OX=10090 GN=Snrpd2 PE=1 SV=1	Snrpd2	13.5269	65.3	9	9	9146.39	7711.69	10038.5	8167.91	7446.02	7324.02	9146.39	7711.69	10038.5	8167.91	7446.02	7324.02	0.85282	0.0479369
P62320	Small nuclear ribonucleoprotein Sm D3 OS=Mus musculus OX=10090 GN=Snrpd3 PE=1 SV=1	Snrpd3	13.9162	49.2	5	5	3838.95	3310.3	4917.36	3124.13	3366.7	3476.44	3838.95	3310.3	4917.36	3124.13	3366.7	3476.44	0.82602	0.0807298
P62331	ADP-ribosylation factor 6 OS=Mus musculus OX=10090 GN=Arf6 PE=1 SV=2	Arf6	20.0821	50.3	6	6	222.32	281.601	246.913	246.989	218.918	256.049	222.32	281.601	246.913	246.989	218.918	256.049	0.961538	0.647757
P62340	TATA box-binding protein-like 1 OS=Mus musculus OX=10090 GN=Tbpl1 PE=1 SV=1	Tbpl1	20.8865	52.2	8	8	911.326	818.942	896.152	888.121	895.355	875.933	911.326	818.942	896.152	888.121	895.355	875.933	1.01256	0.772588
P62482	Voltage-gated potassium channel subunit beta-2 OS=Mus musculus OX=10090 GN=Kcnab2 PE=1 SV=1	Kcnab2	41.0213	64.9	18	15	5334.03	5309.49	5201.67	5088.96	5065.54	4953.95	5334.03	5309.49	5201.67	5088.96	5065.54	4953.95	0.953505	0.184577
P62484	Abl interactor 2 OS=Mus musculus OX=10090 GN=Abi2 PE=1 SV=1	Abi2	49.3872	23.8	8	5	541.959	530.21	531.509	502.58	500.119	469.881	541.959	530.21	531.509	502.58	500.119	469.881	0.918252	0.0950363
P62631	Elongation factor 1-alpha 2 OS=Mus musculus OX=10090 GN=Eef1a2 PE=1 SV=1	Eef1a2	50.4542	47.1	18	2	74789.8	74483.4	73614	73800.6	64640	67618.4	74789.8	74483.4	73614	73800.6	64640	67618.4	0.924499	0.0791263
P62702	Small ribosomal subunit protein eS4 OS=Mus musculus OX=10090 GN=Rps4x PE=1 SV=2	Rps4x	29.5977	51	13	13	27448.4	27346.9	26913.6	27032.8	27193.6	25907.5	27448.4	27346.9	26913.6	27032.8	27193.6	25907.5	0.980725	0.553041
P62715	Serine/threonine-protein phosphatase 2A catalytic subunit beta isoform OS=Mus musculus OX=10090 GN=Ppp2cb PE=1 SV=1	Ppp2cb	35.5751	50.5	13	2	9603.34	9178.04	9002.18	8814.77	8700	8330.25	9603.34	9178.04	9002.18	8814.77	8700	8330.25	0.930227	0.0766961
P62717	Large ribosomal subunit protein eL20 OS=Mus musculus OX=10090 GN=Rpl18a PE=1 SV=1	Rpl18a	20.7323	42.6	10	10	16934.7	15114.5	16822.7	15547.8	14194.8	13751.5	16934.7	15114.5	16822.7	15547.8	14194.8	13751.5	0.889962	0.0380401
P62737	Actin, aortic smooth muscle OS=Mus musculus OX=10090 GN=Acta2 PE=1 SV=1	Acta2	42.0089	29.4	8	0	16319.5	18629.3	17317.3	17771.1	17035.2	16792.6	16319.5	18629.3	17317.3	17771.1	17035.2	16792.6	0.987235	0.787596
P62743	AP-2 complex subunit sigma OS=Mus musculus OX=10090 GN=Ap2s1 PE=1 SV=1	Ap2s1	17.0177	43	6	6	1009.36	1347.7	1058.72	1205.22	1219.12	1164.4	1009.36	1347.7	1058.72	1205.22	1219.12	1164.4	1.05064	0.455362
P62746	Rho-related GTP-binding protein RhoB OS=Mus musculus OX=10090 GN=Rhob PE=1 SV=1	Rhob	22.1234	33.2	3	3	2123.52	2042.99	2359.82	1791.69	1066	932.188	2123.52	2042.99	2359.82	1791.69	1066	932.188	0.580706	0.0038698
P62751	Large ribosomal subunit protein uL23 OS=Mus musculus OX=10090 GN=Rpl23a PE=1 SV=1	Rpl23a	17.6951	44.2	10	10	15619	16576.3	16239.2	15862.7	15361.7	15865.5	15619	16576.3	16239.2	15862.7	15361.7	15865.5	0.972239	0.425418
P62754	Small ribosomal subunit protein eS6 OS=Mus musculus OX=10090 GN=Rps6 PE=1 SV=1	Rps6	28.6806	41	11	11	15224.6	12417.3	23329	12209.3	11065.6	11926.2	15224.6	12417.3	23329	12209.3	11065.6	11926.2	0.690611	0.0367343
P62774	Myotrophin OS=Mus musculus OX=10090 GN=Mtpn PE=1 SV=2	Mtpn	12.8608	75.4	8	8	13913.6	13553.5	9831.37	12838.2	13532.4	11952.2	13913.6	13553.5	9831.37	12838.2	13532.4	11952.2	1.02746	0.676445
P62806	Histone H4 OS=Mus musculus OX=10090 GN=H4c1 PE=1 SV=2	H4c1	11.3673	52.4	8	8	15272.8	14868.6	15051.2	13146	13937.7	12446.5	15272.8	14868.6	15051.2	13146	13937.7	12446.5	0.874703	0.00748188
P62814	V-type proton ATPase subunit B, brain isoform OS=Mus musculus OX=10090 GN=Atp6v1b2 PE=1 SV=1	Atp6v1b2	56.5508	74.4	30	23	7336.95	7041.93	7283.93	6697.49	6648.36	6866.19	7336.95	7041.93	7283.93	6697.49	6648.36	6866.19	0.93303	0.0697484
P62821	Ras-related protein Rab-1A OS=Mus musculus OX=10090 GN=Rab1A PE=1 SV=3	Rab1A	22.6777	55.6	8	6	3008.9	2496.65	3058.24	2672.24	2592.04	2578.43	3008.9	2496.65	3058.24	2672.24	2592.04	2578.43	0.915799	0.178398
P62827	GTP-binding nuclear protein Ran OS=Mus musculus OX=10090 GN=Ran PE=1 SV=3	Ran	24.4231	66.7	18	10	28393.3	31933	28557.7	26228.7	30360.8	26932.9	28393.3	31933	28557.7	26228.7	30360.8	26932.9	0.939678	0.250155
P62830	Large ribosomal subunit protein uL14 OS=Mus musculus OX=10090 GN=Rpl23 PE=1 SV=1	Rpl23	14.8654	67.9	12	12	11573.2	11181.7	13453.9	10741	10714.4	10857.1	11573.2	11181.7	13453.9	10741	10714.4	10857.1	0.892395	0.0575265
P62835	Ras-related protein Rap-1A OS=Mus musculus OX=10090 GN=Rap1a PE=1 SV=1	Rap1a	20.9872	46.7	6	2	263.91	223.531	338.518	234.188	195.516	247.666	263.91	223.531	338.518	234.188	195.516	247.666	0.820101	0.124848
P62843	Small ribosomal subunit protein uS19 OS=Mus musculus OX=10090 GN=Rps15 PE=1 SV=2	Rps15	17.0401	58.6	6	6	17804.8	15138.2	18630.9	16529.3	16219.7	16277.9	17804.8	15138.2	18630.9	16529.3	16219.7	16277.9	0.950615	0.406161
P62849	Small ribosomal subunit protein eS24 OS=Mus musculus OX=10090 GN=Rps24 PE=1 SV=1	Rps24	15.4232	29.3	4	4	4685.64	5329.65	4546.24	4787.18	5342.8	4323.73	4685.64	5329.65	4546.24	4787.18	5342.8	4323.73	0.992595	0.893218
P62852	Small ribosomal subunit protein eS25 OS=Mus musculus OX=10090 GN=Rps25 PE=1 SV=1	Rps25	13.7421	24	4	4	10212.4	7746.31	9575.75	8251.36	6812.96	7692.96	10212.4	7746.31	9575.75	8251.36	6812.96	7692.96	0.826503	0.0400274
P62855	Small ribosomal subunit protein eS26 OS=Mus musculus OX=10090 GN=Rps26 PE=1 SV=3	Rps26	13.0154	50.4	5	5	5361.9	4797.53	5660.05	5122.96	3950.43	5323.85	5361.9	4797.53	5660.05	5122.96	3950.43	5323.85	0.910096	0.245917
P62858	Small ribosomal subunit protein eS28 OS=Mus musculus OX=10090 GN=Rps28 PE=1 SV=1	Rps28	7.84102	46.4	3	3	29845.2	23982.3	41842.8	25283.3	23293.1	24158.9	29845.2	23982.3	41842.8	25283.3	23293.1	24158.9	0.76027	0.0677129
P62862	Ubiquitin-like FUBI-ribosomal protein eS30 fusion protein OS=Mus musculus OX=10090 GN=Fau PE=1 SV=2	Fau	14.4157	22.6	3	3	12585.4	7525.75	7205.73	7618.91	7541.33	7030.4	12585.4	7525.75	7205.73	7618.91	7541.33	7030.4	0.812342	0.214557
P62869	Elongin-B OS=Mus musculus OX=10090 GN=Elob PE=1 SV=1	Elob	13.1699	84.7	7	7	3315.78	3078.66	3326.1	3180.71	3112.71	3082.44	3315.78	3078.66	3326.1	3180.71	3112.71	3082.44	0.964541	0.377307
P62874	Guanine nucleotide-binding protein G(I)/G(S)/G(T) subunit beta-1 OS=Mus musculus OX=10090 GN=Gnb1 PE=1 SV=3	Gnb1	37.377	16.8	3	3	89.332	86.723	84.8495	96.7336	90.8983	93.2778	89.332	86.723	84.8495	96.7336	90.8983	93.2778	1.07668	0.371056
P62878	E3 ubiquitin-protein ligase RBX1 OS=Mus musculus OX=10090 GN=Rbx1 PE=1 SV=1	Rbx1	12.2739	86.1	5	5	2285.9	1839.85	2060.04	2344.2	1687.67	1899.96	2285.9	1839.85	2060.04	2344.2	1687.67	1899.96	0.958943	0.601757
P62880	Guanine nucleotide-binding protein G(I)/G(S)/G(T) subunit beta-2 OS=Mus musculus OX=10090 GN=Gnb2 PE=1 SV=3	Gnb2	37.331	37.4	9	5	499.26	497.558	473.87	509.26	498.267	551.415	499.26	497.558	473.87	509.26	498.267	551.415	1.06001	0.274871
P62889	Large ribosomal subunit protein eL30 OS=Mus musculus OX=10090 GN=Rpl30 PE=1 SV=2	Rpl30	12.7841	60	7	7	25554	24386.4	24343.3	23519.6	23727.8	23541.5	25554	24386.4	24343.3	23519.6	23727.8	23541.5	0.952954	0.169101
P62897	Cytochrome c, somatic OS=Mus musculus OX=10090 GN=Cycs PE=1 SV=2	Cycs	11.6054	60	10	9	25717.5	23689.7	23898.2	23287.6	23343.9	22292.4	25717.5	23689.7	23898.2	23287.6	23343.9	22292.4	0.940228	0.130357
P62900	Large ribosomal subunit protein eL31 OS=Mus musculus OX=10090 GN=Rpl31 PE=1 SV=1	Rpl31	14.4629	52.8	8	8	24185.1	24554	23210.4	23827.5	23766.6	22353.5	24185.1	24554	23210.4	23827.5	23766.6	22353.5	0.972177	0.442326
P62908	Small ribosomal subunit protein uS3 OS=Mus musculus OX=10090 GN=Rps3 PE=1 SV=1	Rps3	26.6743	77.8	20	20	20785.7	19716.3	22313.9	20355.4	19022.7	22314.2	20785.7	19716.3	22313.9	20355.4	19022.7	22314.2	0.982111	0.718084
P62911	Large ribosomal subunit protein eL32 OS=Mus musculus OX=10090 GN=Rpl32 PE=1 SV=2	Rpl32	15.8598	41.5	10	10	13204	14031.2	13576	13538.1	13664.7	13514.4	13204	14031.2	13576	13538.1	13664.7	13514.4	0.997699	0.952639
P62915	Transcription initiation factor IIB OS=Mus musculus OX=10090 GN=Gtf2b PE=1 SV=1	Gtf2b	34.8189	52.8	14	14	1322.3	1405.03	1305.64	1379.54	1365.5	1423.28	1322.3	1405.03	1305.64	1379.54	1365.5	1423.28	1.03356	0.433883
P62918	Large ribosomal subunit protein uL2 OS=Mus musculus OX=10090 GN=Rpl8 PE=1 SV=2	Rpl8	28.0247	52.9	11	11	16137.9	17227.9	15561.6	16378.9	16287.9	16337	16137.9	17227.9	15561.6	16378.9	16287.9	16337	1.00156	0.948299
P62960	Y-box-binding protein 1 OS=Mus musculus OX=10090 GN=Ybx1 PE=1 SV=3	Ybx1	35.73	67.7	15	11	22164.1	21375.9	21513.9	21268.1	21595	20823.5	22164.1	21375.9	21513.9	21268.1	21595	20823.5	0.978982	0.521502
P62962	Profilin-1 OS=Mus musculus OX=10090 GN=Pfn1 PE=1 SV=2	Pfn1	14.9572	95.7	17	17	28523.3	26838.8	26330.3	27516.7	25077.5	26855.7	28523.3	26838.8	26330.3	27516.7	25077.5	26855.7	0.972549	0.494917
P62983	Ubiquitin-ribosomal protein eS31 fusion protein OS=Mus musculus OX=10090 GN=Rps27a PE=1 SV=2	Rps27a	17.9509	59.6	12	4	56849.4	54992.9	54235.8	50538.9	48800.2	44912.4	56849.4	54992.9	54235.8	50538.9	48800.2	44912.4	0.868577	0.006601
P62984	Ubiquitin-ribosomal protein eL40 fusion protein OS=Mus musculus OX=10090 GN=Uba52 PE=1 SV=2	Uba52	14.7283	7.8	1	1	40.0294	26.8047	26.1663	46.6115	57.963	17.6111	40.0294	26.8047	26.1663	46.6115	57.963	17.6111	1.31382	0.576807
P62996	Transformer-2 protein homolog beta OS=Mus musculus OX=10090 GN=Tra2b PE=1 SV=1	Tra2b	33.6657	30.9	6	5	1653.2	1730.74	1683.35	1715.56	1678.32	1741.13	1653.2	1730.74	1683.35	1715.56	1678.32	1741.13	1.01336	0.729741
P63001	Ras-related C3 botulinum toxin substrate 1 OS=Mus musculus OX=10090 GN=Rac1 PE=1 SV=1	Rac1	21.4501	58.9	10	4	13654.2	10973	14212.4	12048.7	10669.6	11161.3	13654.2	10973	14212.4	12048.7	10669.6	11161.3	0.872293	0.0898579
P63002	TLE family member 5 OS=Mus musculus OX=10090 GN=Tle5 PE=1 SV=1	Tle5	21.9998	38.1	5	5	385.843	348.07	341.013	314.792	338.209	275.502	385.843	348.07	341.013	314.792	338.209	275.502	0.863784	0.0609131
P63005	Platelet-activating factor acetylhydrolase IB subunit beta OS=Mus musculus OX=10090 GN=Pafah1b1 PE=1 SV=2	Pafah1b1	46.67	75.1	27	27	14623.6	12942.3	13861	13363.1	13304.8	12473	14623.6	12942.3	13861	13363.1	13304.8	12473	0.94482	0.218846
P63017	Heat shock cognate 71 kDa protein OS=Mus musculus OX=10090 GN=Hspa8 PE=1 SV=1	Hspa8	70.8711	76.5	40	34	32883.3	35260.2	32131.9	35042.1	33359	35495.8	32883.3	35260.2	32131.9	35042.1	33359	35495.8	1.03611	0.368452
P63024	Vesicle-associated membrane protein 3 OS=Mus musculus OX=10090 GN=Vamp3 PE=1 SV=1	Vamp3	11.4803	47.6	3	2	347.268	510.322	283.551	313.741	404.322	279.973	347.268	510.322	283.551	313.741	404.322	279.973	0.874595	0.460919
P63028	Translationally-controlled tumor protein OS=Mus musculus OX=10090 GN=Tpt1 PE=1 SV=1	Tpt1	19.4622	68	9	9	7534.86	7067.78	7077.44	7038.99	6731.99	6917.33	7534.86	7067.78	7077.44	7038.99	6731.99	6917.33	0.954254	0.228155
P63034	Cytohesin-2 OS=Mus musculus OX=10090 GN=Cyth2 PE=1 SV=3	Cyth2	46.5711	13.2	3	3	58.4947	62.9329	71.8344	63.8786	69.6153	69.9908	58.4947	62.9329	71.8344	63.8786	69.6153	69.9908	1.0529	0.603453
P63037	DnaJ homolog subfamily A member 1 OS=Mus musculus OX=10090 GN=Dnaja1 PE=1 SV=1	Dnaja1	44.8682	62.5	18	18	4277.45	4697.1	4092.99	4470.24	4588.17	4499.02	4277.45	4697.1	4092.99	4470.24	4588.17	4499.02	1.03749	0.400132
P63038	60 kDa heat shock protein, mitochondrial OS=Mus musculus OX=10090 GN=Hspd1 PE=1 SV=1	Hspd1	60.9555	72.4	36	36	10709.8	9595.44	9538.6	9269.09	9219.61	8937.71	10709.8	9595.44	9538.6	9269.09	9219.61	8937.71	0.918999	0.0775485
P63044	Vesicle-associated membrane protein 2 OS=Mus musculus OX=10090 GN=Vamp2 PE=1 SV=2	Vamp2	12.6908	13.8	1	1	97.509	77.36	75.4055	72.2866	97.9524	94.2574	97.509	77.36	75.4055	72.2866	97.9524	94.2574	1.05683	0.662378
P63073	Eukaryotic translation initiation factor 4E OS=Mus musculus OX=10090 GN=Eif4e PE=1 SV=1	Eif4e	25.0532	43.8	11	11	6484.59	6857.61	6655.11	6286.61	6449.99	5443.61	6484.59	6857.61	6655.11	6286.61	6449.99	5443.61	0.909133	0.0841189
P63085	Mitogen-activated protein kinase 1 OS=Mus musculus OX=10090 GN=Mapk1 PE=1 SV=3	Mapk1	41.2756	77.7	26	19	6888.44	7375.62	7068.54	6918.59	6986.32	6730.04	6888.44	7375.62	7068.54	6918.59	6986.32	6730.04	0.967297	0.374617
P63087	Serine/threonine-protein phosphatase PP1-gamma catalytic subunit OS=Mus musculus OX=10090 GN=Ppp1cc PE=1 SV=1	Ppp1cc	36.9838	65.3	21	4	15145.7	14268.5	15067.3	14570.7	14585.7	14296.1	15145.7	14268.5	15067.3	14570.7	14585.7	14296.1	0.976866	0.507708
P63094	Guanine nucleotide-binding protein G(s) subunit alpha isoforms short OS=Mus musculus OX=10090 GN=Gnas PE=1 SV=1	Gnas	45.6636	38.1	10	9	860.042	996.78	984.183	915.105	906.153	961.863	860.042	996.78	984.183	915.105	906.153	961.863	0.979625	0.728446
P63101	14-3-3 protein zeta/delta OS=Mus musculus OX=10090 GN=Ywhaz PE=1 SV=1	Ywhaz	27.7711	49.4	14	14	37589	30158	36017.3	31862.2	28184.5	29350.3	37589	30158	36017.3	31862.2	28184.5	29350.3	0.861539	0.0429613
P63139	Nuclear transcription factor Y subunit beta OS=Mus musculus OX=10090 GN=Nfyb PE=1 SV=1	Nfyb	22.7872	16.4	2	2	2298.58	1542.81	2073.29	1556.3	1690.6	1564.16	2298.58	1542.81	2073.29	1556.3	1690.6	1564.16	0.813411	0.0687777
P63143	Voltage-gated potassium channel subunit beta-1 OS=Mus musculus OX=10090 GN=Kcnab1 PE=1 SV=2	Kcnab1	44.7225	3.5	1	1	1537.71	1294.32	1354.4	1374.1	1250.53	1366.4	1537.71	1294.32	1354.4	1374.1	1250.53	1366.4	0.953325	0.429585
P63147	Ubiquitin-conjugating enzyme E2 B OS=Mus musculus OX=10090 GN=Ube2b PE=1 SV=1	Ube2b	17.3123	19.7	2	2	594.331	557.742	565.762	1112.32	1075.54	554.06	594.331	557.742	565.762	1112.32	1075.54	554.06	1.59615	0.0325466
P63158	High mobility group protein B1 OS=Mus musculus OX=10090 GN=Hmgb1 PE=1 SV=2	Hmgb1	24.8938	41.4	14	11	10865.2	12419.7	10282.4	11176.8	11655.4	11734.7	10865.2	12419.7	10282.4	11176.8	11655.4	11734.7	1.02978	0.541994
P63166	Small ubiquitin-related modifier 1 OS=Mus musculus OX=10090 GN=Sumo1 PE=1 SV=1	Sumo1	11.557	34.7	4	4	1403.58	1323.04	1384.59	1342.04	1331.65	1221.7	1403.58	1323.04	1384.59	1342.04	1331.65	1221.7	0.947505	0.248476
P63168	Dynein light chain 1, cytoplasmic OS=Mus musculus OX=10090 GN=Dynll1 PE=1 SV=1	Dynll1	10.3659	50.6	4	1	4440.2	4496.73	4673.1	4537.25	4658.92	4164.04	4440.2	4496.73	4673.1	4537.25	4658.92	4164.04	0.981644	0.651018
P63242	Eukaryotic translation initiation factor 5A-1 OS=Mus musculus OX=10090 GN=Eif5a PE=1 SV=2	Eif5a	16.8322	87	13	8	9938.33	10055.3	9889.19	9809.1	10486.2	10050.3	9938.33	10055.3	9889.19	9809.1	10486.2	10050.3	1.01549	0.668069
P63276	Small ribosomal subunit protein eS17 OS=Mus musculus OX=10090 GN=Rps17 PE=1 SV=2	Rps17	15.5241	49.6	8	8	9364.7	9167.53	9642.41	8837.19	8651.46	8066.39	9364.7	9167.53	9642.41	8837.19	8651.46	8066.39	0.907023	0.0311057
P63280	SUMO-conjugating enzyme UBC9 OS=Mus musculus OX=10090 GN=Ube2i PE=1 SV=1	Ube2i	18.0068	77.2	13	13	8129.17	8152.95	7919.87	7743.04	7721.44	7322.53	8129.17	8152.95	7919.87	7743.04	7721.44	7322.53	0.941535	0.113894
P63323	Small ribosomal subunit protein eS12 OS=Mus musculus OX=10090 GN=Rps12 PE=1 SV=3	Rps12	14.5149	71.2	11	11	20370.3	19474	20321.4	19480.4	19358	19092.5	20370.3	19474	20321.4	19480.4	19358	19092.5	0.962855	0.270361
P63325	Small ribosomal subunit protein eS10 OS=Mus musculus OX=10090 GN=Rps10 PE=1 SV=1	Rps10	18.9157	53.3	9	9	9140.61	11033.3	9813.21	9884.3	9429.84	10142.2	9140.61	11033.3	9813.21	9884.3	9429.84	10142.2	0.9823	0.773197
P63328	Protein phosphatase 3 catalytic subunit alpha OS=Mus musculus OX=10090 GN=Ppp3ca PE=1 SV=1	Ppp3ca	58.6438	27.6	8	8	2075.21	1432.72	2269.05	1636.28	1539.23	1497.61	2075.21	1432.72	2269.05	1636.28	1539.23	1497.61	0.808921	0.103854
P63330	Serine/threonine-protein phosphatase 2A catalytic subunit alpha isoform OS=Mus musculus OX=10090 GN=Ppp2ca PE=1 SV=1	Ppp2ca	35.6082	6.8	2	2	4247.69	2944.79	3839.23	3113.02	3012.52	3030.46	4247.69	2944.79	3839.23	3113.02	3012.52	3030.46	0.829971	0.0683067
P67871	Casein kinase II subunit beta OS=Mus musculus OX=10090 GN=Csnk2b PE=1 SV=1	Csnk2b	24.9424	53	9	9	4528.89	4315.07	4265.5	4371.59	4044.3	4079.13	4528.89	4315.07	4265.5	4371.59	4044.3	4079.13	0.953129	0.247882
P67984	Large ribosomal subunit protein eL22 OS=Mus musculus OX=10090 GN=Rpl22 PE=1 SV=2	Rpl22	14.7589	50.8	4	4	5039.53	3691.63	5405.2	3960.93	3686.23	3772.65	5039.53	3691.63	5405.2	3960.93	3686.23	3772.65	0.807833	0.0537738
P68037	Ubiquitin-conjugating enzyme E2 L3 OS=Mus musculus OX=10090 GN=Ube2l3 PE=1 SV=1	Ube2l3	17.8616	63.6	6	6	6816.65	5865.01	7229.82	5741.38	6235.26	6684.35	6816.65	5865.01	7229.82	5741.38	6235.26	6684.35	0.937197	0.337387
P68040	Small ribosomal subunit protein RACK1 OS=Mus musculus OX=10090 GN=Rack1 PE=1 SV=3	Rack1	35.0767	88.6	25	25	19879.7	18310.6	21972.5	18965	17101.4	18091.3	19879.7	18310.6	21972.5	18965	17101.4	18091.3	0.900182	0.0805008
P68134	Actin, alpha skeletal muscle OS=Mus musculus OX=10090 GN=Acta1 PE=1 SV=1	Acta1	42.051	5.8	2	2	1290.45	1409.27	1342.54	1118.2	1350.32	1346.15	1290.45	1409.27	1342.54	1118.2	1350.32	1346.15	0.943697	0.334063
P68181	cAMP-dependent protein kinase catalytic subunit beta OS=Mus musculus OX=10090 GN=Prkacb PE=1 SV=2	Prkacb	40.7079	44.4	12	6	4097.12	4308.93	4123.29	4316.52	4081.45	4299.96	4097.12	4308.93	4123.29	4316.52	4081.45	4299.96	1.01346	0.7247
P68254	14-3-3 protein theta OS=Mus musculus OX=10090 GN=Ywhaq PE=1 SV=1	Ywhaq	27.7783	53.5	13	13	33755.6	29695	32335.9	30582.4	28500.5	28715.2	33755.6	29695	32335.9	30582.4	28500.5	28715.2	0.916602	0.0763375
P68368	Tubulin alpha-4A chain OS=Mus musculus OX=10090 GN=Tuba4a PE=1 SV=1	Tuba4a	49.9244	27.7	6	6	5375.97	4448.49	5086.95	4686.54	4482.18	4913.57	5375.97	4448.49	5086.95	4686.54	4482.18	4913.57	0.944397	0.338769
P68372	Tubulin beta-4B chain OS=Mus musculus OX=10090 GN=Tubb4b PE=1 SV=1	Tubb4b	49.831	82.5	27	1	24709.1	25049.6	25567.3	24791.4	24409.7	25344	24709.1	25049.6	25567.3	24791.4	24409.7	25344	0.989634	0.748158
P68373	Tubulin alpha-1C chain OS=Mus musculus OX=10090 GN=Tuba1c PE=1 SV=1	Tuba1c	49.9094	11.4	3	3	2705.13	2775.16	2865.62	2738.29	2707.64	2972.88	2705.13	2775.16	2865.62	2738.29	2707.64	2972.88	1.00873	0.848337
P68433	Histone H3.1 OS=Mus musculus OX=10090 GN=H3c1 PE=1 SV=2	H3c1	15.4041	23.5	1	1	442.228	519.746	297.233	387.179	410.765	422.689	442.228	519.746	297.233	387.179	410.765	422.689	0.969367	0.966839
P68510	14-3-3 protein eta OS=Mus musculus OX=10090 GN=Ywhah PE=1 SV=2	Ywhah	28.2117	54.9	14	13	25110.9	20660.8	24569.1	21176.6	19400.9	19137.6	25110.9	20660.8	24569.1	21176.6	19400.9	19137.6	0.84894	0.0215095
P69566	Ran-binding protein 9 OS=Mus musculus OX=10090 GN=Ranbp9 PE=1 SV=1	Ranbp9	71.0117	37.7	16	16	1406.16	1336.16	1219.55	1268.16	1258.25	1267.65	1406.16	1336.16	1219.55	1268.16	1258.25	1267.65	0.957645	0.399474
P70122	Ribosome maturation protein SBDS OS=Mus musculus OX=10090 GN=Sbds PE=1 SV=4	Sbds	28.7805	57.6	15	15	1489.93	1614.22	1473.88	1528.65	1530.84	1601.78	1489.93	1614.22	1473.88	1528.65	1530.84	1601.78	1.01818	0.67183
P70158	Acid sphingomyelinase-like phosphodiesterase 3a OS=Mus musculus OX=10090 GN=Smpdl3a PE=1 SV=2	Smpdl3a	49.8579	35.1	8	8	305.595	272.012	228.614	187.611	237.979	209.205	305.595	272.012	228.614	187.611	237.979	209.205	0.78737	0.0321642
P70168	Importin subunit beta-1 OS=Mus musculus OX=10090 GN=Kpnb1 PE=1 SV=2	Kpnb1	97.1841	57.8	38	38	12481.1	11752.9	12184.4	12183.3	11835.9	10943.1	12481.1	11752.9	12184.4	12183.3	11835.9	10943.1	0.960017	0.325723
P70181	Phosphatidylinositol 4-phosphate 5-kinase type-1 beta OS=Mus musculus OX=10090 GN=Pip5k1b PE=1 SV=1	Pip5k1b	60.8033	10	3	3	94.9051	104.611	88.6288	94.0562	108.008	105.399	94.9051	104.611	88.6288	94.0562	108.008	105.399	1.06704	0.466447
P70182	Phosphatidylinositol 4-phosphate 5-kinase type-1 alpha OS=Mus musculus OX=10090 GN=Pip5k1a PE=1 SV=2	Pip5k1a	60.4848	17.8	6	6	127.829	150.66	131.541	83.8993	124.276	108.613	127.829	150.66	131.541	83.8993	124.276	108.613	0.772595	0.0406791
P70188	Kinesin-associated protein 3 OS=Mus musculus OX=10090 GN=Kifap3 PE=1 SV=1	Kifap3	91.2914	23.2	16	16	207.381	214.142	260.932	230.183	208.512	204.371	207.381	214.142	260.932	230.183	208.512	204.371	0.942285	0.49288
P70191	TNF receptor-associated factor 5 OS=Mus musculus OX=10090 GN=Traf5 PE=1 SV=1	Traf5	64.145	5.4	2	2	32.9649	89.1329	57.6199	57.7356	79.2816	96.5543	32.9649	89.1329	57.6199	57.7356	79.2816	96.5543	1.29966	0.224669
P70195	Proteasome subunit beta type-7 OS=Mus musculus OX=10090 GN=Psmb7 PE=1 SV=1	Psmb7	29.8914	83	17	17	7588.94	6154.74	6891.3	6240.02	6392.05	5845.07	7588.94	6154.74	6891.3	6240.02	6392.05	5845.07	0.895428	0.0895147
P70196	TNF receptor-associated factor 6 OS=Mus musculus OX=10090 GN=Traf6 PE=1 SV=2	Traf6	60.0697	37.7	13	13	261.023	267.183	327.664	274.083	278.064	230.825	261.023	267.183	327.664	274.083	278.064	230.825	0.914825	0.318961
P70218	Mitogen-activated protein kinase kinase kinase kinase 1 OS=Mus musculus OX=10090 GN=Map4k1 PE=1 SV=1	Map4k1	91.5348	18.1	12	12	260.82	190.174	246.358	236.397	203.198	198.026	260.82	190.174	246.358	236.397	203.198	198.026	0.914348	0.401374
P70248	Unconventional myosin-If OS=Mus musculus OX=10090 GN=Myo1f PE=1 SV=1	Myo1f	125.947	13.8	11	11	733.008	796.987	661.163	843.695	857.348	808.849	733.008	796.987	661.163	843.695	857.348	808.849	1.14546	0.0375606
P70255	Nuclear factor 1 C-type OS=Mus musculus OX=10090 GN=Nfic PE=1 SV=1	Nfic	48.7683	18.7	6	6	201.376	223.791	234.959	224.411	202.974	203.141	201.376	223.791	234.959	224.411	202.974	203.141	0.955159	0.517489
P70257	Nuclear factor 1 X-type OS=Mus musculus OX=10090 GN=Nfix PE=1 SV=2	Nfix	53.3943	10.7	3	3	129.582	118.779	128.268	140.288	131.388	111.274	129.582	118.779	128.268	140.288	131.388	111.274	1.01678	0.882684
P70259	G-protein coupled receptor 143 OS=Mus musculus OX=10090 GN=Gpr143 PE=2 SV=1	Gpr143	44.5642	3	1	1	473.629	368.958	423.652	404.441	351.315	306.264	473.629	368.958	423.652	404.441	351.315	306.264	0.838719	0.0778946
P70265	6-phosphofructo-2-kinase/fructose-2,6-bisphosphatase 2 OS=Mus musculus OX=10090 GN=Pfkfb2 PE=1 SV=2	Pfkfb2	59.9254	24.5	10	10	265.99	252.436	234.922	258.979	310.555	264.883	265.99	252.436	234.922	258.979	310.555	264.883	1.10761	0.182818
P70266	6-phosphofructo-2-kinase/fructose-2,6-bisphosphatase 1 OS=Mus musculus OX=10090 GN=Pfkfb1 PE=1 SV=2	Pfkfb1	54.8494	10.4	5	2	365.534	388.569	399.115	400.808	400.838	413.364	365.534	388.569	399.115	400.808	400.838	413.364	1.05358	0.31339
P70268	Serine/threonine-protein kinase N1 OS=Mus musculus OX=10090 GN=Pkn1 PE=1 SV=3	Pkn1	104.411	33.3	19	19	670.251	801.586	733.536	732.717	784.657	959.809	670.251	801.586	733.536	732.717	784.657	959.809	1.12325	0.186303
P70269	Cathepsin E OS=Mus musculus OX=10090 GN=Ctse PE=1 SV=2	Ctse	42.9376	2	1	1	472.981	374.116	499.04	347.129	369.732	414.102	472.981	374.116	499.04	347.129	369.732	414.102	0.840154	0.0786541
P70270	DNA repair and recombination protein RAD54-like OS=Mus musculus OX=10090 GN=Rad54l PE=1 SV=2	Rad54l	84.6942	8	4	4	87.1458	96.5751	69.0704	83.2834	96.8293	82.3916	87.1458	96.5751	69.0704	83.2834	96.8293	82.3916	1.03842	0.697456
P70279	Surfeit locus protein 6 OS=Mus musculus OX=10090 GN=Surf6 PE=1 SV=1	Surf6	41.2345	14.4	5	5	567.695	538.459	582.641	509.301	505.286	495.789	567.695	538.459	582.641	509.301	505.286	495.789	0.894351	0.0398718
P70280	Vesicle-associated membrane protein 7 OS=Mus musculus OX=10090 GN=Vamp7 PE=1 SV=1	Vamp7	24.9671	14.1	2	2	57.6602	70.4748	59.5172	43.2874	65.374	60.6426	57.6602	70.4748	59.5172	43.2874	65.374	60.6426	0.902222	0.426021
P70288	Histone deacetylase 2 OS=Mus musculus OX=10090 GN=Hdac2 PE=1 SV=1	Hdac2	55.3021	40	12	12	1575.54	1426.55	1480.62	1363.35	1593.37	1525.41	1575.54	1426.55	1480.62	1363.35	1593.37	1525.41	0.999871	0.979052
P70290	55 kDa erythrocyte membrane protein OS=Mus musculus OX=10090 GN=Mpp1 PE=1 SV=1	Mpp1	52.2272	59.9	22	22	1669.65	1757.56	1605.03	1622.46	1669.13	1707.92	1669.65	1757.56	1605.03	1622.46	1669.13	1707.92	0.993494	0.886754
P70296	Phosphatidylethanolamine-binding protein 1 OS=Mus musculus OX=10090 GN=Pebp1 PE=1 SV=3	Pebp1	20.8304	88.8	11	10	31725.9	23599.4	29445	25892.9	24280.7	24305.8	31725.9	23599.4	29445	25892.9	24280.7	24305.8	0.878602	0.119548
P70297	Signal transducing adapter molecule 1 OS=Mus musculus OX=10090 GN=Stam PE=1 SV=3	Stam	59.7712	38.5	14	11	1879.24	1620.47	1754.88	1606.08	1731.52	1516.91	1879.24	1620.47	1754.88	1606.08	1731.52	1516.91	0.92386	0.177768
P70302	Stromal interaction molecule 1 OS=Mus musculus OX=10090 GN=Stim1 PE=1 SV=2	Stim1	77.5666	8.3	4	4	262.911	186.897	239.558	201.497	193.102	191.399	262.911	186.897	239.558	201.497	193.102	191.399	0.850052	0.126982
P70315	Actin nucleation-promoting factor WAS OS=Mus musculus OX=10090 GN=Was PE=1 SV=1	Was	54.1918	42.7	14	14	3839.98	3316.02	3821.07	3600.65	3236.2	3177.34	3839.98	3316.02	3821.07	3600.65	3236.2	3177.34	0.912283	0.131055
P70318	Nucleolysin TIAR OS=Mus musculus OX=10090 GN=Tial1 PE=1 SV=1	Tial1	43.3887	29.1	8	6	1065.27	958.702	1172.33	920.139	881.262	930.438	1065.27	958.702	1172.33	920.139	881.262	930.438	0.854689	0.0259844
P70335	Rho-associated protein kinase 1 OS=Mus musculus OX=10090 GN=Rock1 PE=1 SV=1	Rock1	158.171	28	34	27	1813.11	1983.29	1711.47	1925.39	1925.69	1851.62	1813.11	1983.29	1711.47	1925.39	1925.69	1851.62	1.03537	0.459195
P70336	Rho-associated protein kinase 2 OS=Mus musculus OX=10090 GN=Rock2 PE=1 SV=1	Rock2	160.586	30.9	32	32	1113.9	1322.8	1101.72	1301.09	1254.71	1273.46	1113.9	1322.8	1101.72	1301.09	1254.71	1273.46	1.0822	0.177201
P70340	Mothers against decapentaplegic homolog 1 OS=Mus musculus OX=10090 GN=Smad1 PE=1 SV=2	Smad1	52.157	6.5	3	1	111.927	123.688	104.538	124.087	112.894	109.629	111.927	123.688	104.538	124.087	112.894	109.629	1.01898	0.812486
P70343	Caspase-4 OS=Mus musculus OX=10090 GN=Casp4 PE=1 SV=2	Casp4	42.7419	9.4	4	4	151.363	161.263	115.816	154.378	163.344	146.7	151.363	161.263	115.816	154.378	163.344	146.7	1.08398	0.377954
P70347	TRAF family member-associated NF-kappa-B activator OS=Mus musculus OX=10090 GN=Tank PE=1 SV=1	Tank	50.9391	25.4	10	10	171.838	154.25	165.17	162.194	171.312	164.123	171.838	154.25	165.17	162.194	171.312	164.123	1.01297	0.836759
P70349	Adenosine 5'-monophosphoramidase HINT1 OS=Mus musculus OX=10090 GN=Hint1 PE=1 SV=3	Hint1	13.7769	79.4	10	10	4979.84	5565.18	4848.74	5042.51	5052.05	4987.07	4979.84	5565.18	4848.74	5042.51	5052.05	4987.07	0.979724	0.678629
P70351	Histone-lysine N-methyltransferase EZH1 OS=Mus musculus OX=10090 GN=Ezh1 PE=1 SV=1	Ezh1	85.1879	17.7	9	7	91.7875	113.279	96.6858	79.6654	111.594	103.925	91.7875	113.279	96.6858	79.6654	111.594	103.925	0.978234	0.806782
P70353	Nuclear transcription factor Y subunit gamma OS=Mus musculus OX=10090 GN=Nfyc PE=1 SV=2	Nfyc	37.2539	20.6	5	5	697.841	501.556	572.045	615.263	522.834	439.121	697.841	501.556	572.045	615.263	522.834	439.121	0.890358	0.296204
P70362	Ubiquitin recognition factor in ER-associated degradation protein 1 OS=Mus musculus OX=10090 GN=Ufd1 PE=1 SV=2	Ufd1	34.4814	47.2	10	10	1651.18	1390.33	1585.6	1307.58	1389.17	1112.65	1651.18	1390.33	1585.6	1307.58	1389.17	1112.65	0.82328	0.02117
P70365	Nuclear receptor coactivator 1 OS=Mus musculus OX=10090 GN=Ncoa1 PE=1 SV=2	Ncoa1	157.016	10.4	7	7	181.955	204.171	190.686	187.935	197.779	188.087	181.955	204.171	190.686	187.935	197.779	188.087	0.994779	0.944716
P70371	Telomeric repeat-binding factor 1 OS=Mus musculus OX=10090 GN=Terf1 PE=1 SV=1	Terf1	48.2235	8.8	3	3	45.0762	53.4135	37.231	41.2949	35.5665	36.1849	45.0762	53.4135	37.231	41.2949	35.5665	36.1849	0.832934	0.248406
P70372	ELAV-like protein 1 OS=Mus musculus OX=10090 GN=Elavl1 PE=1 SV=2	Elavl1	36.169	29.8	9	9	1101.02	1020.85	1081.39	1070.6	966.256	1054.77	1101.02	1020.85	1081.39	1070.6	966.256	1054.77	0.965148	0.461763
P70380	Interleukin-18 OS=Mus musculus OX=10090 GN=Il18 PE=1 SV=2	Il18	22.1351	15.6	3	3	66.9151	68.0322	124.161	68.2879	155.191	48.8526	66.9151	68.0322	124.161	68.2879	155.191	48.8526	1.05103	0.92198
P70388	DNA repair protein RAD50 OS=Mus musculus OX=10090 GN=Rad50 PE=1 SV=1	Rad50	153.488	38.5	49	49	896.727	977.864	859.392	916.015	954.123	892.874	896.727	977.864	859.392	916.015	954.123	892.874	1.01062	0.816608
P70398	Probable ubiquitin carboxyl-terminal hydrolase FAF-X OS=Mus musculus OX=10090 GN=Usp9x PE=1 SV=2	Usp9x	290.711	43.9	93	93	1543.89	1805.08	1601.62	1677.22	1760.27	1665.1	1543.89	1805.08	1601.62	1677.22	1760.27	1665.1	1.0307	0.536304
P70399	TP53-binding protein 1 OS=Mus musculus OX=10090 GN=Tp53bp1 PE=1 SV=3	Tp53bp1	212.735	37.1	41	41	754.91	605.427	696.729	650.731	589.504	736.872	754.91	605.427	696.729	650.731	589.504	736.872	0.961129	0.612546
P70403	Protein CASP OS=Mus musculus OX=10090 GN=Cux1 PE=1 SV=2	Cux1	77.2689	6.9	3	3	173.396	221.013	154.514	201.264	188.661	187.051	173.396	221.013	154.514	201.264	188.661	187.051	1.05111	0.536706
P70429	Ena/VASP-like protein OS=Mus musculus OX=10090 GN=Evl PE=1 SV=2	Evl	44.3374	40.1	11	11	246.527	300.5	220.071	288.748	268.691	284.004	246.527	300.5	220.071	288.748	268.691	284.004	1.09692	0.256101
P70441	Na(+)/H(+) exchange regulatory cofactor NHE-RF1 OS=Mus musculus OX=10090 GN=Nherf1 PE=1 SV=3	Nherf1	38.6001	42.8	11	11	1950.83	1552.41	1798.53	1672.42	1763.81	1606.42	1950.83	1552.41	1798.53	1672.42	1763.81	1606.42	0.951125	0.471296
P70444	BH3-interacting domain death agonist OS=Mus musculus OX=10090 GN=Bid PE=1 SV=2	Bid	21.9516	65.1	9	9	4392.71	3992.82	4526.91	3982.55	3887.12	3634.63	4392.71	3992.82	4526.91	3982.55	3887.12	3634.63	0.890947	0.0364823
P70445	Eukaryotic translation initiation factor 4E-binding protein 2 OS=Mus musculus OX=10090 GN=Eif4ebp2 PE=1 SV=1	Eif4ebp2	12.8984	73.3	4	4	401.53	220.981	320.118	251.184	252.376	226.787	401.53	220.981	320.118	251.184	252.376	226.787	0.774798	0.126485
P70451	Tyrosine-protein kinase Fer OS=Mus musculus OX=10090 GN=Fer PE=1 SV=2	Fer	94.5787	26.5	14	14	127.975	149.582	174.037	163.427	146.337	152.679	127.975	149.582	174.037	163.427	146.337	152.679	1.02402	0.741783
P70452	Syntaxin-4 OS=Mus musculus OX=10090 GN=Stx4 PE=1 SV=1	Stx4	34.165	26.5	4	4	39.4758	42.0779	36.6693	39.269	50.737	47.6808	39.4758	42.0779	36.6693	39.269	50.737	47.6808	1.16464	0.281006
P70459	ETS domain-containing transcription factor ERF OS=Mus musculus OX=10090 GN=Erf PE=1 SV=1	Erf	59.0504	16.2	5	5	117.136	118.118	95.15	117.021	128.204	106.956	117.136	118.118	95.15	117.021	128.204	106.956	1.06591	0.493798
P70460	Vasodilator-stimulated phosphoprotein OS=Mus musculus OX=10090 GN=Vasp PE=1 SV=4	Vasp	39.6666	49.3	20	20	6207.19	4662.36	5911.9	6745.88	4397.09	6418.47	6207.19	4662.36	5911.9	6745.88	4397.09	6418.47	1.04648	0.768489
P70662	LIM domain-binding protein 1 OS=Mus musculus OX=10090 GN=Ldb1 PE=1 SV=2	Ldb1	46.5026	23.8	8	7	358.623	431.619	373.845	363.974	377.751	358.187	358.623	431.619	373.845	363.974	377.751	358.187	0.944871	0.403953
P70665	Sialate O-acetylesterase OS=Mus musculus OX=10090 GN=Siae PE=1 SV=3	Siae	60.7754	24.4	11	11	1622.53	1205.62	1440.34	1270.73	1381.23	1187.24	1622.53	1205.62	1440.34	1270.73	1381.23	1187.24	0.899429	0.225401
P70670	Nascent polypeptide-associated complex subunit alpha, muscle-specific form OS=Mus musculus OX=10090 GN=Naca PE=1 SV=2	Naca	220.499	3.2	5	5	11648	10619.4	10898.2	9927.89	10147	9766.82	11648	10619.4	10898.2	9927.89	10147	9766.82	0.899778	0.0212992
P70671	Interferon regulatory factor 3 OS=Mus musculus OX=10090 GN=Irf3 PE=1 SV=1	Irf3	46.8522	46.8	13	13	1284.99	1114.44	1204.74	1160.98	1158.31	1144.06	1284.99	1114.44	1204.74	1160.98	1158.31	1144.06	0.96093	0.439492
P70677	Caspase-3 OS=Mus musculus OX=10090 GN=Casp3 PE=1 SV=1	Casp3	31.4748	54.2	14	14	9319.26	7815.27	9032.51	8214.9	7907.38	7283.28	9319.26	7815.27	9032.51	8214.9	7907.38	7283.28	0.894467	0.0791175
P70697	Uroporphyrinogen decarboxylase OS=Mus musculus OX=10090 GN=Urod PE=1 SV=2	Urod	40.6918	54	13	13	1333.63	1214.86	1250.5	1302.43	1224.79	1270.5	1333.63	1214.86	1250.5	1302.43	1224.79	1270.5	0.999663	0.998045
P70698	CTP synthase 1 OS=Mus musculus OX=10090 GN=Ctps1 PE=1 SV=2	Ctps1	66.6825	51.9	29	26	5501.11	5687.04	5498.94	5660.52	5454.19	5469.46	5501.11	5687.04	5498.94	5660.52	5454.19	5469.46	0.993832	0.858535
P70699	Lysosomal alpha-glucosidase OS=Mus musculus OX=10090 GN=Gaa PE=1 SV=2	Gaa	106.248	28.3	22	22	4212.2	4108.46	4145.84	4143.56	3655.27	3677.82	4212.2	4108.46	4145.84	4143.56	3655.27	3677.82	0.920599	0.0876704
P70700	DNA-directed RNA polymerase I subunit RPA2 OS=Mus musculus OX=10090 GN=Polr1b PE=1 SV=2	Polr1b	128.213	33.2	26	26	513.205	572.351	521.564	556.606	584.083	494.94	513.205	572.351	521.564	556.606	584.083	494.94	1.01774	0.789431
P80313	T-complex protein 1 subunit eta OS=Mus musculus OX=10090 GN=Cct7 PE=1 SV=1	Cct7	59.6522	73.2	37	37	36394.8	35184.6	35409.8	34942.4	34308.6	33664.9	36394.8	35184.6	35409.8	34942.4	34308.6	33664.9	0.961927	0.248572
P80314	T-complex protein 1 subunit beta OS=Mus musculus OX=10090 GN=Cct2 PE=1 SV=4	Cct2	57.4772	75.1	35	35	11938.9	11805.5	12065	11296.4	11247	11461.2	11938.9	11805.5	12065	11296.4	11247	11461.2	0.9496	0.133669
P80315	T-complex protein 1 subunit delta OS=Mus musculus OX=10090 GN=Cct4 PE=1 SV=3	Cct4	58.0664	70.7	28	28	14110.7	12363.4	15585.1	12660	16390.6	11626.9	14110.7	12363.4	15585.1	12660	16390.6	11626.9	0.96715	0.673184
P80316	T-complex protein 1 subunit epsilon OS=Mus musculus OX=10090 GN=Cct5 PE=1 SV=1	Cct5	59.6241	65.2	31	31	27112.1	25909.9	25879.5	25219.4	24834.1	24226.4	27112.1	25909.9	25879.5	25219.4	24834.1	24226.4	0.941425	0.100748
P80317	T-complex protein 1 subunit zeta OS=Mus musculus OX=10090 GN=Cct6a PE=1 SV=3	Cct6a	58.0043	59.7	29	25	22088.3	19309.3	21545.1	19912.7	17986.6	17469.6	22088.3	19309.3	21545.1	19912.7	17986.6	17469.6	0.879671	0.0326283
P80318	T-complex protein 1 subunit gamma OS=Mus musculus OX=10090 GN=Cct3 PE=1 SV=1	Cct3	60.63	70.8	35	35	35786.1	33530.1	34917.3	33742.1	31894.5	32249.5	35786.1	33530.1	34917.3	33742.1	31894.5	32249.5	0.939105	0.10537
P81117	Nucleobindin-2 OS=Mus musculus OX=10090 GN=Nucb2 PE=1 SV=2	Nucb2	50.3045	53.6	18	18	4081.24	3579.72	4043.16	3426.52	3842.43	3604.74	4081.24	3579.72	4043.16	3426.52	3842.43	3604.74	0.929049	0.179565
P81269	Cyclic AMP-dependent transcription factor ATF-1 OS=Mus musculus OX=10090 GN=Atf1 PE=1 SV=1	Atf1	29.2376	9.7	1	1	682.902	473.823	577.552	468.274	465.004	461.365	682.902	473.823	577.552	468.274	465.004	461.365	0.804163	0.040462
P82343	N-acylglucosamine 2-epimerase OS=Mus musculus OX=10090 GN=Renbp PE=1 SV=4	Renbp	48.5097	50.6	21	21	4077.86	3518.13	3816.86	3610.7	3644.79	3190.43	4077.86	3518.13	3816.86	3610.7	3644.79	3190.43	0.915277	0.135356
P83093	Stromal interaction molecule 2 OS=Mus musculus OX=10090 GN=Stim2 PE=1 SV=2	Stim2	83.9249	5.6	2	2	20.5104	24.1082	18.6534	17.5047	21.6869	17.7546	20.5104	24.1082	18.6534	17.5047	21.6869	17.7546	0.900023	0.601053
P83741	Serine/threonine-protein kinase WNK1 OS=Mus musculus OX=10090 GN=Wnk1 PE=1 SV=2	Wnk1	250.934	22.1	41	30	2353.24	2301.49	2202.18	2148.97	2190.1	1884.09	2353.24	2301.49	2202.18	2148.97	2190.1	1884.09	0.907576	0.0805222
P83870	PHD finger-like domain-containing protein 5A OS=Mus musculus OX=10090 GN=Phf5a PE=1 SV=1	Phf5a	12.4054	60.9	6	6	3021.98	3014.87	2830.54	2967.4	2972.45	2786.89	3021.98	3014.87	2830.54	2967.4	2972.45	2786.89	0.984139	0.695945
P83882	Large ribosomal subunit protein eL42 OS=Mus musculus OX=10090 GN=Rpl36a PE=1 SV=2	Rpl36a	12.4408	31.1	5	5	8222.07	7395.4	8075.05	7724.13	6664.65	7057.34	8222.07	7395.4	8075.05	7724.13	6664.65	7057.34	0.905185	0.0732241
P83887	Tubulin gamma-1 chain OS=Mus musculus OX=10090 GN=Tubg1 PE=1 SV=1	Tubg1	51.1009	76.5	21	7	1563.86	1918.75	1699.17	1843.33	1830.11	1697.01	1563.86	1918.75	1699.17	1843.33	1830.11	1697.01	1.03641	0.519859
P83917	Chromobox protein homolog 1 OS=Mus musculus OX=10090 GN=Cbx1 PE=1 SV=1	Cbx1	21.4178	42.2	7	7	940.419	854.202	909.906	872.287	767.565	796.021	940.419	854.202	909.906	872.287	767.565	796.021	0.900666	0.0719967
P83940	Elongin-C OS=Mus musculus OX=10090 GN=Eloc PE=1 SV=1	Eloc	12.4732	54.5	5	5	4263.34	2736.86	4316.79	3198.46	2739.89	2750.12	4263.34	2736.86	4316.79	3198.46	2739.89	2750.12	0.767738	0.0648189
P84078	ADP-ribosylation factor 1 OS=Mus musculus OX=10090 GN=Arf1 PE=1 SV=2	Arf1	20.6968	61.3	12	2	9841.87	8027.08	8960.08	7685.62	7636.47	7328.63	9841.87	8027.08	8960.08	7685.62	7636.47	7328.63	0.844261	0.0129339
P84084	ADP-ribosylation factor 5 OS=Mus musculus OX=10090 GN=Arf5 PE=1 SV=2	Arf5	20.5297	45.6	6	5	666.253	647.78	684.279	566.63	541.925	546.749	666.253	647.78	684.279	566.63	541.925	546.749	0.828351	0.00243529
P84091	AP-2 complex subunit mu OS=Mus musculus OX=10090 GN=Ap2m1 PE=1 SV=1	Ap2m1	49.6547	51.3	17	17	1770.02	1507.37	1971.66	1751.29	1493.67	1650.02	1770.02	1507.37	1971.66	1751.29	1493.67	1650.02	0.932547	0.389321
P84096	Rho-related GTP-binding protein RhoG OS=Mus musculus OX=10090 GN=Rhog PE=1 SV=1	Rhog	21.3085	51.3	8	8	726.543	785.947	659.768	745.096	688.507	742.854	726.543	785.947	659.768	745.096	688.507	742.854	1.00193	0.947498
P84099	Large ribosomal subunit protein eL19 OS=Mus musculus OX=10090 GN=Rpl19 PE=1 SV=1	Rpl19	23.466	18.4	5	5	12181.5	12547	10917.4	11741.2	8605.84	10466.5	12181.5	12547	10917.4	11741.2	8605.84	10466.5	0.864435	0.0803463
P84104	Serine/arginine-rich splicing factor 3 OS=Mus musculus OX=10090 GN=Srsf3 PE=1 SV=1	Srsf3	19.3296	23.8	3	2	3457.93	3111.13	3263.6	3051.74	2879.89	2891.5	3457.93	3111.13	3263.6	3051.74	2879.89	2891.5	0.897329	0.031338
P84228	Histone H3.2 OS=Mus musculus OX=10090 GN=H3c2 PE=1 SV=2	H3c2	15.388	23.5	1	1	202.519	192.619	98.2013	149.659	228.94	257.268	202.519	192.619	98.2013	149.659	228.94	257.268	1.2889	0.216092
P97287	Induced myeloid leukemia cell differentiation protein Mcl-1 homolog OS=Mus musculus OX=10090 GN=Mcl1 PE=1 SV=3	Mcl1	35.217	28.7	6	6	643.858	585.902	577.302	578.55	557.651	538.432	643.858	585.902	577.302	578.55	557.651	538.432	0.926716	0.169608
P97298	Pigment epithelium-derived factor OS=Mus musculus OX=10090 GN=Serpinf1 PE=1 SV=2	Serpinf1	46.2341	6	2	2	207.783	157.539	193.594	155.631	138.444	171.518	207.783	157.539	193.594	155.631	138.444	171.518	0.833027	0.0879843
P97300	Neuroplastin OS=Mus musculus OX=10090 GN=Nptn PE=1 SV=3	Nptn	44.3731	4.5	1	1	27.2538	26.6807	34.7717	22.302	27.4853	42.3992	27.2538	26.6807	34.7717	22.302	27.4853	42.3992	1.03923	0.964749
P97302	Transcription regulator protein BACH1 OS=Mus musculus OX=10090 GN=Bach1 PE=1 SV=1	Bach1	81.3739	5.1	3	3	85.7906	64.4639	77.5131	65.2187	71.7779	62.5195	85.7906	64.4639	77.5131	65.2187	71.7779	62.5195	0.875964	0.270571
P97305	Nuclear factor of activated T-cells, cytoplasmic 3 OS=Mus musculus OX=10090 GN=Nfatc3 PE=1 SV=1	Nfatc3	115.451	1.4	1	1	243.857	246.536	262.469	214.931	252.986	278.839	243.857	246.536	262.469	214.931	252.986	278.839	0.991889	0.863961
P97310	DNA replication licensing factor MCM2 OS=Mus musculus OX=10090 GN=Mcm2 PE=1 SV=3	Mcm2	102.078	53.9	39	39	3470.87	3263.34	3416.86	3376.39	3208.22	3613.59	3470.87	3263.34	3416.86	3376.39	3208.22	3613.59	1.00464	0.931706
P97311	DNA replication licensing factor MCM6 OS=Mus musculus OX=10090 GN=Mcm6 PE=1 SV=1	Mcm6	92.8671	57.1	43	43	5974.65	6840.36	5848.94	6748.52	7146.78	6798.96	5974.65	6840.36	5848.94	6748.52	7146.78	6798.96	1.10878	0.0590971
P97321	Prolyl endopeptidase FAP OS=Mus musculus OX=10090 GN=Fap PE=1 SV=1	Fap	87.9447	2.6	1	1	31.7502	27.2011	19.2371	31.1079	29.4364	48.5302	31.7502	27.2011	19.2371	31.1079	29.4364	48.5302	1.39502	0.147358
P97328	Ketohexokinase OS=Mus musculus OX=10090 GN=Khk PE=1 SV=1	Khk	32.7503	16.4	2	2	108.191	76.3101	76.9004	61.5073	77.8846	64.8684	108.191	76.3101	76.9004	61.5073	77.8846	64.8684	0.781404	0.0936179
P97346	Nucleoredoxin OS=Mus musculus OX=10090 GN=Nxn PE=1 SV=1	Nxn	48.344	22.1	5	5	70.828	61.0617	70.6606	81.8817	62.9513	76.7193	70.828	61.0617	70.6606	81.8817	62.9513	76.7193	1.09381	0.448233
P97351	Small ribosomal subunit protein eS1 OS=Mus musculus OX=10090 GN=Rps3a PE=1 SV=3	Rps3a	29.8849	55.7	20	20	16496.4	19256.6	17157.5	17534.9	17949.5	17658.1	16496.4	19256.6	17157.5	17534.9	17949.5	17658.1	1.00438	0.887114
P97352	Protein S100-A13 OS=Mus musculus OX=10090 GN=S100a13 PE=1 SV=1	S100a13	11.1578	21.4	3	3	1018.57	756.882	858.21	791.021	747.857	763.57	1018.57	756.882	858.21	791.021	747.857	763.57	0.874239	0.116754
P97358	TATA box-binding protein-associated factor RNA polymerase I subunit B OS=Mus musculus OX=10090 GN=Taf1b PE=1 SV=2	Taf1b	67.9537	18.3	7	7	131.609	133.287	153.586	126.151	139.005	127.396	131.609	133.287	153.586	126.151	139.005	127.396	0.938034	0.432415
P97360	Transcription factor ETV6 OS=Mus musculus OX=10090 GN=Etv6 PE=1 SV=1	Etv6	56.4057	35.3	10	10	169.157	173.274	172.087	173.378	183.491	184.339	169.157	173.274	172.087	173.378	183.491	184.339	1.05187	0.420834
P97364	Selenide, water dikinase 2 OS=Mus musculus OX=10090 GN=Sephs2 PE=1 SV=3	Sephs2	47.8336	44.5	10	10	2624.11	3138.37	3061.41	2616.01	2847.82	2240.29	2624.11	3138.37	3061.41	2616.01	2847.82	2240.29	0.873097	0.0883145
P97370	Sodium/potassium-transporting ATPase subunit beta-3 OS=Mus musculus OX=10090 GN=Atp1b3 PE=1 SV=1	Atp1b3	31.7757	4.3	1	1	164.976	201.15	168.017	174.81	211.292	170.776	164.976	201.15	168.017	174.81	211.292	170.776	1.04256	0.644927
P97377	Cyclin-dependent kinase 2 OS=Mus musculus OX=10090 GN=Cdk2 PE=1 SV=2	Cdk2	38.9783	74	20	16	2912.38	2508.91	2914.29	2746.77	2589.42	2512.97	2912.38	2508.91	2914.29	2746.77	2589.42	2512.97	0.941646	0.290879
P97384	Annexin A11 OS=Mus musculus OX=10090 GN=Anxa11 PE=1 SV=2	Anxa11	54.0793	11.5	4	4	94.2835	78.0646	84.5581	91.7405	102.658	89.841	94.2835	78.0646	84.5581	91.7405	102.658	89.841	1.10639	0.288164
P97386	DNA ligase 3 OS=Mus musculus OX=10090 GN=Lig3 PE=1 SV=2	Lig3	113.072	24.6	20	20	296.169	383.877	357.21	320.288	321.47	342.854	296.169	383.877	357.21	320.288	321.47	342.854	0.949246	0.54043
P97393	Rho GTPase-activating protein 5 OS=Mus musculus OX=10090 GN=Arhgap5 PE=1 SV=3	Arhgap5	172.472	25.7	27	27	199.766	202.389	206.96	196.469	186.725	189.985	199.766	202.389	206.96	196.469	186.725	189.985	0.941002	0.312344
P97411	Islet cell autoantigen 1 OS=Mus musculus OX=10090 GN=Ica1 PE=1 SV=3	Ica1	54.3244	14.9	7	7	214.213	210.163	227.788	228.521	209.38	199.745	214.213	210.163	227.788	228.521	209.38	199.745	0.977739	0.716856
P97412	Lysosomal-trafficking regulator OS=Mus musculus OX=10090 GN=Lyst PE=1 SV=1	Lyst	425.287	14.5	39	39	275.604	271.177	284.23	273.204	283.995	244.733	275.604	271.177	284.23	273.204	283.995	244.733	0.965008	0.546423
P97427	Dihydropyrimidinase-related protein 1 OS=Mus musculus OX=10090 GN=Crmp1 PE=1 SV=1	Crmp1	62.1677	4.9	1	1	13.1406	15.9095	12.1558		20.7212	11.9353	13.1406	15.9095	12.1558		20.7212	11.9353	1.18878
P97432	Next to BRCA1 gene 1 protein OS=Mus musculus OX=10090 GN=Nbr1 PE=1 SV=1	Nbr1	109.958	10.5	6	6	167.53	162.833	141.776	127.197	108.729	126.232	167.53	162.833	141.776	127.197	108.729	126.232	0.76706	0.0109205
P97434	Myosin phosphatase Rho-interacting protein OS=Mus musculus OX=10090 GN=Mprip PE=1 SV=2	Mprip	116.408	42.5	30	29	484.209	509.34	394.406	495.6	481.152	468.701	484.209	509.34	394.406	495.6	481.152	468.701	1.04143	0.529758
P97440	Histone RNA hairpin-binding protein OS=Mus musculus OX=10090 GN=Slbp PE=1 SV=1	Slbp	31.6029	33.1	4	4	200.273	257.005	235.238	249.587	265.901	238.158	200.273	257.005	235.238	249.587	265.901	238.158	1.08827	0.274637
P97449	Aminopeptidase N OS=Mus musculus OX=10090 GN=Anpep PE=1 SV=4	Anpep	109.651	13.5	8	8	151.79	109.89	143.587	115.318	116.51	134.001	151.79	109.89	143.587	115.318	116.51	134.001	0.902686	0.374035
P97452	Ribosome biogenesis protein BOP1 OS=Mus musculus OX=10090 GN=Bop1 PE=1 SV=1	Bop1	82.5456	59	24	24	1899.7	2016.06	1808.77	1889.58	1884.64	1934.26	1899.7	2016.06	1808.77	1889.58	1884.64	1934.26	0.997197	0.964856
P97461	Small ribosomal subunit protein uS7 OS=Mus musculus OX=10090 GN=Rps5 PE=1 SV=4	Rps5	22.8764	64.7	12	12	14331.4	12609.3	12442.9	13749.9	11083.7	11909.1	14331.4	12609.3	12442.9	13749.9	11083.7	11909.1	0.932946	0.283231
P97465	Docking protein 1 OS=Mus musculus OX=10090 GN=Dok1 PE=1 SV=2	Dok1	52.4519	34.6	11	11	446.995	481.069	433.359	444.13	463.365	508.826	446.995	481.069	433.359	444.13	463.365	508.826	1.04033	0.507361
P97467	Peptidyl-glycine alpha-amidating monooxygenase OS=Mus musculus OX=10090 GN=Pam PE=1 SV=2	Pam	108.963	3.6	2	2	27.6695	36.0079	21.3398	37.6737	46.867	33.5885	27.6695	36.0079	21.3398	37.6737	46.867	33.5885	1.38947	0.0954767
P97470	Serine/threonine-protein phosphatase 4 catalytic subunit OS=Mus musculus OX=10090 GN=Ppp4c PE=1 SV=2	Ppp4c	35.0799	63.8	13	13	3509	2208.63	2982.09	2607.22	2301.7	2284.29	3509	2208.63	2982.09	2607.22	2301.7	2284.29	0.826832	0.134314
P97471	Mothers against decapentaplegic homolog 4 OS=Mus musculus OX=10090 GN=Smad4 PE=1 SV=2	Smad4	60.3421	39.7	14	14	1093.18	972.602	1029.18	982.44	998.572	849.529	1093.18	972.602	1029.18	982.44	998.572	849.529	0.914563	0.151014
P97473	RISC-loading complex subunit TARBP2 OS=Mus musculus OX=10090 GN=Tarbp2 PE=1 SV=2	Tarbp2	38.8419	26	6	6	353.083	408.198	310.012	369.811	378.367	375.634	353.083	408.198	310.012	369.811	378.367	375.634	1.04902	0.47417
P97477	Aurora kinase A OS=Mus musculus OX=10090 GN=Aurka PE=1 SV=1	Aurka	44.772	20	7	7	1137.74	1102.25	1093.97	1082.65	985.465	1122.9	1137.74	1102.25	1093.97	1082.65	985.465	1122.9	0.957125	0.364214
P97478	5-demethoxyubiquinone hydroxylase, mitochondrial OS=Mus musculus OX=10090 GN=Coq7 PE=1 SV=3	Coq7	24.0416	21.2	2	2	24.7958	31.9373	23.4769	36.2056	38.052	42.2794	24.7958	31.9373	23.4769	36.2056	38.052	42.2794	1.4529	0.0360617
P97479	Unconventional myosin-VIIa OS=Mus musculus OX=10090 GN=Myo7a PE=1 SV=2	Myo7a	254.939	8.4	12	12	128.776	119.677	142.756	102.708	112.46	92.7749	128.776	119.677	142.756	102.708	112.46	92.7749	0.787157	0.0232078
P97480	Eyes absent homolog 3 OS=Mus musculus OX=10090 GN=Eya3 PE=1 SV=2	Eya3	55.9734	22.5	9	9	365.561	463.085	383.056	427.046	424.408	380.598	365.561	463.085	383.056	427.046	424.408	380.598	1.0168	0.782836
P97492	Regulator of G-protein signaling 14 OS=Mus musculus OX=10090 GN=Rgs14 PE=1 SV=2	Rgs14	59.8469	37.3	12	12	181.857	181.43	144.257	200.945	194.416	194.631	181.857	181.43	144.257	200.945	194.416	194.631	1.16245	0.0807366
P97493	Thioredoxin, mitochondrial OS=Mus musculus OX=10090 GN=Txn2 PE=1 SV=1	Txn2	18.2552	41.6	4	4	1140.27	1112.62	1257.92	1018.66	1056.47	1087.67	1140.27	1112.62	1257.92	1018.66	1056.47	1087.67	0.900874	0.0604442
P97494	Glutamate--cysteine ligase catalytic subunit OS=Mus musculus OX=10090 GN=Gclc PE=1 SV=4	Gclc	72.5713	44.9	22	22	650.381	693.399	662.981	700.515	725.523	717.76	650.381	693.399	662.981	700.515	725.523	717.76	1.06829	0.160466
P97496	SWI/SNF complex subunit SMARCC1 OS=Mus musculus OX=10090 GN=Smarcc1 PE=1 SV=2	Smarcc1	122.89	34.9	26	26	1073.98	1195.13	1032.44	1143.7	1119.67	1146.85	1073.98	1195.13	1032.44	1143.7	1119.67	1146.85	1.03291	0.499541
P97499	Telomerase protein component 1 OS=Mus musculus OX=10090 GN=Tep1 PE=1 SV=1	Tep1	291.46	12.3	21	21	463.499	346.57	375.169	437.987	404.999	383.486	463.499	346.57	375.169	437.987	404.999	383.486	1.03479	0.627337
P97765	WW domain-binding protein 2 OS=Mus musculus OX=10090 GN=Wbp2 PE=1 SV=1	Wbp2	28.032	36.8	9	9	642.798	488.019	560.616	522.98	545.517	491.449	642.798	488.019	560.616	522.98	545.517	491.449	0.922263	0.329204
P97772	Metabotropic glutamate receptor 1 OS=Mus musculus OX=10090 GN=Grm1 PE=1 SV=2	Grm1	133.212	1.8	2	2	41.4353	114.694	63.2604	104.859	113.075	94.5422	41.4353	114.694	63.2604	104.859	113.075	94.5422	1.4243	0.0845842
P97784	Cryptochrome-1 OS=Mus musculus OX=10090 GN=Cry1 PE=1 SV=1	Cry1	68.0014	22.8	8	6	3243.43	4003.3	263.639	3676.78	2767.09	3647.3	3243.43	4003.3	263.639	3676.78	2767.09	3647.3	1.34363	0.231059
P97789	5'-3' exoribonuclease 1 OS=Mus musculus OX=10090 GN=Xrn1 PE=1 SV=1	Xrn1	194.307	33.2	37	37	510.396	496.569	505.004	517.194	505.376	553.659	510.396	496.569	505.004	517.194	505.376	553.659	1.0425	0.408249
P97797	Tyrosine-protein phosphatase non-receptor type substrate 1 OS=Mus musculus OX=10090 GN=Sirpa PE=1 SV=2	Sirpa	56.4139	10.7	3	3	161.718	184.949	154.62	142.112	179.344	113.712	161.718	184.949	154.62	142.112	179.344	113.712	0.868101	0.215721
P97801	Survival motor neuron protein OS=Mus musculus OX=10090 GN=Smn1 PE=1 SV=1	Smn1	31.2541	29.5	5	5	1214.6	1459.12	1238.62	1503.55	1412.33	1458.97	1214.6	1459.12	1238.62	1503.55	1412.33	1458.97	1.11822	0.0730078
P97807	Fumarate hydratase, mitochondrial OS=Mus musculus OX=10090 GN=Fh PE=1 SV=3	Fh	54.3567	52.5	16	16	4595.38	4061.13	4551.45	4205.43	4045.56	4436.04	4595.38	4061.13	4551.45	4205.43	4045.56	4436.04	0.96056	0.420586
P97814	Proline-serine-threonine phosphatase-interacting protein 1 OS=Mus musculus OX=10090 GN=Pstpip1 PE=1 SV=1	Pstpip1	47.5902	37.8	16	16	2607.21	2763.38	2544.97	2608.35	2649.41	2715.35	2607.21	2763.38	2544.97	2608.35	2649.41	2715.35	1.00727	0.846819
P97819	85/88 kDa calcium-independent phospholipase A2 OS=Mus musculus OX=10090 GN=Pla2g6 PE=1 SV=3	Pla2g6	89.5598	1.5	1	1	83.5129	106.611	76.9792	91.119	107.226	113.56	83.5129	106.611	76.9792	91.119	107.226	113.56	1.16774	0.184518
P97820	Mitogen-activated protein kinase kinase kinase kinase 4 OS=Mus musculus OX=10090 GN=Map4k4 PE=1 SV=1	Map4k4	140.602	23.9	20	16	236.84	222.855	241.494	200.256	249.081	246.057	236.84	222.855	241.494	200.256	249.081	246.057	0.991736	0.868569
P97821	Dipeptidyl peptidase 1 OS=Mus musculus OX=10090 GN=Ctsc PE=1 SV=1	Ctsc	52.3764	27.3	9	9	2247.19	2160.59	2035.63	2166.75	2075.23	1973.45	2247.19	2160.59	2035.63	2166.75	2075.23	1973.45	0.964617	0.438619
P97822	Acidic leucine-rich nuclear phosphoprotein 32 family member E OS=Mus musculus OX=10090 GN=Anp32e PE=1 SV=2	Anp32e	29.6225	46.2	11	11	26043.7	23036.1	25774.9	23098.1	23304.6	22859.3	26043.7	23036.1	25774.9	23098.1	23304.6	22859.3	0.925287	0.096849
P97823	Acyl-protein thioesterase 1 OS=Mus musculus OX=10090 GN=Lypla1 PE=1 SV=1	Lypla1	24.6877	57.4	8	8	2319.5	2333.23	2345.45	2362.79	2375.98	2236.11	2319.5	2333.23	2345.45	2362.79	2375.98	2236.11	0.996669	0.922346
P97855	Ras GTPase-activating protein-binding protein 1 OS=Mus musculus OX=10090 GN=G3bp1 PE=1 SV=1	G3bp1	51.8288	57	19	19	6824.67	6841.05	6128.96	6293.53	6708.13	6502.93	6824.67	6841.05	6128.96	6293.53	6708.13	6502.93	0.985345	0.752521
P97864	Caspase-7 OS=Mus musculus OX=10090 GN=Casp7 PE=1 SV=2	Casp7	34.0606	47.2	11	11	1986.7	1751.23	1884.96	1697.94	1752.36	1591.41	1986.7	1751.23	1884.96	1697.94	1752.36	1591.41	0.89664	0.0518209
P97865	Peroxisomal targeting signal 2 receptor OS=Mus musculus OX=10090 GN=Pex7 PE=1 SV=1	Pex7	35.5019	14.5	3	3	112.514	101.586	90.3288	102.304	88.7897	81.8885	112.514	101.586	90.3288	102.304	88.7897	81.8885	0.896705	0.294379
P97868	E3 ubiquitin-protein ligase RBBP6 OS=Mus musculus OX=10090 GN=Rbbp6 PE=1 SV=5	Rbbp6	199.587	20.9	24	24	592.337	519.976	581.254	537.216	555.631	548.112	592.337	519.976	581.254	537.216	555.631	548.112	0.968937	0.572354
P97930	Thymidylate kinase OS=Mus musculus OX=10090 GN=Dtymk PE=1 SV=2	Dtymk	23.9145	50.5	10	10	739.164	704.715	689.89	662.196	661.561	623.851	739.164	704.715	689.89	662.196	661.561	623.851	0.912755	0.0759716
P98078	Disabled homolog 2 OS=Mus musculus OX=10090 GN=Dab2 PE=1 SV=2	Dab2	82.3118	50	25	25	10145.4	8452.81	9225.37	8566.89	7978.19	7284.08	10145.4	8452.81	9225.37	8566.89	7978.19	7284.08	0.856437	0.0284143
P98083	SHC-transforming protein 1 OS=Mus musculus OX=10090 GN=Shc1 PE=1 SV=3	Shc1	62.6079	48.7	15	13	1188.41	1062.38	1149.32	1088.89	1085.19	999.604	1188.41	1062.38	1149.32	1088.89	1085.19	999.604	0.933408	0.191367
P98197	Phospholipid-transporting ATPase IH OS=Mus musculus OX=10090 GN=Atp11a PE=1 SV=1	Atp11a	135.502	0.6	1	1	187.005	202.504	275.197	308.892	322.027	268.136	187.005	202.504	275.197	308.892	322.027	268.136	1.35256	0.0162708
P99024	Tubulin beta-5 chain OS=Mus musculus OX=10090 GN=Tubb5 PE=1 SV=1	Tubb5	49.6708	18.2	6	6	37357.6	21709	22937.8	36191.7	20026.6	21379.1	37357.6	21709	22937.8	36191.7	20026.6	21379.1	0.94626	0.743762
P99026	Proteasome subunit beta type-4 OS=Mus musculus OX=10090 GN=Psmb4 PE=1 SV=1	Psmb4	29.1161	50.4	9	9	14283	11202.6	14090.7	11682.9	11368.6	10979.2	14283	11202.6	14090.7	11682.9	11368.6	10979.2	0.859876	0.0523936
P99029	Peroxiredoxin-5, mitochondrial OS=Mus musculus OX=10090 GN=Prdx5 PE=1 SV=2	Prdx5	21.8975	57.1	12	12	26520.8	22752.9	24551.1	22735.9	22552.5	21378	26520.8	22752.9	24551.1	22735.9	22552.5	21378	0.903036	0.0551346
Q00420	GA-binding protein subunit beta-1 OS=Mus musculus OX=10090 GN=Gabpb1 PE=1 SV=2	Gabpb1	41.3576	13.1	3	3	193.862	124.149	159.983	157.118	142.901	144.471	193.862	124.149	159.983	157.118	142.901	144.471	0.929904	0.618918
Q00422	GA-binding protein alpha chain OS=Mus musculus OX=10090 GN=Gabpa PE=1 SV=2	Gabpa	51.3444	41.2	12	12	1419.92	1526.17	1400.73	1495.63	1486.66	1633.54	1419.92	1526.17	1400.73	1495.63	1486.66	1633.54	1.06188	0.225839
Q00519	Xanthine dehydrogenase/oxidase OS=Mus musculus OX=10090 GN=Xdh PE=1 SV=5	Xdh	146.562	38.1	35	34	1242.71	1230.17	1261.33	1214.31	1215.83	1028.16	1242.71	1230.17	1261.33	1214.31	1215.83	1028.16	0.926113	0.176156
Q00547	Hyaluronan mediated motility receptor OS=Mus musculus OX=10090 GN=Hmmr PE=1 SV=4	Hmmr	91.7855	24.7	10	10	556.603	484.58	479.638	440.22	436.181	438.162	556.603	484.58	479.638	440.22	436.181	438.162	0.864378	0.030108
Q00558	40-kDa huntingtin-associated protein OS=Mus musculus OX=10090 GN=F8a1 PE=1 SV=2	F8a1	40.4736	45.9	9	9	189.108	217.779	195.035	246.235	213.752	164.276	189.108	217.779	195.035	246.235	213.752	164.276	1.03711	0.818373
Q00612	Glucose-6-phosphate 1-dehydrogenase X OS=Mus musculus OX=10090 GN=G6pdx PE=1 SV=3	G6pdx	59.2625	73	34	25	10575	11517.6	10452	11785.3	11311.7	11418.4	10575	11517.6	10452	11785.3	11311.7	11418.4	1.06056	0.157094
Q00623	Apolipoprotein A-I OS=Mus musculus OX=10090 GN=Apoa1 PE=1 SV=2	Apoa1	30.6155	9.8	3	3	547.241	202.041	230.497	518.381	231.765	507.392	547.241	202.041	230.497	518.381	231.765	507.392	1.28349	0.344199
Q00651	Integrin alpha-4 OS=Mus musculus OX=10090 GN=Itga4 PE=1 SV=1	Itga4	115.696	9.1	6	6	167.844	165.304	142.708	151.163	175.039	152.971	167.844	165.304	142.708	151.163	175.039	152.971	1.00697	0.926529
Q00899	Transcriptional repressor protein YY1 OS=Mus musculus OX=10090 GN=Yy1 PE=1 SV=1	Yy1	44.7166	27.8	8	8	485.672	510.401	492.254	428.882	451.057	447.117	485.672	510.401	492.254	428.882	451.057	447.117	0.891643	0.0362567
Q01063	cAMP-specific 3',5'-cyclic phosphodiesterase 4D OS=Mus musculus OX=10090 GN=Pde4d PE=1 SV=2	Pde4d	84.5626	27.4	13	13	191.522	195.555	220.893	194.234	198.727	206.274	191.522	195.555	220.893	194.234	198.727	206.274	0.985633	0.846995
Q01147	Cyclic AMP-responsive element-binding protein 1 OS=Mus musculus OX=10090 GN=Creb1 PE=1 SV=2	Creb1	35.1223	15.9	3	2	285.957	226.53	372.615	257.318	281.768	236.221	285.957	226.53	372.615	257.318	281.768	236.221	0.875953	0.357983
Q01320	DNA topoisomerase 2-alpha OS=Mus musculus OX=10090 GN=Top2a PE=1 SV=2	Top2a	172.79	39.7	55	44	1764.32	1804.52	1692.69	1718.88	1806.08	1853.39	1764.32	1804.52	1692.69	1718.88	1806.08	1853.39	1.0222	0.60501
Q01339	Beta-2-glycoprotein 1 OS=Mus musculus OX=10090 GN=Apoh PE=1 SV=1	Apoh	38.6188	7.2	2	2	105.692	365.853	394.902	376.654	123.702	104.101	105.692	365.853	394.902	376.654	123.702	104.101	0.697627	0.381508
Q01405	Protein transport protein Sec23A OS=Mus musculus OX=10090 GN=Sec23a PE=1 SV=2	Sec23a	86.1618	44.8	24	20	3292.11	4637.35	4732.35	4625.88	4646.16	3129.73	3292.11	4637.35	4732.35	4625.88	4646.16	3129.73	0.979462	0.85593
Q01768	Nucleoside diphosphate kinase B OS=Mus musculus OX=10090 GN=Nme2 PE=1 SV=1	Nme2	17.3631	99.3	27	17	37325.9	32666.6	34387.5	32762.6	31382.1	28539.2	37325.9	32666.6	34387.5	32762.6	31382.1	28539.2	0.887947	0.0410101
Q01853	Transitional endoplasmic reticulum ATPase OS=Mus musculus OX=10090 GN=Vcp PE=1 SV=4	Vcp	89.3218	81.4	56	56	40412	33652.9	37064.8	34290.8	33018.9	31326.4	40412	33652.9	37064.8	34290.8	33018.9	31326.4	0.887577	0.0486004
Q02053	Ubiquitin-like modifier-activating enzyme 1 OS=Mus musculus OX=10090 GN=Uba1 PE=1 SV=1	Uba1	117.809	76.9	51	44	12389.3	12114.4	12478.3	12536.5	12065.2	12531.8	12389.3	12114.4	12478.3	12536.5	12065.2	12531.8	1.0041	0.9042
Q02384	Son of sevenless homolog 2 OS=Mus musculus OX=10090 GN=Sos2 PE=1 SV=2	Sos2	153.127	9.6	8	4	84.326	113.358	68.6847	117.872	95.1993	115.554	84.326	113.358	68.6847	117.872	95.1993	115.554	1.23372	0.128093
Q02780	Nuclear factor 1 A-type OS=Mus musculus OX=10090 GN=Nfia PE=1 SV=1	Nfia	58.5532	30.8	9	8	154.808	131.743	147.272	164.967	148.253	146.259	154.808	131.743	147.272	164.967	148.253	146.259	1.05914	0.457155
Q02819	Nucleobindin-1 OS=Mus musculus OX=10090 GN=Nucb1 PE=1 SV=2	Nucb1	53.4087	60.8	24	24	5009.68	4645.54	4798.95	4804.99	4705.56	4210.8	5009.68	4645.54	4798.95	4804.99	4705.56	4210.8	0.9493	0.2763
Q03141	MAP/microtubule affinity-regulating kinase 3 OS=Mus musculus OX=10090 GN=Mark3 PE=1 SV=2	Mark3	84.3895	4.5	2	2	31.6006	45.4909	37.9332	33.0361	36.8786	37.1945	31.6006	45.4909	37.9332	33.0361	36.8786	37.1945	0.931184	0.682475
Q03147	Cyclin-dependent kinase 7 OS=Mus musculus OX=10090 GN=Cdk7 PE=1 SV=2	Cdk7	38.9683	36.7	10	10	896.064	874.835	793.563	961.694	899.436	845.254	896.064	874.835	793.563	961.694	899.436	845.254	1.05534	0.341654
Q03265	ATP synthase subunit alpha, mitochondrial OS=Mus musculus OX=10090 GN=Atp5f1a PE=1 SV=1	Atp5f1a	59.7526	38.9	16	16	1584.51	1564.2	1500.55	1548.44	1467.75	1568.11	1584.51	1564.2	1500.55	1548.44	1467.75	1568.11	0.986026	0.732296
Q03267	DNA-binding protein Ikaros OS=Mus musculus OX=10090 GN=Ikzf1 PE=1 SV=2	Ikzf1	57.336	28.4	11	10	352.645	342.692	319.083	313.907	360.196	335.166	352.645	342.692	319.083	313.907	360.196	335.166	0.994922	0.923227
Q03311	Cholinesterase OS=Mus musculus OX=10090 GN=Bche PE=1 SV=2	Bche	68.4623	1.7	1	1			45.3679	73.4063	70.4178	41.1773			45.3679	73.4063	70.4178	41.1773	1.35927
Q03347	Runt-related transcription factor 1 OS=Mus musculus OX=10090 GN=Runx1 PE=1 SV=1	Runx1	48.6095	17.5	5	5	96.8359	126.622	111.148	120.649	135.429	119.833	96.8359	126.622	111.148	120.649	135.429	119.833	1.12344	0.219303
Q03963	Interferon-induced, double-stranded RNA-activated protein kinase OS=Mus musculus OX=10090 GN=Eif2ak2 PE=1 SV=2	Eif2ak2	58.2799	40.4	19	19	1641.54	1831.6	1660.08	1775.56	1729.87	1691.32	1641.54	1831.6	1660.08	1775.56	1729.87	1691.32	1.01238	0.769286
Q04207	Transcription factor p65 OS=Mus musculus OX=10090 GN=Rela PE=1 SV=1	Rela	60.2119	34.6	16	16	1434.66	1272.75	1554.22	1294.16	1264.32	1333.46	1434.66	1272.75	1554.22	1294.16	1264.32	1333.46	0.913252	0.151973
Q04447	Creatine kinase B-type OS=Mus musculus OX=10090 GN=Ckb PE=1 SV=1	Ckb	42.7133	76.4	20	20	6448.21	7469.62	5659.09	7217.18	6835.29	6998.7	6448.21	7469.62	5659.09	7217.18	6835.29	6998.7	1.07531	0.259669
Q04646	Sodium/potassium-transporting ATPase subunit gamma OS=Mus musculus OX=10090 GN=Fxyd2 PE=1 SV=2	Fxyd2	7.51953	42.9	2	2	160.39	181.421	183.198	201.789	168.994	147.498	160.39	181.421	183.198	201.789	168.994	147.498	0.987185	0.836296
Q04692	SWI/SNF-related matrix-associated actin-dependent regulator of chromatin subfamily A containing DEAD/H box 1 OS=Mus musculus OX=10090 GN=Smarcad1 PE=1 SV=2	Smarcad1	116.451	31.3	20	20	337.299	391.275	406.631	383.922	440.436	412.144	337.299	391.275	406.631	383.922	440.436	412.144	1.08923	0.223765
Q04735	Cyclin-dependent kinase 16 OS=Mus musculus OX=10090 GN=Cdk16 PE=1 SV=1	Cdk16	55.914	8.9	4	0	273.122	340.466	326.074	345.994	338.237	330.267	273.122	340.466	326.074	345.994	338.237	330.267	1.07964	0.263478
Q04750	DNA topoisomerase 1 OS=Mus musculus OX=10090 GN=Top1 PE=1 SV=2	Top1	90.8757	33.6	22	20	1092.83	978.197	966.012	1036.81	962.508	1043.14	1092.83	978.197	966.012	1036.81	962.508	1043.14	1.00178	0.958729
Q04863	Transcription factor RelB OS=Mus musculus OX=10090 GN=Relb PE=1 SV=2	Relb	60.3052	13.3	6	6	195.739	212.499	209.335	193.507	197.647	240.404	195.739	212.499	209.335	193.507	197.647	240.404	1.02264	0.813775
Q05117	Tartrate-resistant acid phosphatase type 5 OS=Mus musculus OX=10090 GN=Acp5 PE=1 SV=2	Acp5	36.8071	15.9	4	4	65.6231	67.6986	68.6673	64.7863	63.2566	55.349	65.6231	67.6986	68.6673	64.7863	63.2566	55.349	0.90793	0.337999
Q05144	Ras-related C3 botulinum toxin substrate 2 OS=Mus musculus OX=10090 GN=Rac2 PE=1 SV=1	Rac2	21.4408	34.4	5	5	4619.02	4800.84	4430.98	4784	4343.46	4653.11	4619.02	4800.84	4430.98	4784	4343.46	4653.11	0.994927	0.89944
Q05512	Serine/threonine-protein kinase MARK2 OS=Mus musculus OX=10090 GN=Mark2 PE=1 SV=3	Mark2	86.3059	25.3	12	11	468.971	505.234	404.431	425.01	471.496	461.463	468.971	505.234	404.431	425.01	471.496	461.463	0.985009	0.863443
Q05816	Fatty acid-binding protein 5 OS=Mus musculus OX=10090 GN=Fabp5 PE=1 SV=3	Fabp5	15.1374	73.3	11	11	26778.4	17664.2	26734.3	13557.3	11331	11702.1	26778.4	17664.2	26734.3	13557.3	11331	11702.1	0.514077	0.000289101
Q05860	Formin-1 OS=Mus musculus OX=10090 GN=Fmn1 PE=1 SV=2	Fmn1	163.581	9.6	10	10	163.103	199.4	177.95	166.972	179.195	174.855	163.103	199.4	177.95	166.972	179.195	174.855	0.964045	0.651322
Q05910	Disintegrin and metalloproteinase domain-containing protein 8 OS=Mus musculus OX=10090 GN=Adam8 PE=1 SV=3	Adam8	90.0464	7.4	3	3	48.2568	53.5831	46.916	51.1952	47.633	40.6491	48.2568	53.5831	46.916	51.1952	47.633	40.6491	0.937626	0.587606
Q05915	GTP cyclohydrolase 1 OS=Mus musculus OX=10090 GN=Gch1 PE=1 SV=1	Gch1	27.0141	12	2	2	85.8366	105.857	119.986	82.4974	98.6092	82.2808	85.8366	105.857	119.986	82.4974	98.6092	82.2808	0.845056	0.174044
Q05920	Pyruvate carboxylase, mitochondrial OS=Mus musculus OX=10090 GN=Pc PE=1 SV=1	Pc	129.685	20.5	16	16	1214.77	1122.11	1201.96	1132.56	1144.54	971.328	1214.77	1122.11	1201.96	1132.56	1144.54	971.328	0.917935	0.150293
Q05921	2-5A-dependent ribonuclease OS=Mus musculus OX=10090 GN=Rnasel PE=1 SV=2	Rnasel	83.275	26.8	16	16	214.869	248.905	231.935	229.199	209.49	211.504	214.869	248.905	231.935	229.199	209.49	211.504	0.934577	0.325336
Q05BC3	Echinoderm microtubule-associated protein-like 1 OS=Mus musculus OX=10090 GN=Eml1 PE=1 SV=1	Eml1	89.6797	5	2	2	67.7024	48.9658	63.4505	58.5545	48.7663	54.6885	67.7024	48.9658	63.4505	58.5545	48.7663	54.6885	0.899459	0.447198
Q05CL8	La-related protein 7 OS=Mus musculus OX=10090 GN=Larp7 PE=1 SV=2	Larp7	64.8023	42.8	21	21	2408.84	2458.11	2412.6	2294.6	2408.26	2294.6	2408.84	2458.11	2412.6	2294.6	2408.26	2294.6	0.961248	0.303048
Q05D44	Eukaryotic translation initiation factor 5B OS=Mus musculus OX=10090 GN=Eif5b PE=1 SV=2	Eif5b	137.616	40	47	47	2288.71	2585.42	2414.81	2414.75	2563.67	2479.15	2288.71	2585.42	2414.81	2414.75	2563.67	2479.15	1.02314	0.599836
Q06180	Tyrosine-protein phosphatase non-receptor type 2 OS=Mus musculus OX=10090 GN=Ptpn2 PE=1 SV=2	Ptpn2	47.3601	44.8	14	14	561.302	547.661	617.505	608.264	502.151	538.409	561.302	547.661	617.505	608.264	502.151	538.409	0.955027	0.466825
Q06985	E3 ubiquitin-protein ligase SIAH1B OS=Mus musculus OX=10090 GN=Siah1b PE=2 SV=2	Siah1b	31.1218	8.2	1	1	6.87059	14.7554	13.5122	6.89055	5.90613	6.36516	6.87059	14.7554	13.5122	6.89055	5.90613	6.36516	0.545328	0.159778
Q07076	Annexin A7 OS=Mus musculus OX=10090 GN=Anxa7 PE=1 SV=2	Anxa7	49.9253	21.6	8	8	237.672	245.095	240.509	245.553	247.165	237.214	237.672	245.095	240.509	245.553	247.165	237.214	1.0092	0.867237
Q07113	Cation-independent mannose-6-phosphate receptor OS=Mus musculus OX=10090 GN=Igf2r PE=1 SV=1	Igf2r	273.815	5.2	10	10	225.369	200.421	195.007	172.77	189.625	131.696	225.369	200.421	195.007	172.77	189.625	131.696	0.795897	0.04371
Q07139	Protein ECT2 OS=Mus musculus OX=10090 GN=Ect2 PE=1 SV=2	Ect2	103.131	8.5	5	5	95.3889	85.0393	96.8513	96.0432	86.0407	76.4434	95.3889	85.0393	96.8513	96.0432	86.0407	76.4434	0.932371	0.460728
Q07243	Metal regulatory transcription factor 1 OS=Mus musculus OX=10090 GN=Mtf1 PE=1 SV=2	Mtf1	72.603	3.6	2	2	44.2823	62.2207	51.5692	48.7415	34.4712	36.5442	44.2823	62.2207	51.5692	48.7415	34.4712	36.5442	0.757609	0.0961209
Q07813	Apoptosis regulator BAX OS=Mus musculus OX=10090 GN=Bax PE=1 SV=1	Bax	21.3946	69.3	12	12	17438.7	14269.9	16102.2	14591.3	14378.5	13661	17438.7	14269.9	16102.2	14591.3	14378.5	13661	0.891658	0.0653311
Q07832	Serine/threonine-protein kinase PLK1 OS=Mus musculus OX=10090 GN=Plk1 PE=1 SV=2	Plk1	68.3008	22.9	10	10	326.865	382.002	349.312	382.605	350.5	337.871	326.865	382.002	349.312	382.605	350.5	337.871	1.01209	0.841797
Q08024	Core-binding factor subunit beta OS=Mus musculus OX=10090 GN=Cbfb PE=1 SV=1	Cbfb	22.0305	41.2	7	7	2179.93	2204.73	2073.38	1998.03	2177.52	2101.75	2179.93	2204.73	2073.38	1998.03	2177.52	2101.75	0.972012	0.50211
Q08093	Calponin-2 OS=Mus musculus OX=10090 GN=Cnn2 PE=1 SV=1	Cnn2	33.1555	14.4	3	3	122.859	98.1086	176.635	112.8	92.4753	146.691	122.859	98.1086	176.635	112.8	92.4753	146.691	0.885221	0.524294
Q08122	Transducin-like enhancer protein 3 OS=Mus musculus OX=10090 GN=Tle3 PE=1 SV=3	Tle3	83.4467	32.3	18	18	1221.47	954.915	1093.41	1013.65	1041.76	961.121	1221.47	954.915	1093.41	1013.65	1041.76	961.121	0.922547	0.270979
Q08288	Cell growth-regulating nucleolar protein OS=Mus musculus OX=10090 GN=Lyar PE=1 SV=2	Lyar	43.7356	50.3	17	17	3482.7	3557.42	3424.7	3335.51	3342.24	3326.06	3482.7	3557.42	3424.7	3335.51	3342.24	3326.06	0.955947	0.22
Q08297	DNA repair protein RAD51 homolog 1 OS=Mus musculus OX=10090 GN=Rad51 PE=1 SV=1	Rad51	36.9712	28.3	6	6	172.372	181.164	181.167	184.299	187.397	188.652	172.372	181.164	181.167	184.299	187.397	188.652	1.04796	0.440392
Q08376	Zinc finger and BTB domain-containing protein 14 OS=Mus musculus OX=10090 GN=Zbtb14 PE=2 SV=1	Zbtb14	50.8993	15.6	6	6	173.928	134.186	151.759	103.3	90.9071	127.293	173.928	134.186	151.759	103.3	90.9071	127.293	0.699105	0.00972612
Q08509	Epidermal growth factor receptor kinase substrate 8 OS=Mus musculus OX=10090 GN=Eps8 PE=1 SV=2	Eps8	91.7372	41.7	28	28	755.242	920.704	806.534	892.969	814.278	798.846	755.242	920.704	806.534	892.969	814.278	798.846	1.00951	0.853173
Q08639	Transcription factor Dp-1 OS=Mus musculus OX=10090 GN=Tfdp1 PE=1 SV=1	Tfdp1	45.2306	32.4	7	7	286.545	276.982	278.435	254.578	254.081	215.502	286.545	276.982	278.435	254.578	254.081	215.502	0.860087	0.0420884
Q08642	Protein-arginine deiminase type-2 OS=Mus musculus OX=10090 GN=Padi2 PE=1 SV=2	Padi2	76.2495	7	4	4	26.9672	39.7415	42.6916	32.669	34.8573	34.0312	26.9672	39.7415	42.6916	32.669	34.8573	34.0312	0.928311	0.740909
Q08874	Microphthalmia-associated transcription factor OS=Mus musculus OX=10090 GN=Mitf PE=1 SV=4	Mitf	58.6052	18.8	6	6	219.57	205.944	220.326	217.286	211.603	185.355	219.57	205.944	220.326	217.286	211.603	185.355	0.951077	0.450886
Q08879	Fibulin-1 OS=Mus musculus OX=10090 GN=Fbln1 PE=1 SV=2	Fbln1	78.0328	3.1	2	2	130.295	134.723	128.121	131.018	97.2473	109.53	130.295	134.723	128.121	131.018	97.2473	109.53	0.859224	0.116375
Q08890	Iduronate 2-sulfatase OS=Mus musculus OX=10090 GN=Ids PE=2 SV=3	Ids	62.1861	5.8	2	2	95.2228	99.0627	83.2166	77.0363	93.4818	99.5581	95.2228	99.0627	83.2166	77.0363	93.4818	99.5581	0.97324	0.770391
Q08943	FACT complex subunit SSRP1 OS=Mus musculus OX=10090 GN=Ssrp1 PE=1 SV=2	Ssrp1	80.8604	39.3	23	23	1972.84	1902.5	1850.89	1812.17	1758.51	1752.27	1972.84	1902.5	1850.89	1812.17	1758.51	1752.27	0.929574	0.0912312
Q09014	Neutrophil cytosol factor 1 OS=Mus musculus OX=10090 GN=Ncf1 PE=1 SV=3	Ncf1	44.6669	52.6	19	19	4067.67	4405.51	3937.61	3608.12	3238.06	3541.74	4067.67	4405.51	3937.61	3608.12	3238.06	3541.74	0.837007	0.00474334
Q09200	Beta-1,4 N-acetylgalactosaminyltransferase 1 OS=Mus musculus OX=10090 GN=B4galnt1 PE=1 SV=1	B4galnt1	59.2119	20.6	7	7	174.429	257.307	184.188	240.877	241.539	223.684	174.429	257.307	184.188	240.877	241.539	223.684	1.1464	0.174196
Q09XV5	Chromodomain-helicase-DNA-binding protein 8 OS=Mus musculus OX=10090 GN=Chd8 PE=1 SV=1	Chd8	290.847	27.9	47	39	528.557	644.121	620.601	592.822	606.287	644.171	528.557	644.121	620.601	592.822	606.287	644.171	1.02788	0.633396
Q0GNC1	Inverted formin-2 OS=Mus musculus OX=10090 GN=Inf2 PE=1 SV=1	Inf2	138.56	34.6	26	26	749.96	775.851	768.924	720.592	740.926	701.813	749.96	775.851	768.924	720.592	740.926	701.813	0.942737	0.194394
Q0HA38	Tetratricopeptide repeat protein 21B OS=Mus musculus OX=10090 GN=Ttc21b PE=1 SV=1	Ttc21b	150.795	4	4	4	114.775	92.4947	122.828	111.343	95.5142	118.031	114.775	92.4947	122.828	111.343	95.5142	118.031	0.984219	0.903972
Q0KL02	Triple functional domain protein OS=Mus musculus OX=10090 GN=Trio PE=1 SV=3	Trio	347.861	10.4	20	18	425.985	322.069	475.697	363.517	378.937	315.196	425.985	322.069	475.697	363.517	378.937	315.196	0.864268	0.213609
Q0VBL3	RNA-binding protein 15 OS=Mus musculus OX=10090 GN=Rbm15 PE=1 SV=1	Rbm15	105.722	24.2	14	14	447.984	558.211	498.397	476.831	518.86	519.527	447.984	558.211	498.397	476.831	518.86	519.527	1.00706	0.877624
Q0VGM9	Regulator of telomere elongation helicase 1 OS=Mus musculus OX=10090 GN=Rtel1 PE=1 SV=2	Rtel1	133.767	12.8	9	9	79.9133	68.53	76.9064	72.6598	68.7286	62.8073	79.9133	68.53	76.9064	72.6598	68.7286	62.8073	0.906128	0.335614
Q0VGY8	Protein TANC1 OS=Mus musculus OX=10090 GN=Tanc1 PE=1 SV=2	Tanc1	200.805	27.7	34	34	439.268	366.843	422.964	401.856	397.375	384.175	439.268	366.843	422.964	401.856	397.375	384.175	0.962843	0.572877
Q11011	Puromycin-sensitive aminopeptidase OS=Mus musculus OX=10090 GN=Npepps PE=1 SV=2	Npepps	103.325	53.6	38	38	4631.08	4272.91	4047.56	4203.16	4350.68	3953.75	4631.08	4272.91	4047.56	4203.16	4350.68	3953.75	0.965721	0.484667
Q149C2	TRAF3-interacting protein 1 OS=Mus musculus OX=10090 GN=Traf3ip1 PE=1 SV=2	Traf3ip1	71.0374	12.5	7	7	148.868	141.528	139.871	143.673	127.768	126.042	148.868	141.528	139.871	143.673	127.768	126.042	0.923807	0.286996
Q149F3	Eukaryotic peptide chain release factor GTP-binding subunit ERF3B OS=Mus musculus OX=10090 GN=Gspt2 PE=1 SV=1	Gspt2	69.1468	24.5	17	2	3489.31	3488.74	3291.8	3373.33	3488.83	3488.44	3489.31	3488.74	3291.8	3373.33	3488.83	3488.44	1.00786	0.829947
Q149S1	Tektin-4 OS=Mus musculus OX=10090 GN=Tekt4 PE=1 SV=2	Tekt4	52.0454	2.2	1	1	1188.04	1247.62	948.992	868.725	1138.17	1099.11	1188.04	1247.62	948.992	868.725	1138.17	1099.11	0.917674	0.374039
Q14AX6	Cyclin-dependent kinase 12 OS=Mus musculus OX=10090 GN=Cdk12 PE=1 SV=2	Cdk12	163.681	16.9	16	16	335.683	368.564	318.528	346.61	398.624	410.107	335.683	368.564	318.528	346.61	398.624	410.107	1.12961	0.10193
Q1HFZ0	RNA cytosine C(5)-methyltransferase NSUN2 OS=Mus musculus OX=10090 GN=Nsun2 PE=1 SV=2	Nsun2	85.4516	74	49	49	10055.3	8460.73	9533.08	7996.84	7494.59	8166.25	10055.3	8460.73	9533.08	7996.84	7494.59	8166.25	0.843437	0.0099587
Q2EMV9	Protein mono-ADP-ribosyltransferase PARP14 OS=Mus musculus OX=10090 GN=Parp14 PE=1 SV=3	Parp14	203.802	27.7	39	39	676.027	856.173	734.979	815.731	827.761	799.508	676.027	856.173	734.979	815.731	827.761	799.508	1.07755	0.240038
Q2HXL6	ER degradation-enhancing alpha-mannosidase-like protein 3 OS=Mus musculus OX=10090 GN=Edem3 PE=1 SV=2	Edem3	104.2	4.1	3	3	43.0695	58.9613	45.7074	42.9481	53.0894	38.9327	43.0695	58.9613	45.7074	42.9481	53.0894	38.9327	0.913578	0.54552
Q2KHI9	DNA helicase MCM9 OS=Mus musculus OX=10090 GN=Mcm9 PE=1 SV=2	Mcm9	125.814	4.3	2	2	54.3295	73.548	69.1276	53.0889	70.4354	64.6563	54.3295	73.548	69.1276	53.0889	70.4354	64.6563	0.955207	0.732692
Q2KN98	Cytospin-A OS=Mus musculus OX=10090 GN=Specc1l PE=1 SV=1	Specc1l	124.488	16.8	12	12	266.631	271.791	302.638	246.034	266.531	274.564	266.631	271.791	302.638	246.034	266.531	274.564	0.935875	0.313888
Q2LKW6	NACHT, LRR and PYD domains-containing protein 1b allele 1 OS=Mus musculus OX=10090 GN=Nlrp1b PE=1 SV=1	Nlrp1b	140.688	29.2	22	1	157.105	165.627	140.266	161.2	162.319	137.042	157.105	165.627	140.266	161.2	162.319	137.042	0.994736	0.942634
Q2NL51	Glycogen synthase kinase-3 alpha OS=Mus musculus OX=10090 GN=Gsk3a PE=1 SV=2	Gsk3a	51.6605	33.7	10	10	427.892	476.07	431.311	426.74	487.555	443.754	427.892	476.07	431.311	426.74	487.555	443.754	1.01706	0.779139
Q2TBA3	Mucosa-associated lymphoid tissue lymphoma translocation protein 1 homolog OS=Mus musculus OX=10090 GN=Malt1 PE=1 SV=2	Malt1	93.2161	32.9	20	20	895.346	851.609	827.935	876.943	859.686	886.289	895.346	851.609	827.935	876.943	859.686	886.289	1.01865	0.666834
Q2TBE6	Phosphatidylinositol 4-kinase type 2-alpha OS=Mus musculus OX=10090 GN=Pi4k2a PE=1 SV=1	Pi4k2a	54.2577	15	4	4	78.8817	72.4834	70.8356	71.2693	76.8508	49.0028	78.8817	72.4834	70.8356	71.2693	76.8508	49.0028	0.887139	0.329517
Q2VPA6	Helicase POLQ-like OS=Mus musculus OX=10090 GN=Helq PE=1 SV=2	Helq	119.098	8.6	5	5	186.755	170.76	176.226	170.964	150.164	154.816	186.755	170.76	176.226	170.964	150.164	154.816	0.891712	0.122544
Q2VPU4	MLX-interacting protein OS=Mus musculus OX=10090 GN=Mlxip PE=1 SV=1	Mlxip	100.804	10	5	5	82.7155	73.1602	64.5056	69.7623	71.5696	82.386	82.7155	73.1602	64.5056	69.7623	71.5696	82.386	1.01514	0.871196
Q33DR2	All trans-polyprenyl-diphosphate synthase PDSS1 OS=Mus musculus OX=10090 GN=Pdss1 PE=1 SV=1	Pdss1	45.8948	6.4	1	1	28.3078	18.8647	32.4507	49.7418	63.2732	39.6729	28.3078	18.8647	32.4507	49.7418	63.2732	39.6729	1.91763	0.00885704
Q33DR3	All trans-polyprenyl-diphosphate synthase PDSS2 OS=Mus musculus OX=10090 GN=Pdss2 PE=1 SV=2	Pdss2	43.9804	7.2	2	2	101.225	105.531	99.0602	86.9237	125.99	90.9792	101.225	105.531	99.0602	86.9237	125.99	90.9792	0.993713	0.859406
Q3B7Z2	Oxysterol-binding protein 1 OS=Mus musculus OX=10090 GN=Osbp PE=1 SV=3	Osbp	88.7966	49.7	27	25	1838.56	1481.23	1668.52	1445.87	1333.59	1402.7	1838.56	1481.23	1668.52	1445.87	1333.59	1402.7	0.838391	0.0181484
Q3KNJ2	Non-homologous end-joining factor 1 OS=Mus musculus OX=10090 GN=Nhej1 PE=1 SV=1	Nhej1	32.7393	33.2	4	4	112.325	106.806	99.3184	108.327	102.878	95.2365	112.325	106.806	99.3184	108.327	102.878	95.2365	0.962295	0.642351
Q3TCH7	Cullin-4A OS=Mus musculus OX=10090 GN=Cul4a PE=1 SV=1	Cul4a	87.7534	36.6	29	29	746.871	804.686	722.885	772.899	731.314	714.982	746.871	804.686	722.885	772.899	731.314	714.982	0.975709	0.630252
Q3TCJ1	BRISC complex subunit Abraxas 2 OS=Mus musculus OX=10090 GN=Abraxas2 PE=1 SV=1	Abraxas2	46.9428	35.2	12	12	2019.09	1485.01	1760.94	1289.62	1206.8	1573.65	2019.09	1485.01	1760.94	1289.62	1206.8	1573.65	0.773036	0.0217942
Q3TCN2	Putative phospholipase B-like 2 OS=Mus musculus OX=10090 GN=Plbd2 PE=1 SV=2	Plbd2	66.2895	37	15	15	6216.8	3578.39	4385.74	4156.14	3926	3350.98	6216.8	3578.39	4385.74	4156.14	3926	3350.98	0.806233	0.161483
Q3TD16	Protein associated with UVRAG as autophagy enhancer OS=Mus musculus OX=10090 GN=Rubcnl PE=1 SV=2	Rubcnl	72.2792	18.1	7	7	198.446	188.421	166.186	188.313	165.998	155.471	198.446	188.421	166.186	188.313	165.998	155.471	0.921761	0.327233
Q3TDK6	Protein rogdi homolog OS=Mus musculus OX=10090 GN=Rogdi PE=1 SV=2	Rogdi	32.1	11.8	2	2	218.171	242.301	217.163	251.719	233.165	232.222	218.171	242.301	217.163	251.719	233.165	232.222	1.05825	0.372699
Q3TDX8	Cytochrome b5 reductase 4 OS=Mus musculus OX=10090 GN=Cyb5r4 PE=2 SV=3	Cyb5r4	59.7164	33	13	13	378.106	351.621	418.719	361.46	348.121	324.336	378.106	351.621	418.719	361.46	348.121	324.336	0.900275	0.133308
Q3TEA8	Heterochromatin protein 1-binding protein 3 OS=Mus musculus OX=10090 GN=Hp1bp3 PE=1 SV=1	Hp1bp3	60.8666	31	14	14	6170.01	6575.21	6405.41	6591.54	6526.47	6612.86	6170.01	6575.21	6405.41	6591.54	6526.47	6612.86	1.0303	0.401263
Q3THE2	Myosin regulatory light chain 12B OS=Mus musculus OX=10090 GN=Myl12b PE=1 SV=2	Myl12b	19.7792	62.8	11	5	13995.5	12044	14616.9	12793.5	11729.1	11601.5	13995.5	12044	14616.9	12793.5	11729.1	11601.5	0.888522	0.0689688
Q3THK3	General transcription factor IIF subunit 1 OS=Mus musculus OX=10090 GN=Gtf2f1 PE=1 SV=2	Gtf2f1	57.2413	37.2	14	14	2749.5	2541.41	2691.51	2644.45	2405.64	2609.63	2749.5	2541.41	2691.51	2644.45	2405.64	2609.63	0.959573	0.359465
Q3THK7	GMP synthase [glutamine-hydrolyzing] OS=Mus musculus OX=10090 GN=Gmps PE=1 SV=2	Gmps	76.7234	69.7	36	36	4034.57	4352.61	3959.43	4347.18	4145.77	4111.6	4034.57	4352.61	3959.43	4347.18	4145.77	4111.6	1.02089	0.610465
Q3THS6	S-adenosylmethionine synthase isoform type-2 OS=Mus musculus OX=10090 GN=Mat2a PE=1 SV=2	Mat2a	43.6887	54.7	17	14	7064.57	6917.09	6899.25	7191.62	6732.39	6914.49	7064.57	6917.09	6899.25	7191.62	6732.39	6914.49	0.997969	0.947354
Q3TIR3	Synembryn-A OS=Mus musculus OX=10090 GN=Ric8a PE=1 SV=2	Ric8a	59.8468	43	16	16	620.926	588.283	673.724	429.954	620.197	589.815	620.926	588.283	673.724	429.954	620.197	589.815	0.870964	0.151022
Q3TIU4	2',5'-phosphodiesterase 12 OS=Mus musculus OX=10090 GN=Pde12 PE=1 SV=2	Pde12	67.5137	44.1	20	20	2592.33	2087.46	2417.74	2215.42	2140.24	1881.22	2592.33	2087.46	2417.74	2215.42	2140.24	1881.22	0.878739	0.0885464
Q3TIV5	Zinc finger CCCH domain-containing protein 15 OS=Mus musculus OX=10090 GN=Zc3h15 PE=1 SV=2	Zc3h15	48.3272	35.2	11	11	1572.11	1544.85	1483.41	1492.44	1546.7	1594.74	1572.11	1544.85	1483.41	1492.44	1546.7	1594.74	1.00729	0.861853
Q3TIX9	Ubiquitin carboxyl-terminal hydrolase 39 OS=Mus musculus OX=10090 GN=Usp39 PE=1 SV=2	Usp39	65.1463	46.8	20	20	4537.47	4533.5	4444.92	4517.13	4406.69	4519.8	4537.47	4533.5	4444.92	4517.13	4406.69	4519.8	0.994654	0.874649
Q3TJD7	PDZ and LIM domain protein 7 OS=Mus musculus OX=10090 GN=Pdlim7 PE=1 SV=1	Pdlim7	50.119	25.4	7	7	214.693	201.337	176.342	224.764	203.834	245.302	214.693	201.337	176.342	224.764	203.834	245.302	1.13763	0.130644
Q3TKT4	Transcription activator BRG1 OS=Mus musculus OX=10090 GN=Smarca4 PE=1 SV=1	Smarca4	181.427	17.6	23	23	1310.31	1332.88	1332.84	1258.24	1286.23	1204.17	1310.31	1332.88	1332.84	1258.24	1286.23	1204.17	0.94281	0.168623
Q3TLD5	Unconventional prefoldin RPB5 interactor OS=Mus musculus OX=10090 GN=Uri1 PE=1 SV=2	Uri1	59.0841	43.3	17	17	1003.58	970.374	1059.18	1038.61	995.695	1043.91	1003.58	970.374	1059.18	1038.61	995.695	1043.91	1.01486	0.733511
Q3TLR7	Denticleless protein homolog OS=Mus musculus OX=10090 GN=Dtl PE=1 SV=2	Dtl	79.1313	16.5	7	7	203.983	216.093	165.182	224.012	199.844	219.977	203.983	216.093	165.182	224.012	199.844	219.977	1.10008	0.257049
Q3TMX7	Sulfhydryl oxidase 2 OS=Mus musculus OX=10090 GN=Qsox2 PE=1 SV=1	Qsox2	77.7752	11.6	5	5	77.4352	79.4952	85.4569	80.0776	70.3813	75.8902	77.4352	79.4952	85.4569	80.0776	70.3813	75.8902	0.933833	0.456659
Q3TN34	MICAL-like protein 2 OS=Mus musculus OX=10090 GN=Micall2 PE=1 SV=1	Micall2	108.288	45.9	32	31	1449.1	1387.84	1493.22	1397.19	1388.48	1448.63	1449.1	1387.84	1493.22	1397.19	1388.48	1448.63	0.977859	0.596206
Q3TNH5	Cotranscriptional regulator FAM172A OS=Mus musculus OX=10090 GN=Fam172a PE=1 SV=2	Fam172a	48.0723	19.9	6	6	165.464	157.41	151.125	161.074	160.001	162.208	165.464	157.41	151.125	161.074	160.001	162.208	1.01959	0.755878
Q3TPX4	Exocyst complex component 5 OS=Mus musculus OX=10090 GN=Exoc5 PE=1 SV=2	Exoc5	81.7378	33.8	17	17	643.025	754.2	682.017	719.954	732.244	763.873	643.025	754.2	682.017	719.954	732.244	763.873	1.06581	0.249893
Q3TRM8	Hexokinase-3 OS=Mus musculus OX=10090 GN=Hk3 PE=1 SV=2	Hk3	100.101	53.5	31	31	6799.65	7899.93	7130.67	7787.24	7542.57	7761.88	6799.65	7899.93	7130.67	7787.24	7542.57	7761.88	1.05778	0.226967
Q3TSG4	RNA demethylase ALKBH5 OS=Mus musculus OX=10090 GN=Alkbh5 PE=1 SV=2	Alkbh5	44.411	32.2	11	11	687.836	676.746	607.734	680.829	684.778	730.636	687.836	676.746	607.734	680.829	684.778	730.636	1.06283	0.259727
Q3TTY5	Keratin, type II cytoskeletal 2 epidermal OS=Mus musculus OX=10090 GN=Krt2 PE=1 SV=1	Krt2	70.9227	5	4	4	204.994	82.2015	351.303	79.3851		64.6884	204.994	82.2015	351.303	79.3851		64.6884	0.338467
Q3TUF7	YEATS domain-containing protein 2 OS=Mus musculus OX=10090 GN=Yeats2 PE=1 SV=2	Yeats2	148.95	6.6	6	6	78.0069	94.8343	86.4921	85.1215	64.3486	79.9629	78.0069	94.8343	86.4921	85.1215	64.3486	79.9629	0.884703	0.271875
Q3TVC7	Cyclin-D1-binding protein 1 OS=Mus musculus OX=10090 GN=Ccndbp1 PE=1 SV=1	Ccndbp1	39.3559	6.7	2	2	345.09	387.11	361.671	378.542	410.362	320.011	345.09	387.11	361.671	378.542	410.362	320.011	1.01375	0.899056
Q3TWW8	Serine/arginine-rich splicing factor 6 OS=Mus musculus OX=10090 GN=Srsf6 PE=1 SV=1	Srsf6	39.0253	14.7	5	5	1927.33	1771.17	1804.18	1821.63	1800.9	1771.96	1927.33	1771.17	1804.18	1821.63	1800.9	1771.96	0.980341	0.64102
Q3TYA6	M-phase phosphoprotein 8 OS=Mus musculus OX=10090 GN=Mphosph8 PE=1 SV=1	Mphosph8	97.4674	2.4	2	2	155.791	154.405	113.367	158.725	133.339	175.151	155.791	154.405	113.367	158.725	133.339	175.151	1.10306	0.380704
Q3TYD6	Serine/threonine-protein kinase LMTK2 OS=Mus musculus OX=10090 GN=Lmtk2 PE=1 SV=3	Lmtk2	160.508	3.7	2	2	19.7329	34.7374	18.7483	30.131	23.7558	35.9869	19.7329	34.7374	18.7483	30.131	23.7558	35.9869	1.22747	0.323005
Q3TYX3	Histone-lysine N-trimethyltransferase SMYD5 OS=Mus musculus OX=10090 GN=Smyd5 PE=1 SV=2	Smyd5	47.0953	37.5	13	13	1457.5	1420.47	1390.86	1447.32	1474.55	1442.84	1457.5	1420.47	1390.86	1447.32	1474.55	1442.84	1.02246	0.568341
Q3TZX8	Polynucleotide 5'-hydroxyl-kinase NOL9 OS=Mus musculus OX=10090 GN=Nol9 PE=1 SV=1	Nol9	80.8399	20.7	10	10	867.626	874.879	813.847	891.682	934.138	883.278	867.626	874.879	813.847	891.682	934.138	883.278	1.05975	0.216991
Q3TZZ7	Extended synaptotagmin-2 OS=Mus musculus OX=10090 GN=Esyt2 PE=1 SV=1	Esyt2	94.1393	5.2	3	3	99.766	116.163	106.845	119.633	100.234	113.565	99.766	116.163	106.845	119.633	100.234	113.565	1.03302	0.717485
Q3U034	N(6)-adenine-specific methyltransferase METTL4 OS=Mus musculus OX=10090 GN=Mettl4 PE=1 SV=1	Mettl4	53.3064	12.5	4	4	53.3271	62.4004	44.5801	54.642	55.7269	43.4817	53.3271	62.4004	44.5801	54.642	55.7269	43.4817	0.959721	0.783974
Q3U0B3	Dehydrogenase/reductase SDR family member 11 OS=Mus musculus OX=10090 GN=Dhrs11 PE=1 SV=1	Dhrs11	28.2742	30.8	5	5	231.942	254.057	229.621	235.472	248.693	251.795	231.942	254.057	229.621	235.472	248.693	251.795	1.02842	0.634391
Q3U0D9	E3 ubiquitin-protein ligase HACE1 OS=Mus musculus OX=10090 GN=Hace1 PE=1 SV=1	Hace1	102.114	1	1	1		26.7426	28.9344		51.1686	39.4293		26.7426	28.9344		51.1686	39.4293	1.62721
Q3U0K8	Prolyl 3-hydroxylase OGFOD1 OS=Mus musculus OX=10090 GN=Ogfod1 PE=1 SV=1	Ogfod1	62.7343	42.4	18	18	294.565	289.636	286.067	259.653	296.782	259.362	294.565	289.636	286.067	259.653	296.782	259.362	0.937408	0.288142
Q3U0M1	Trafficking protein particle complex subunit 9 OS=Mus musculus OX=10090 GN=Trappc9 PE=1 SV=2	Trappc9	128.232	17.9	14	14	496.677	506.808	444.786	509.761	520.819	474.973	496.677	506.808	444.786	509.761	520.819	474.973	1.03955	0.490839
Q3U0V1	Far upstream element-binding protein 2 OS=Mus musculus OX=10090 GN=Khsrp PE=1 SV=2	Khsrp	76.7755	55.6	30	29	20546.9	20124.9	18481	19392.2	19605.6	17674.6	20546.9	20124.9	18481	19392.2	19605.6	17674.6	0.958068	0.357635
Q3U0V2	Tumor necrosis factor receptor type 1-associated DEATH domain protein OS=Mus musculus OX=10090 GN=Tradd PE=1 SV=1	Tradd	34.5773	39.7	9	9	668.684	696.363	623.791	732.948	756.159	724.744	668.684	696.363	623.791	732.948	756.159	724.744	1.11314	0.0491448
Q3U133	Zinc finger protein 746 OS=Mus musculus OX=10090 GN=Znf746 PE=1 SV=3	Znf746	69.8206	3.4	1	1	36.8304	38.1829	56.7184	58.0203	63.8724	54.6293	36.8304	38.1829	56.7184	58.0203	63.8724	54.6293	1.34001	0.063192
Q3U182	CREB-regulated transcription coactivator 2 OS=Mus musculus OX=10090 GN=Crtc2 PE=1 SV=2	Crtc2	73.216	29.5	12	12	784.333	769.568	714.692	713.184	756.355	762.734	784.333	769.568	714.692	713.184	756.355	762.734	0.98399	0.744029
Q3U1F9	Phosphoprotein associated with glycosphingolipid-enriched microdomains 1 OS=Mus musculus OX=10090 GN=Pag1 PE=1 SV=2	Pag1	46.5495	25.6	6	6	250.636	166.849	143.578	206.707	162.531	164.87	250.636	166.849	143.578	206.707	162.531	164.87	0.951959	0.852763
Q3U1J1	TCF3 fusion partner homolog OS=Mus musculus OX=10090 GN=Tfpt PE=1 SV=1	Tfpt	28.954	11.2	2	2	166.627	264.583	147.44	164.212	162.882	156.295	166.627	264.583	147.44	164.212	162.882	156.295	0.835373	0.314827
Q3U1J4	DNA damage-binding protein 1 OS=Mus musculus OX=10090 GN=Ddb1 PE=1 SV=2	Ddb1	126.853	52.6	54	54	10818.5	9916.63	10268	9657.54	9984.32	9246.7	10818.5	9916.63	10268	9657.54	9984.32	9246.7	0.931793	0.104811
Q3U1T9	DENN domain-containing protein 1B OS=Mus musculus OX=10090 GN=Dennd1b PE=1 SV=3	Dennd1b	85.5263	9.3	5	5	249.388	307.991	213.971	241.855	266.253	269.39	249.388	307.991	213.971	241.855	266.253	269.39	1.00797	0.85039
Q3U2P1	Protein transport protein Sec24A OS=Mus musculus OX=10090 GN=Sec24a PE=1 SV=1	Sec24a	118.782	29.9	22	22	586.784	603.002	452.811	646.49	618.901	596.611	586.784	603.002	452.811	646.49	618.901	596.611	1.13357	0.124772
Q3U2S4	OTU domain-containing protein 5 OS=Mus musculus OX=10090 GN=Otud5 PE=1 SV=2	Otud5	60.3064	37.5	14	14	669.093	531.463	566.428	453.91	517.376	449.829	669.093	531.463	566.428	453.91	517.376	449.829	0.804261	0.0161294
Q3U319	E3 ubiquitin-protein ligase BRE1B OS=Mus musculus OX=10090 GN=Rnf40 PE=1 SV=2	Rnf40	113.967	41	34	31	1216.84	1199.76	1219.88	1237.87	1193.51	1297.73	1216.84	1199.76	1219.88	1237.87	1193.51	1297.73	1.02547	0.56206
Q3U3Q1	Serine/threonine-protein kinase ULK3 OS=Mus musculus OX=10090 GN=Ulk3 PE=2 SV=1	Ulk3	53.5717	23.3	6	6	240.149	244.934	235.447	245.102	270.82	193.3	240.149	244.934	235.447	245.102	270.82	193.3	0.984307	0.777877
Q3U3T8	WD repeat-containing protein 62 OS=Mus musculus OX=10090 GN=Wdr62 PE=1 SV=2	Wdr62	167.283	15	14	14	143.333	132.418	138.333	130.784	139.247	130.278	143.333	132.418	138.333	130.784	139.247	130.278	0.966736	0.62891
Q3U487	E3 ubiquitin-protein ligase HECTD3 OS=Mus musculus OX=10090 GN=Hectd3 PE=1 SV=2	Hectd3	97.3471	51.3	28	28	773.457	739.744	702.21	737.442	745.745	711.563	773.457	739.744	702.21	737.442	745.745	711.563	0.990673	0.851236
Q3U4H6	Hexosaminidase D OS=Mus musculus OX=10090 GN=Hexd PE=1 SV=1	Hexd	54.5765	11.7	3	3	161.522	149.77	185.318	124.953	148.45	123.938	161.522	149.77	185.318	124.953	148.45	123.938	0.800105	0.0311707
Q3U564	mRNA-decapping enzyme 1B OS=Mus musculus OX=10090 GN=Dcp1b PE=1 SV=1	Dcp1b	62.7204	30.3	10	10	109.494	99.8629	105.647	101.984	105.575	103.499	109.494	99.8629	105.647	101.984	105.575	103.499	0.987475	0.875245
Q3U5F4	Threonylcarbamoyl-AMP synthase OS=Mus musculus OX=10090 GN=Yrdc PE=1 SV=1	Yrdc	29.4538	43.2	7	7	1876.53	1708.9	1708.07	1741.15	1688.63	1655.25	1876.53	1708.9	1708.07	1741.15	1688.63	1655.25	0.960618	0.382847
Q3U5Q7	UMP-CMP kinase 2, mitochondrial OS=Mus musculus OX=10090 GN=Cmpk2 PE=1 SV=2	Cmpk2	50.0363	63.1	20	20	1196.93	998.954	1120.3	1067.71	1041.13	969.422	1196.93	998.954	1120.3	1067.71	1041.13	969.422	0.928257	0.233528
Q3U6Q4	Phosphoinositide 3-kinase regulatory subunit 6 OS=Mus musculus OX=10090 GN=Pik3r6 PE=1 SV=1	Pik3r6	84.663	23.3	11	11	157.543	172.976	114.461	178.111	195.306	175.493	157.543	172.976	114.461	178.111	195.306	175.493	1.23356	0.0708511
Q3U7R1	Extended synaptotagmin-1 OS=Mus musculus OX=10090 GN=Esyt1 PE=1 SV=2	Esyt1	121.554	18.3	14	14	277.024	257.709	285.302	296.303	281.959	243.185	277.024	257.709	285.302	296.303	281.959	243.185	1.00172	0.990454
Q3U7U3	F-box only protein 7 OS=Mus musculus OX=10090 GN=Fbxo7 PE=1 SV=2	Fbxo7	57.6491	20.3	7	7	799.729	716.241	674.239	725.476	680.546	725.271	799.729	716.241	674.239	725.476	680.546	725.271	0.973101	0.659131
Q3U9G9	Delta(14)-sterol reductase LBR OS=Mus musculus OX=10090 GN=Lbr PE=1 SV=2	Lbr	71.4402	2.6	3	3	230.419	176.433	219.467	221.422	182.999	190.524	230.419	176.433	219.467	221.422	182.999	190.524	0.949908	0.601831
Q3UA06	Pachytene checkpoint protein 2 homolog OS=Mus musculus OX=10090 GN=Trip13 PE=1 SV=1	Trip13	48.3766	44.7	14	14	638.017	712.741	585.402	681.006	629.14	640.177	638.017	712.741	585.402	681.006	629.14	640.177	1.00732	0.870704
Q3UBG2	PTB-containing, cubilin and LRP1-interacting protein OS=Mus musculus OX=10090 GN=Pid1 PE=1 SV=2	Pid1	24.7844	48.8	5	5	202.66	195.959	181.422	186.926	212.808	212.107	202.66	195.959	181.422	186.926	212.808	212.107	1.05482	0.451648
Q3UCQ1	Forkhead box protein K2 OS=Mus musculus OX=10090 GN=Foxk2 PE=1 SV=3	Foxk2	68.4464	21.7	7	7	236.953	260.514	241.154	265.298	263.511	254.155	236.953	260.514	241.154	265.298	263.511	254.155	1.06003	0.3181
Q3UCV8	Ubiquitin thioesterase otulin OS=Mus musculus OX=10090 GN=Otulin PE=1 SV=1	Otulin	40.3201	42.3	12	12	1035.23	978.655	1045.36	1050.3	943.101	1054.2	1035.23	978.655	1045.36	1050.3	943.101	1054.2	0.996189	0.923827
Q3UDK1	TRAF-type zinc finger domain-containing protein 1 OS=Mus musculus OX=10090 GN=Trafd1 PE=1 SV=1	Trafd1	64.2827	35.5	12	12	546.294	532.074	502.249	581.132	570.143	484.112	546.294	532.074	502.249	581.132	570.143	484.112	1.03465	0.620338
Q3UE37	Ubiquitin-conjugating enzyme E2 Z OS=Mus musculus OX=10090 GN=Ube2z PE=1 SV=2	Ube2z	38.3683	38.5	16	16	3317.27	3041.17	3100.89	2978.44	2799.49	2588.59	3317.27	3041.17	3100.89	2978.44	2799.49	2588.59	0.884472	0.0306314
Q3UFY7	7-methylguanosine phosphate-specific 5'-nucleotidase OS=Mus musculus OX=10090 GN=Nt5c3b PE=1 SV=3	Nt5c3b	34.4253	49.3	10	10	498.045	459.044	458.15	516.926	419.443	479.465	498.045	459.044	458.15	516.926	419.443	479.465	1.00042	0.969516
Q3UFY8	tRNA methyltransferase 10 homolog C OS=Mus musculus OX=10090 GN=Trmt10c PE=1 SV=2	Trmt10c	48.3858	19.3	5	5	216.449	203.042	176.808	241.751	222.424	263.366	216.449	203.042	176.808	241.751	222.424	263.366	1.2201	0.0288646
Q3UGF1	WD repeat-containing protein 19 OS=Mus musculus OX=10090 GN=Wdr19 PE=1 SV=1	Wdr19	151.457	3.5	3	3	26.2034	49.4753	36.7925	29.5889	31.9174	48.1382	26.2034	49.4753	36.7925	29.5889	31.9174	48.1382	0.974868	0.940326
Q3UH06	Ras-responsive element-binding protein 1 OS=Mus musculus OX=10090 GN=Rreb1 PE=1 SV=2	Rreb1	184.154	5.1	4	4	47.3935	45.4594	36.145	58.3564	51.2655	43.381	47.3935	45.4594	36.145	58.3564	51.2655	43.381	1.18609	0.246145
Q3UH60	Disco-interacting protein 2 homolog B OS=Mus musculus OX=10090 GN=Dip2b PE=1 SV=1	Dip2b	171.126	40.9	40	39	1119.4	1010.76	1037.7	993.715	1015.58	959.992	1119.4	1010.76	1037.7	993.715	1015.58	959.992	0.937319	0.190679
Q3UHA3	Spatacsin OS=Mus musculus OX=10090 GN=Spg11 PE=1 SV=3	Spg11	273.934	14.7	21	21	261.032	341.817	281.934	317.357	291.026	336.398	261.032	341.817	281.934	317.357	291.026	336.398	1.06781	0.401068
Q3UHC0	Trinucleotide repeat-containing gene 6C protein OS=Mus musculus OX=10090 GN=Tnrc6c PE=1 SV=2	Tnrc6c	175.775	4.4	4	3	108.006	80.2876	99.3403	73.4326	89.639	73.5373	108.006	80.2876	99.3403	73.4326	89.639	73.5373	0.822606	0.116381
Q3UHC2	Leucine-rich repeat serine/threonine-protein kinase 1 OS=Mus musculus OX=10090 GN=Lrrk1 PE=1 SV=1	Lrrk1	225.47	5.4	7	7	102.328	93.2219	109.82	82.6605	106.217	102.514	102.328	93.2219	109.82	82.6605	106.217	102.514	0.954227	0.615809
Q3UHD6	Sorting nexin-27 OS=Mus musculus OX=10090 GN=Snx27 PE=1 SV=2	Snx27	60.9888	52.3	21	20	1018.66	959.979	982.894	724.327	695.312	697.322	1018.66	959.979	982.894	724.327	695.312	697.322	0.714819	3.68749e-05
Q3UHD9	Arf-GAP with GTPase, ANK repeat and PH domain-containing protein 2 OS=Mus musculus OX=10090 GN=Agap2 PE=1 SV=1	Agap2	124.511	3.5	3	3	220.971	195.412	156.992	155.844	203.024	181.461	220.971	195.412	156.992	155.844	203.024	181.461	0.942366	0.61021
Q3UHH1	Zinc finger SWIM domain-containing protein 8 OS=Mus musculus OX=10090 GN=Zswim8 PE=1 SV=1	Zswim8	197.061	11.8	13	13	128.186	168.737	141.436	160.877	158.924	168.057	128.186	168.737	141.436	160.877	158.924	168.057	1.11292	0.210477
Q3UHJ0	AP2-associated protein kinase 1 OS=Mus musculus OX=10090 GN=Aak1 PE=1 SV=2	Aak1	103.346	45.5	29	28	1078.01	1223.44	1032.76	1173.8	1077.67	1071.24	1078.01	1223.44	1032.76	1173.8	1077.67	1071.24	0.99655	0.97603
Q3UHK8	Trinucleotide repeat-containing gene 6A protein OS=Mus musculus OX=10090 GN=Tnrc6a PE=1 SV=2	Tnrc6a	203.15	8.1	8	8	50.9508	80.9398	60.3731	64.2781	60.3076	70.6544	50.9508	80.9398	60.3731	64.2781	60.3076	70.6544	1.01548	0.819098
Q3UI43	BRISC and BRCA1-A complex member 1 OS=Mus musculus OX=10090 GN=Babam1 PE=1 SV=1	Babam1	36.7931	51.4	10	10	3622.76	2979.84	3241.97	3069.45	3040.65	2783.21	3622.76	2979.84	3241.97	3069.45	3040.65	2783.21	0.903372	0.112881
Q3UIK4	N6-adenosine-methyltransferase non-catalytic subunit OS=Mus musculus OX=10090 GN=Mettl14 PE=1 SV=1	Mettl14	52.1224	19.7	7	7	389.825	326.429	345.379	332.494	376.914	321.517	389.825	326.429	345.379	332.494	376.914	321.517	0.971075	0.6816
Q3UIR3	E3 ubiquitin-protein ligase DTX3L OS=Mus musculus OX=10090 GN=Dtx3l PE=1 SV=1	Dtx3l	83.0436	41	22	22	744.033	946.576	780.164	796.102	853.907	817.194	744.033	946.576	780.164	796.102	853.907	817.194	0.998555	0.957165
Q3UJD6	Ubiquitin carboxyl-terminal hydrolase 19 OS=Mus musculus OX=10090 GN=Usp19 PE=1 SV=1	Usp19	150.549	40.5	33	33	944.712	1129.51	992.762	1042.75	1044.82	1079.34	944.712	1129.51	992.762	1042.75	1044.82	1079.34	1.03258	0.533329
Q3UKC1	Tax1-binding protein 1 homolog OS=Mus musculus OX=10090 GN=Tax1bp1 PE=1 SV=2	Tax1bp1	93.6303	31.6	18	18	362.321	342.114	374.193	309.386	364.488	321.478	362.321	342.114	374.193	309.386	364.488	321.478	0.922794	0.212867
Q3ULA2	F-box/WD repeat-containing protein 1A OS=Mus musculus OX=10090 GN=Btrc PE=1 SV=2	Btrc	68.9229	2.8	1	1	58.1908	64.9899	60.387	78.2051	71.8873	35.9677	58.1908	64.9899	60.387	78.2051	71.8873	35.9677	1.01358	0.841812
Q3ULJ0	Glycerol-3-phosphate dehydrogenase 1-like protein OS=Mus musculus OX=10090 GN=Gpd1l PE=1 SV=2	Gpd1l	38.2255	58.4	15	14	3012.44	3644.7	3346.18	3566.61	3301.3	3268.08	3012.44	3644.7	3346.18	3566.61	3301.3	3268.08	1.01326	0.782938
Q3ULW8	Protein mono-ADP-ribosyltransferase PARP3 OS=Mus musculus OX=10090 GN=Parp3 PE=2 SV=1	Parp3	59.9489	46.9	17	17	1085.84	1135.37	1061.73	1187.86	1122.91	1208.81	1085.84	1135.37	1061.73	1187.86	1122.91	1208.81	1.07208	0.140809
Q3UMB5	Guanine nucleotide exchange protein SMCR8 OS=Mus musculus OX=10090 GN=Smcr8 PE=1 SV=2	Smcr8	104.957	38.4	21	21	251.012	242.304	253.389	238.842	284.535	247.296	251.012	242.304	253.389	238.842	284.535	247.296	1.0321	0.662537
Q3UMC0	ATPase family gene 2 protein homolog A OS=Mus musculus OX=10090 GN=Afg2a PE=1 SV=2	Afg2a	97.2558	41.3	23	22	2855.01	1344.19	2892.22	3049.38	1345.52	1168.24	2855.01	1344.19	2892.22	3049.38	1345.52	1168.24	0.784489	0.338971
Q3UMM4	Cyclin-dependent kinase 10 OS=Mus musculus OX=10090 GN=Cdk10 PE=1 SV=1	Cdk10	40.9609	14.2	4	4	123.551	151.379	140.805	133.909	149.001	166.531	123.551	151.379	140.805	133.909	149.001	166.531	1.08108	0.396736
Q3UMR0	Ankyrin repeat domain-containing protein 27 OS=Mus musculus OX=10090 GN=Ankrd27 PE=1 SV=2	Ankrd27	116.809	5.8	4	4	106.759	48.8314	97.6543	94.554	123.079	97.4159	106.759	48.8314	97.6543	94.554	123.079	97.4159	1.24405	0.212081
Q3UMU9	Hepatoma-derived growth factor-related protein 2 OS=Mus musculus OX=10090 GN=Hdgfl2 PE=1 SV=1	Hdgfl2	74.2907	34.4	18	16	1064.86	935.221	1029.66	1028.3	923.027	1013.82	1064.86	935.221	1029.66	1028.3	923.027	1013.82	0.978681	0.695801
Q3UMW8	Ceroid-lipofuscinosis neuronal protein 5 homolog OS=Mus musculus OX=10090 GN=Cln5 PE=1 SV=1	Cln5	39.3292	25.8	8	8	759.698	758.8	742.693	780.038	719.268	746.915	759.698	758.8	742.693	780.038	719.268	746.915	0.99338	0.872829
Q3UMY5	Echinoderm microtubule-associated protein-like 4 OS=Mus musculus OX=10090 GN=Eml4 PE=1 SV=1	Eml4	110.027	43.3	32	31	1704.85	1869.56	1802.85	1796.07	1809.16	1779.59	1704.85	1869.56	1802.85	1796.07	1809.16	1779.59	1.0014	0.959372
Q3UND0	Src kinase-associated phosphoprotein 2 OS=Mus musculus OX=10090 GN=Skap2 PE=1 SV=2	Skap2	40.7121	33	11	11	473.218	507.225	458.545	485.157	510.589	488.181	473.218	507.225	458.545	485.157	510.589	488.181	1.03123	0.540031
Q3UP24	NLR family CARD domain-containing protein 4 OS=Mus musculus OX=10090 GN=Nlrc4 PE=1 SV=1	Nlrc4	116.749	10.8	5	5	51.0499	48.8099	66.6714	52.9463	51.6483	48.1659	51.0499	48.8099	66.6714	52.9463	51.6483	48.1659	0.917308	0.545011
Q3UPF5	Zinc finger CCCH-type antiviral protein 1 OS=Mus musculus OX=10090 GN=Zc3hav1 PE=1 SV=1	Zc3hav1	106.688	44	31	31	638.177	747.071	642.16	690.001	690.974	759.835	638.177	747.071	642.16	690.001	690.974	759.835	1.05593	0.363879
Q3UPL0	Protein transport protein Sec31A OS=Mus musculus OX=10090 GN=Sec31a PE=1 SV=2	Sec31a	133.569	44.2	38	38	8551.6	7092.03	8223.03	6561.69	7422.02	6724.98	8551.6	7092.03	8223.03	6561.69	7422.02	6724.98	0.867683	0.0385351
Q3UPP8	Centrosomal protein of 63 kDa OS=Mus musculus OX=10090 GN=Cep63 PE=1 SV=2	Cep63	80.4487	4.3	2	2	39.8881	56.3295	52.6255	56.3484	55.3867	66.8438	39.8881	56.3295	52.6255	56.3484	55.3867	66.8438	1.19978	0.183542
Q3UQ28	Peroxidasin homolog OS=Mus musculus OX=10090 GN=Pxdn PE=1 SV=2	Pxdn	165.103	1.4	1	1	16.9769	17.2317			17.4031	12.692	16.9769	17.2317			17.4031	12.692	0.879753
Q3UQN2	F-BAR domain only protein 2 OS=Mus musculus OX=10090 GN=Fcho2 PE=1 SV=1	Fcho2	88.7342	37.6	18	18	508.277	601.286	452.686	567.334	551.023	590.178	508.277	601.286	452.686	567.334	551.023	590.178	1.09364	0.221918
Q3UR70	Transforming growth factor-beta receptor-associated protein 1 OS=Mus musculus OX=10090 GN=Tgfbrap1 PE=1 SV=1	Tgfbrap1	97.3032	22.9	12	12	194.241	222.055	211.933	252.67	246.967	243.276	194.241	222.055	211.933	252.67	246.967	243.276	1.18255	0.0215605
Q3UUG6	TBC1 domain family member 24 OS=Mus musculus OX=10090 GN=Tbc1d24 PE=1 SV=2	Tbc1d24	63.2357	32.8	13	13	286.051	285.863	275.17	268.385	260.708	265.456	286.051	285.863	275.17	268.385	260.708	265.456	0.937982	0.242761
Q3UUI3	Acyl-coenzyme A thioesterase THEM4 OS=Mus musculus OX=10090 GN=Them4 PE=1 SV=1	Them4	26.0313	7.4	1	1	40.2188	29.9635	46.0938	33.0398	44.982	31.5801	40.2188	29.9635	46.0938	33.0398	44.982	31.5801	0.942599	0.749019
Q3UUJ4	STE20-related kinase adapter protein alpha OS=Mus musculus OX=10090 GN=Strada PE=1 SV=1	Strada	48.2359	21.3	7	7	284.319	227.539	260.656	231.545	238.979	268.295	284.319	227.539	260.656	231.545	238.979	268.295	0.956383	0.586179
Q3UVL4	Vacuolar protein sorting-associated protein 51 homolog OS=Mus musculus OX=10090 GN=Vps51 PE=1 SV=2	Vps51	86.1874	46.2	27	27	2032.47	2183.08	2077.9	2166.56	2046.54	2012.21	2032.47	2183.08	2077.9	2166.56	2046.54	2012.21	0.989173	0.7946
Q3UW53	Protein Niban 1 OS=Mus musculus OX=10090 GN=Niban1 PE=1 SV=2	Niban1	102.649	46.4	30	30	3278.6	3599.37	3405.89	3627.23	3433.5	3438.44	3278.6	3599.37	3405.89	3627.23	3433.5	3438.44	1.02094	0.611234
Q3UXZ9	Lysine-specific demethylase 5A OS=Mus musculus OX=10090 GN=Kdm5a PE=1 SV=2	Kdm5a	192.216	2.5	3	3	45.8326	37.2316	47.8621	36.9688	33.1022	33.5062	45.8326	37.2316	47.8621	36.9688	33.1022	33.5062	0.791111	0.121995
Q3UYI5	Ral guanine nucleotide dissociation stimulator-like 3 OS=Mus musculus OX=10090 GN=Rgl3 PE=1 SV=2	Rgl3	77.9451	5.6	2	2	51.6944	37.5	28.5992	47.354	28.9513	29.1832	51.6944	37.5	28.5992	47.354	28.9513	29.1832	0.895537	0.612046
Q3UYV9	Nuclear cap-binding protein subunit 1 OS=Mus musculus OX=10090 GN=Ncbp1 PE=1 SV=2	Ncbp1	91.9267	46.8	27	27	1181.61	1364.81	1329.96	1230.84	1304.67	1517.89	1181.61	1364.81	1329.96	1230.84	1304.67	1517.89	1.04566	0.528186
Q3UZ18	Little elongation complex subunit 2 OS=Mus musculus OX=10090 GN=Ice2 PE=1 SV=2	Ice2	109.879	4.5	3	3	263.6	252.469	255.583	303.855	281.295	250.84	263.6	252.469	255.583	303.855	281.295	250.84	1.08338	0.261157
Q3UZ39	Leucine-rich repeat flightless-interacting protein 1 OS=Mus musculus OX=10090 GN=Lrrfip1 PE=1 SV=2	Lrrfip1	79.2491	55.4	31	30	5594.15	4253.37	5228.6	4620.42	4199.24	4428.22	5594.15	4253.37	5228.6	4620.42	4199.24	4428.22	0.878732	0.108978
Q3V0C5	Ubiquitin carboxyl-terminal hydrolase 48 OS=Mus musculus OX=10090 GN=Usp48 PE=1 SV=2	Usp48	120.631	29.2	20	20	217.489	228.964	235.475	208.696	215.674	203.137	217.489	228.964	235.475	208.696	215.674	203.137	0.920195	0.182827
Q3V0K9	Plastin-1 OS=Mus musculus OX=10090 GN=Pls1 PE=1 SV=1	Pls1	70.4076	3.3	1	1	68.5086	58.7359	58.2811	61.9697	31.467	9.21088	68.5086	58.7359	58.2811	61.9697	31.467	9.21088	0.55328	0.0681841
Q3V1L4	Cytosolic purine 5'-nucleotidase OS=Mus musculus OX=10090 GN=Nt5c2 PE=1 SV=2	Nt5c2	64.8086	58.2	23	23	2235.54	1845.12	2079.11	1851.15	2043.34	1636.77	2235.54	1845.12	2079.11	1851.15	2043.34	1636.77	0.897965	0.152445
Q3V1T4	Prolyl 3-hydroxylase 1 OS=Mus musculus OX=10090 GN=P3h1 PE=1 SV=2	P3h1	83.6511	7.8	3	3	87.3776	61.3668	76.6641	79.8801	60.2123	67.6775	87.3776	61.3668	76.6641	79.8801	60.2123	67.6775	0.921748	0.552194
Q3V300	Kinesin-like protein KIF22 OS=Mus musculus OX=10090 GN=Kif22 PE=2 SV=2	Kif22	73.1898	15	6	6	135.001	132.727	141.656	120.289	128.154	118.795	135.001	132.727	141.656	120.289	128.154	118.795	0.897049	0.148891
Q3V3N7	Bardet-Biedl syndrome 1 protein homolog OS=Mus musculus OX=10090 GN=Bbs1 PE=1 SV=1	Bbs1	65.0945	2.5	1	1	56.1297	48.9399	52.4511	73.4866	50.183	38.8451	56.1297	48.9399	52.4511	73.4866	50.183	38.8451	1.0317	0.991022
Q3V3R1	Monofunctional C1-tetrahydrofolate synthase, mitochondrial OS=Mus musculus OX=10090 GN=Mthfd1l PE=1 SV=2	Mthfd1l	105.729	49.5	35	35	1357.62	1480.85	1172.77	1357.34	1357.02	1280.63	1357.62	1480.85	1172.77	1357.34	1357.02	1280.63	0.995948	0.998109
Q45VK7	Cytoplasmic dynein 2 heavy chain 1 OS=Mus musculus OX=10090 GN=Dync2h1 PE=1 SV=1	Dync2h1	492.339	6.4	15	15	86.664	100.981	80.307	71.8123	100.937	75.8856	86.664	100.981	80.307	71.8123	100.937	75.8856	0.927909	0.505414
Q4JIM5	Tyrosine-protein kinase ABL2 OS=Mus musculus OX=10090 GN=Abl2 PE=1 SV=1	Abl2	128.196	9.6	6	6	101.15	91.81	100.244	109.455	94.3315	94.4301	101.15	91.81	100.244	109.455	94.3315	94.4301	1.0171	0.858355
Q4JK59	Methylcytosine dioxygenase TET2 OS=Mus musculus OX=10090 GN=Tet2 PE=1 SV=3	Tet2	212.13	4.1	4	4	39.7194	46.5703	38.8377	49.6834	45.9805	30.6288	39.7194	46.5703	38.8377	49.6834	45.9805	30.6288	1.00931	0.957602
Q4KMM3	Oxidation resistance protein 1 OS=Mus musculus OX=10090 GN=Oxr1 PE=1 SV=3	Oxr1	95.9118	35.2	19	19	434.95	333.242	435.683	367.479	384.702	318.576	434.95	333.242	435.683	367.479	384.702	318.576	0.889425	0.228932
Q4LDD4	Arf-GAP with Rho-GAP domain, ANK repeat and PH domain-containing protein 1 OS=Mus musculus OX=10090 GN=Arap1 PE=1 SV=2	Arap1	162.276	38	38	38	796.809	821.03	800.507	772.387	751.959	781.251	796.809	821.03	800.507	772.387	751.959	781.251	0.953377	0.27305
Q4QRL3	Coiled-coil domain-containing protein 88B OS=Mus musculus OX=10090 GN=Ccdc88b PE=1 SV=2	Ccdc88b	166.608	29.1	34	34	360.805	386.598	329.56	367.836	332.528	361.384	360.805	386.598	329.56	367.836	332.528	361.384	0.985873	0.834112
Q4QY64	ATPase family AAA domain-containing protein 5 OS=Mus musculus OX=10090 GN=Atad5 PE=1 SV=1	Atad5	203.909	1.9	2	2	41.9785	67.3449	36.7739	62.1292	78.4445	53.5098	41.9785	67.3449	36.7739	62.1292	78.4445	53.5098	1.32845	0.124416
Q4U2R1	E3 ubiquitin-protein ligase HERC2 OS=Mus musculus OX=10090 GN=Herc2 PE=1 SV=3	Herc2	527.456	10.9	31	31	163.358	214.689	223.536	176.925	207.137	256.019	163.358	214.689	223.536	176.925	207.137	256.019	1.06399	0.616874
Q4U4S6	Xin actin-binding repeat-containing protein 2 OS=Mus musculus OX=10090 GN=Xirp2 PE=1 SV=1	Xirp2	428.259	0.4	1	1	1475.77	1927.03	1697.92	1387.3	1793.32	1492.35	1475.77	1927.03	1697.92	1387.3	1793.32	1492.35	0.916139	0.324835
Q4VA53	Sister chromatid cohesion protein PDS5 homolog B OS=Mus musculus OX=10090 GN=Pds5b PE=1 SV=1	Pds5b	164.419	29.3	29	29	888.767	1076.41	1012.49	1030.01	1143.03	1007.52	888.767	1076.41	1012.49	1030.01	1143.03	1007.52	1.06814	0.299522
Q4VAA7	Sorting nexin-33 OS=Mus musculus OX=10090 GN=Snx33 PE=1 SV=1	Snx33	65.3146	10.5	4	4	115.28	136.862	106.06	139.73	142.959	115.732	115.28	136.862	106.06	139.73	142.959	115.732	1.11228	0.294334
Q4VBD9	GDNF-inducible zinc finger protein 1 OS=Mus musculus OX=10090 GN=Gzf1 PE=1 SV=2	Gzf1	79.533	26.2	12	12	213.502	220.964	171.241	169.987	211.195	153.873	213.502	220.964	171.241	169.987	211.195	153.873	0.883358	0.250557
Q4VC33	E3 ubiquitin-protein transferase MAEA OS=Mus musculus OX=10090 GN=Maea PE=1 SV=1	Maea	45.3364	44.7	17	17	533.585	519.837	547.827	542.161	577.952	501.812	533.585	519.837	547.827	542.161	577.952	501.812	1.01291	0.831857
Q4VGL6	Roquin-1 OS=Mus musculus OX=10090 GN=Rc3h1 PE=1 SV=1	Rc3h1	125.378	46.4	30	25	238.471	218.59	195.874	274.342	266.57	137.577	238.471	218.59	195.874	274.342	266.57	137.577	1.03914	0.977761
Q501J6	Probable ATP-dependent RNA helicase DDX17 OS=Mus musculus OX=10090 GN=Ddx17 PE=1 SV=1	Ddx17	72.3995	49.5	30	23	10541.8	11647.9	10834.3	11043.7	10564.1	9746.93	10541.8	11647.9	10834.3	11043.7	10564.1	9746.93	0.949451	0.277125
Q501J7	Phosphatase and actin regulator 4 OS=Mus musculus OX=10090 GN=Phactr4 PE=1 SV=2	Phactr4	76.6319	45.1	23	21	1050.43	1012.58	1109.41	1013.69	1033.05	940.608	1050.43	1012.58	1109.41	1013.69	1033.05	940.608	0.941664	0.231376
Q505B8	Synaptonemal complex central element protein 2 OS=Mus musculus OX=10090 GN=Syce2 PE=1 SV=1	Syce2	19.558	31	4	4	383.916	338.941	283.179	293.687	340.718	242.167	383.916	338.941	283.179	293.687	340.718	242.167	0.871313	0.215798
Q505F1	Nuclear receptor subfamily 2 group C member 1 OS=Mus musculus OX=10090 GN=Nr2c1 PE=1 SV=3	Nr2c1	65.4759	24.4	7	7	116.255	142.733	143.863	145.178	128.665	156.199	116.255	142.733	143.863	145.178	128.665	156.199	1.0675	0.47297
Q52KE7	Cyclin-L1 OS=Mus musculus OX=10090 GN=Ccnl1 PE=1 SV=1	Ccnl1	60.1332	21.2	7	6	421.926	426.54	404.339	427.003	414.19	351.467	421.926	426.54	404.339	427.003	414.19	351.467	0.951992	0.424934
Q52KI8	Serine/arginine repetitive matrix protein 1 OS=Mus musculus OX=10090 GN=Srrm1 PE=1 SV=2	Srrm1	106.862	22.6	17	17	3434.83	3902	3429.85	3476.45	3529.47	3535.35	3434.83	3902	3429.85	3476.45	3529.47	3535.35	0.979065	0.675299
Q569Z5	Probable ATP-dependent RNA helicase DDX46 OS=Mus musculus OX=10090 GN=Ddx46 PE=1 SV=2	Ddx46	117.448	49.2	49	49	1073.41	1359.19	1069.41	1222.37	1311.94	1218.89	1073.41	1359.19	1069.41	1222.37	1311.94	1218.89	1.07173	0.3047
Q569Z6	Thyroid hormone receptor-associated protein 3 OS=Mus musculus OX=10090 GN=Thrap3 PE=1 SV=1	Thrap3	108.178	29.3	23	23	799.84	804.563	668.618	787.67	742.894	767.952	799.84	804.563	668.618	787.67	742.894	767.952	1.01122	0.812773
Q570Y9	DEP domain-containing mTOR-interacting protein OS=Mus musculus OX=10090 GN=Deptor PE=1 SV=2	Deptor	46.1195	14.2	3	3	19.5797	30.8062	41.9285	48.7274	42.6375	29.9301	19.5797	30.8062	41.9285	48.7274	42.6375	29.9301	1.31393	0.218234
Q571I4	Inactive tyrosine-protein kinase PRAG1 OS=Mus musculus OX=10090 GN=Prag1 PE=1 SV=3	Prag1	147.945	12.7	12	12	195.535	225.165	169.417	220.783	193.187	199.436	195.535	225.165	169.417	220.783	193.187	199.436	1.03946	0.616623
Q571K4	TGF-beta-activated kinase 1 and MAP3K7-binding protein 3 OS=Mus musculus OX=10090 GN=Tab3 PE=1 SV=2	Tab3	79.0295	10.2	4	4	114.437	104.808	92.3163	95.9071	118.444	124.343	114.437	104.808	92.3163	95.9071	118.444	124.343	1.08709	0.43812
Q58A65	C-Jun-amino-terminal kinase-interacting protein 4 OS=Mus musculus OX=10090 GN=Spag9 PE=1 SV=2	Spag9	146.219	44.7	41	37	2421.72	2371.41	2269.15	2373.07	2293.37	2198.01	2421.72	2371.41	2269.15	2373.07	2293.37	2198.01	0.971989	0.493479
Q58FA4	Transcription factor E2F8 OS=Mus musculus OX=10090 GN=E2f8 PE=1 SV=1	E2f8	93.2762	4.7	3	3	117.053	125.173	99.5164	84.537	120.38	96.7129	117.053	125.173	99.5164	84.537	120.38	96.7129	0.882622	0.272731
Q5BLK4	Terminal uridylyltransferase 7 OS=Mus musculus OX=10090 GN=Tut7 PE=1 SV=3	Tut7	169.103	27.4	30	30	342.906	398.224	358.089	392.944	376.695	396.03	342.906	398.224	358.089	392.944	376.695	396.03	1.06045	0.312572
Q5D1E7	Endoribonuclease ZC3H12A OS=Mus musculus OX=10090 GN=Zc3h12a PE=1 SV=2	Zc3h12a	65.598	20	7	6	147.417	129.178	158.766	139.033	121.625	152.122	147.417	129.178	158.766	139.033	121.625	152.122	0.948129	0.557365
Q5DTM8	E3 ubiquitin-protein ligase BRE1A OS=Mus musculus OX=10090 GN=Rnf20 PE=1 SV=2	Rnf20	113.52	45.5	39	39	920.5	990.99	939.91	901.419	929.746	899.691	920.5	990.99	939.91	901.419	929.746	899.691	0.957725	0.336609
Q5DU02	Ubiquitin carboxyl-terminal hydrolase 22 OS=Mus musculus OX=10090 GN=Usp22 PE=2 SV=2	Usp22	59.9536	9	3	2	101.827	148.538	180.694	102.984	113.782	120.547	101.827	148.538	180.694	102.984	113.782	120.547	0.782523	0.149566
Q5DU37	Zinc finger FYVE domain-containing protein 26 OS=Mus musculus OX=10090 GN=Zfyve26 PE=1 SV=2	Zfyve26	282.961	16.1	23	23	180.725	220.034	175.344	200.141	180.175	225.149	180.725	220.034	175.344	200.141	180.175	225.149	1.05097	0.574661
Q5DW34	Histone-lysine N-methyltransferase EHMT1 OS=Mus musculus OX=10090 GN=Ehmt1 PE=1 SV=2	Ehmt1	141.999	6.6	6	6	159.989	179.555	177.368	189.13	178.111	206.303	159.989	179.555	177.368	189.13	178.111	206.303	1.10956	0.171449
Q5EBH1	Ras association domain-containing protein 5 OS=Mus musculus OX=10090 GN=Rassf5 PE=1 SV=1	Rassf5	46.7136	16.7	5	5	262.47	257.053	263.938	270.393	279.591	256.509	262.47	257.053	263.938	270.393	279.591	256.509	1.0294	0.60866
Q5EBP3	Armadillo repeat-containing protein 5 OS=Mus musculus OX=10090 GN=Armc5 PE=2 SV=1	Armc5	96.7278	8.6	4	4	44.7149	45.2276	49.0131	54.9247	44.3511	46.0762	44.7149	45.2276	49.0131	54.9247	44.3511	46.0762	1.04603	0.733725
Q5EE38	Adrenocortical dysplasia protein OS=Mus musculus OX=10090 GN=Acd PE=1 SV=1	Acd	44.7131	27.9	7	7	118.506	114.563	119.706	124.964	124.218	104.068	118.506	114.563	119.706	124.964	124.218	104.068	1.00135	0.980611
Q5EG47	5'-AMP-activated protein kinase catalytic subunit alpha-1 OS=Mus musculus OX=10090 GN=Prkaa1 PE=1 SV=2	Prkaa1	63.9292	42.4	16	14	896.59	1114.04	1013.22	989.307	1043.03	1013.61	896.59	1114.04	1013.22	989.307	1043.03	1013.61	1.00731	0.856728
Q5F2E8	Serine/threonine-protein kinase TAO1 OS=Mus musculus OX=10090 GN=Taok1 PE=1 SV=1	Taok1	116.05	20.5	15	12	278.675	281.924	270.422	324.794	315.068	297.555	278.675	281.924	270.422	324.794	315.068	297.555	1.12803	0.0509832
Q5HZG4	Transcription initiation factor TFIID subunit 3 OS=Mus musculus OX=10090 GN=Taf3 PE=1 SV=2	Taf3	105.115	7.8	6	6	152.191	151.215	166.034	174.778	164.415	190.369	152.191	151.215	166.034	174.778	164.415	190.369	1.12807	0.120565
Q5HZJ0	Ribonuclease 3 OS=Mus musculus OX=10090 GN=Drosha PE=1 SV=1	Drosha	158.828	12.4	11	11	306.653	323.135	346.083	340.396	324.686	301.17	306.653	323.135	346.083	340.396	324.686	301.17	0.990144	0.869931
Q5I012	Solute carrier family 38 member 10 OS=Mus musculus OX=10090 GN=Slc38a10 PE=1 SV=2	Slc38a10	117.194	2.8	2	2	64.9671	41.89	22.5564	67.5071	25.6361	49.1313	64.9671	41.89	22.5564	67.5071	25.6361	49.1313	1.09938	0.737987
Q5I043	Ubiquitin carboxyl-terminal hydrolase 28 OS=Mus musculus OX=10090 GN=Usp28 PE=1 SV=1	Usp28	119.318	34.4	27	27	452.138	498.138	507.623	458.224	524.244	474.456	452.138	498.138	507.623	458.224	524.244	474.456	0.999331	0.985933
Q5I1X5	RelA-associated inhibitor OS=Mus musculus OX=10090 GN=Ppp1r13l PE=1 SV=1	Ppp1r13l	88.976	26.7	14	14	313.732	318.55	296.039	328.824	329.392	317.58	313.732	318.55	296.039	328.824	329.392	317.58	1.05114	0.350991
Q5KU39	Vacuolar protein sorting-associated protein 41 homolog OS=Mus musculus OX=10090 GN=Vps41 PE=1 SV=1	Vps41	98.6021	34.1	25	25	685.351	776.36	638.91	707.75	782.117	688.72	685.351	776.36	638.91	707.75	782.117	688.72	1.03712	0.557826
Q5MJS3	Extracellular serine/threonine protein kinase FAM20C OS=Mus musculus OX=10090 GN=Fam20c PE=1 SV=1	Fam20c	65.7659	11.9	4	4	78.7273	65.6993	82.3764	97.1524	97.8166	93.136	78.7273	65.6993	82.3764	97.1524	97.8166	93.136	1.27029	0.0295682
Q5NBY9	POZ (BTB) and AT hook-containing zinc finger 1 OS=Mus musculus OX=10090 GN=Patz1 PE=1 SV=1	Patz1	74.119	20.5	11	10	260.096	241.229	239.806	209.629	272.727	195.641	260.096	241.229	239.806	209.629	272.727	195.641	0.914814	0.301119
Q5NCC3	E3 ubiquitin-protein ligase TRIM41 OS=Mus musculus OX=10090 GN=Trim41 PE=1 SV=1	Trim41	71.818	2.7	1	1		14.178		91.433	10.1857	38.5926		14.178		91.433	10.1857	38.5926	3.29644
Q5NCQ5	2-(3-amino-3-carboxypropyl)histidine synthase subunit 1 OS=Mus musculus OX=10090 GN=Dph1 PE=1 SV=1	Dph1	48.0042	28.8	8	8	299.305	344.439	268.389	269.446	281.201	285.937	299.305	344.439	268.389	269.446	281.201	285.937	0.917173	0.28457
Q5ND34	WD repeat-containing protein 81 OS=Mus musculus OX=10090 GN=Wdr81 PE=1 SV=2	Wdr81	211.945	34	37	37	1048.95	1065.97	1124.45	1062.38	1022.97	1000.74	1048.95	1065.97	1124.45	1062.38	1022.97	1000.74	0.952684	0.284326
Q5RKZ7	Molybdenum cofactor biosynthesis protein 1 OS=Mus musculus OX=10090 GN=Mocs1 PE=1 SV=2	Mocs1	69.8589	14.2	4	4	28.7989	34.7527	34.5812	33.6063	28.0587	34.094	28.7989	34.7527	34.5812	33.6063	28.0587	34.094	0.975809	0.870631
Q5S006	Leucine-rich repeat serine/threonine-protein kinase 2 OS=Mus musculus OX=10090 GN=Lrrk2 PE=1 SV=2	Lrrk2	284.732	28.2	50	50	350.433	346.792	337.885	335.315	321.758	296.813	350.433	346.792	337.885	335.315	321.758	296.813	0.921532	0.161412
Q5SNZ0	Girdin OS=Mus musculus OX=10090 GN=Ccdc88a PE=1 SV=2	Ccdc88a	215.918	17.2	22	22	249.754	235.233	262.226	306.552	282.602	267.206	249.754	235.233	262.226	306.552	282.602	267.206	1.14607	0.0568858
Q5SPW0	Vacuolar protein sorting-associated protein 54 OS=Mus musculus OX=10090 GN=Vps54 PE=1 SV=1	Vps54	110.397	2	1	1	39.4406	38.3093	19.7819	35.8611	46.1586	44.6927	39.4406	38.3093	19.7819	35.8611	46.1586	44.6927	1.29919	0.183223
Q5SQX6	Cytoplasmic FMR1-interacting protein 2 OS=Mus musculus OX=10090 GN=Cyfip2 PE=1 SV=2	Cyfip2	145.659	23.6	24	5	1214.45	1416.7	1264.74	1376.62	1403.49	1425.15	1214.45	1416.7	1264.74	1376.62	1403.49	1425.15	1.07941	0.147562
Q5SRY7	F-box/WD repeat-containing protein 11 OS=Mus musculus OX=10090 GN=Fbxw11 PE=1 SV=1	Fbxw11	62.0628	21	8	5	280.425	317.689	185.116	265.989	328.401	257.697	280.425	317.689	185.116	265.989	328.401	257.697	1.08792	0.464691
Q5SSG4	GAS2-like protein 2 OS=Mus musculus OX=10090 GN=Gas2l2 PE=1 SV=1	Gas2l2	94.3176	1.3	1	1	121.291	169.534	160.149	147.202	180.524	173.148	121.291	169.534	160.149	147.202	180.524	173.148	1.11065	0.31156
Q5SSH7	Zinc finger ZZ-type and EF-hand domain-containing protein 1 OS=Mus musculus OX=10090 GN=Zzef1 PE=1 SV=2	Zzef1	328.312	30	58	58	920.37	813.967	921.802	844.501	733.619	829.011	920.37	813.967	921.802	844.501	733.619	829.011	0.906252	0.122864
Q5SSL4	Active breakpoint cluster region-related protein OS=Mus musculus OX=10090 GN=Abr PE=1 SV=1	Abr	97.6669	51.9	29	28	1458.18	1767.45	1573.76	1716.72	1745.71	1751.57	1458.18	1767.45	1573.76	1716.72	1745.71	1751.57	1.08639	0.141819
Q5SSW2	Proteasome activator complex subunit 4 OS=Mus musculus OX=10090 GN=Psme4 PE=1 SV=1	Psme4	211.197	28.3	36	36	567.507	608.812	526.038	579.004	577.173	558.818	567.507	608.812	526.038	579.004	577.173	558.818	1.00742	0.865224
Q5SSZ5	Tensin-3 OS=Mus musculus OX=10090 GN=Tns3 PE=1 SV=1	Tns3	155.589	56.5	48	47	2691.06	2908.01	2648.23	2697.53	2732.97	2623.59	2691.06	2908.01	2648.23	2697.53	2732.97	2623.59	0.976573	0.581524
Q5SU73	Coilin OS=Mus musculus OX=10090 GN=Coil PE=1 SV=1	Coil	61.9166	8.8	3	3	68.6996	60.5249	63.8294	69.6544	49.4264	62.7144	68.6996	60.5249	63.8294	69.6544	49.4264	62.7144	0.941681	0.578073
Q5SUA5	Unconventional myosin-Ig OS=Mus musculus OX=10090 GN=Myo1g PE=1 SV=1	Myo1g	117.227	37.6	27	27	564.864	729.879	647.162	680.424	734.364	623.011	564.864	729.879	647.162	680.424	734.364	623.011	1.04938	0.504044
Q5SUQ9	CST complex subunit CTC1 OS=Mus musculus OX=10090 GN=Ctc1 PE=1 SV=2	Ctc1	134.028	34.3	25	25	542.144	771.84	569.742	785.524	745.369	810.788	542.144	771.84	569.742	785.524	745.369	810.788	1.24311	0.0313287
Q5SV77	Gametogenetin-binding protein 2 OS=Mus musculus OX=10090 GN=Ggnbp2 PE=1 SV=1	Ggnbp2	78.9704	17.8	8	8	264.298	248.312	225.169	240.242	224.864	179.34	264.298	248.312	225.169	240.242	224.864	179.34	0.873494	0.144734
Q5SW75	Protein phosphatase Slingshot homolog 2 OS=Mus musculus OX=10090 GN=Ssh2 PE=1 SV=2	Ssh2	158.23	25.7	18	18	231.11	222.409	227.329	179.849	209.334	225.564	231.11	222.409	227.329	179.849	209.334	225.564	0.902912	0.173148
Q5SWU9	Acetyl-CoA carboxylase 1 OS=Mus musculus OX=10090 GN=Acaca PE=1 SV=1	Acaca	265.257	44.5	74	66	1615.14	1710.66	1752.57	1850.58	1735.85	1784.35	1615.14	1710.66	1752.57	1850.58	1735.85	1784.35	1.05758	0.208447
Q5SWW4	Mediator of RNA polymerase II transcription subunit 13 OS=Mus musculus OX=10090 GN=Med13 PE=1 SV=1	Med13	238.591	17.7	22	22	189.081	208.589	199.708	202.381	164.582	181.89	189.081	208.589	199.708	202.381	164.582	181.89	0.918769	0.26067
Q5SXI5	Zinc finger protein 496 OS=Mus musculus OX=10090 GN=Znf496 PE=1 SV=1	Znf496	66.5765	6.2	2	2	62.1248	45.162	60.9698	32.9345	38.1617	27.1246	62.1248	45.162	60.9698	32.9345	38.1617	27.1246	0.583756	0.0070445
Q5SXJ3	Fanconi anemia group J protein homolog OS=Mus musculus OX=10090 GN=Brip1 PE=2 SV=1	Brip1	131.36	12	8	8	150.855	144.663	163.371	63.5597	166.361	135.922	150.855	144.663	163.371	63.5597	166.361	135.922	0.797236	0.197123
Q5SXY1	Cytospin-B OS=Mus musculus OX=10090 GN=Specc1 PE=1 SV=2	Specc1	118.101	34.1	26	26	460.287	521.249	511.098	551.316	547.925	560.111	460.287	521.249	511.098	551.316	547.925	560.111	1.11169	0.065077
Q5SYD0	Unconventional myosin-Id OS=Mus musculus OX=10090 GN=Myo1d PE=1 SV=1	Myo1d	116.081	51.4	46	44	2309.77	2701.55	2289.9	2550.16	2567.87	1638.04	2309.77	2701.55	2289.9	2550.16	2567.87	1638.04	0.925333	0.431367
Q5U405	Transmembrane protease serine 13 OS=Mus musculus OX=10090 GN=Tmprss13 PE=2 SV=2	Tmprss13	59.8059	1.5	1	1	1393.26	457.08	1497.47	1101	478.86	1129.94	1393.26	457.08	1497.47	1101	478.86	1129.94	0.809422	0.651577
Q5U430	E3 ubiquitin-protein ligase UBR3 OS=Mus musculus OX=10090 GN=Ubr3 PE=1 SV=3	Ubr3	212.757	19.5	24	24	215.435	275.265	220.186	254.911	253.667	208.396	215.435	275.265	220.186	254.911	253.667	208.396	1.00856	0.908325
Q5U4F6	Cytoplasmic dynein 2 intermediate chain 2 OS=Mus musculus OX=10090 GN=Dync2i2 PE=1 SV=3	Dync2i2	58.1736	18.6	5	5	214.326	198.258	204.214	209.818	219.184	190.792	214.326	198.258	204.214	209.818	219.184	190.792	1.00486	0.954868
Q5U5M8	Biogenesis of lysosome-related organelles complex 1 subunit 3 OS=Mus musculus OX=10090 GN=Bloc1s3 PE=1 SV=1	Bloc1s3	20.3978	47.2	5	5	1471.85	1271.3	1282.78	1277.61	1254.43	1214.08	1471.85	1271.3	1282.78	1277.61	1254.43	1214.08	0.930497	0.201616
Q5U5Q9	BRCA1-A complex subunit RAP80 OS=Mus musculus OX=10090 GN=Uimc1 PE=1 SV=2	Uimc1	81.478	30.7	12	12	366.676	201.049	262.269	276.53	282.702	309.709	366.676	201.049	262.269	276.53	282.702	309.709	1.04692	0.588532
Q5UAK0	Mesoderm induction early response protein 1 OS=Mus musculus OX=10090 GN=Mier1 PE=1 SV=2	Mier1	57.9082	28.2	11	11	219.652	201.942	229.435	179.583	187.085	178.408	219.652	201.942	229.435	179.583	187.085	178.408	0.837255	0.0207266
Q5XJE5	RNA polymerase-associated protein LEO1 OS=Mus musculus OX=10090 GN=Leo1 PE=1 SV=2	Leo1	75.597	34.5	16	16	329.939	314.222	352.767	308.886	264.697	307.383	329.939	314.222	352.767	308.886	264.697	307.383	0.883681	0.0852566
Q5XJV7	Histone-lysine N-methyltransferase SETD5 OS=Mus musculus OX=10090 GN=Setd5 PE=1 SV=2	Setd5	157.426	3.5	3	3	129.57	110	35.9845	150.1	163.882	155.153	129.57	110	35.9845	150.1	163.882	155.153	1.70251	0.0490055
Q5XJY5	Coatomer subunit delta OS=Mus musculus OX=10090 GN=Arcn1 PE=1 SV=2	Arcn1	57.2294	66.3	34	34	8110.71	8617.9	7961.39	8094.38	8119.17	8101.32	8110.71	8617.9	7961.39	8094.38	8119.17	8101.32	0.984806	0.686557
Q5XPI3	E3 ubiquitin-protein ligase RNF123 OS=Mus musculus OX=10090 GN=Rnf123 PE=1 SV=1	Rnf123	148.652	17	13	13	428.889	454.1	534.833	505.033	475.484	526	428.889	454.1	534.833	505.033	475.484	526	1.06256	0.360451
Q60520	Paired amphipathic helix protein Sin3a OS=Mus musculus OX=10090 GN=Sin3a PE=1 SV=3	Sin3a	145.088	34.9	35	35	891.028	935.299	792.125	902.279	884.847	863.944	891.028	935.299	792.125	902.279	884.847	863.944	1.01246	0.787526
Q60571	Corticotropin-releasing factor-binding protein OS=Mus musculus OX=10090 GN=Crhbp PE=2 SV=1	Crhbp	36.0476	2.8	1	1	597.798	431.186	649.584	527.237	482.006	504.986	597.798	431.186	649.584	527.237	482.006	504.986	0.902096	0.394466
Q60575	Kinesin-like protein KIF1B OS=Mus musculus OX=10090 GN=Kif1b PE=1 SV=2	Kif1b	204.081	20.9	27	21	433.728	467.242	449.392	489.853	418.905	439.902	433.728	467.242	449.392	489.853	418.905	439.902	0.998739	0.95949
Q60591	Nuclear factor of activated T-cells, cytoplasmic 2 OS=Mus musculus OX=10090 GN=Nfatc2 PE=1 SV=3	Nfatc2	100.02	24.1	14	14	511.299	522.982	477.74	511.438	477	480.092	511.299	522.982	477.74	511.438	477	480.092	0.971236	0.573348
Q60592	Microtubule-associated serine/threonine-protein kinase 2 OS=Mus musculus OX=10090 GN=Mast2 PE=1 SV=1	Mast2	190.534	7	7	7	49.0162	36.4849	49.129	43.5982	41.3067	27.6548	49.0162	36.4849	49.129	43.5982	41.3067	27.6548	0.836065	0.292545
Q60596	DNA repair protein XRCC1 OS=Mus musculus OX=10090 GN=Xrcc1 PE=1 SV=2	Xrcc1	68.9707	33.4	14	14	465.223	505.843	442.512	420	408.157	475.021	465.223	505.843	442.512	420	408.157	475.021	0.921899	0.214161
Q60597	2-oxoglutarate dehydrogenase complex component E1 OS=Mus musculus OX=10090 GN=Ogdh PE=1 SV=3	Ogdh	116.449	42	32	32	689.21	1022.77	968.529	822.491	780	863.997	689.21	1022.77	968.529	822.491	780	863.997	0.920157	0.492766
Q60605	Myosin light polypeptide 6 OS=Mus musculus OX=10090 GN=Myl6 PE=1 SV=3	Myl6	16.9301	68.2	8	8	9865.21	7527.32	8933.45	8933.04	7896.82	8028.75	9865.21	7527.32	8933.45	8933.04	7896.82	8028.75	0.944262	0.464696
Q60631	Growth factor receptor-bound protein 2 OS=Mus musculus OX=10090 GN=Grb2 PE=1 SV=1	Grb2	25.2384	67.7	13	13	5299.56	5174.79	5105.66	5095.18	5172.99	4849.45	5299.56	5174.79	5105.66	5095.18	5172.99	4849.45	0.970321	0.416677
Q60634	Flotillin-2 OS=Mus musculus OX=10090 GN=Flot2 PE=1 SV=2	Flot2	47.038	3.3	1	1	73.641	61.911	42.5976	82.0334		53.2422	73.641	61.911	42.5976	82.0334		53.2422	1.13901
Q60648	Ganglioside GM2 activator OS=Mus musculus OX=10090 GN=Gm2a PE=1 SV=2	Gm2a	20.8242	21.8	3	3	497.418	367.316	407.936	416.05	395.328	352.988	497.418	367.316	407.936	416.05	395.328	352.988	0.9149	0.348307
Q60649	Mitochondrial disaggregase OS=Mus musculus OX=10090 GN=Clpb PE=1 SV=1	Clpb	76.0037	17	7	7	186.637	172.075	214.717	182.265	168.591	178.388	186.637	172.075	214.717	182.265	168.591	178.388	0.922946	0.331818
Q60668	Heterogeneous nuclear ribonucleoprotein D0 OS=Mus musculus OX=10090 GN=Hnrnpd PE=1 SV=2	Hnrnpd	38.3541	33.2	14	14	8322.04	7533.94	8176.75	7794.21	7629.58	7520.68	8322.04	7533.94	8176.75	7794.21	7629.58	7520.68	0.954718	0.269444
Q60676	Serine/threonine-protein phosphatase 5 OS=Mus musculus OX=10090 GN=Ppp5c PE=1 SV=3	Ppp5c	56.8766	47.5	18	18	3882.16	3332.2	3695.64	3443.82	3110.51	3156.84	3882.16	3332.2	3695.64	3443.82	3110.51	3156.84	0.890116	0.0512551
Q60680	Inhibitor of nuclear factor kappa-B kinase subunit alpha OS=Mus musculus OX=10090 GN=Chuk PE=1 SV=1	Chuk	84.7289	26.3	12	12	210.382	233.588	230.488	233.702	254.144	215.076	210.382	233.588	230.488	233.702	254.144	215.076	1.0422	0.562194
Q60692	Proteasome subunit beta type-6 OS=Mus musculus OX=10090 GN=Psmb6 PE=1 SV=3	Psmb6	25.3787	58.4	9	9	9160.86	6951.06	8569.2	7430.54	7206.16	6882.55	9160.86	6951.06	8569.2	7430.54	7206.16	6882.55	0.871891	0.0882776
Q60710	Deoxynucleoside triphosphate triphosphohydrolase SAMHD1 OS=Mus musculus OX=10090 GN=Samhd1 PE=1 SV=3	Samhd1	75.8931	60.6	32	32	2569.71	2478.73	2542.13	2546.76	2511.28	2546.17	2569.71	2478.73	2542.13	2546.76	2511.28	2546.17	1.0018	0.958087
Q60714	Long-chain fatty acid transport protein 1 OS=Mus musculus OX=10090 GN=Slc27a1 PE=1 SV=1	Slc27a1	71.2761	8.5	2	2	111.827	115.93	128.158	155.225	108.257	132.315	111.827	115.93	128.158	155.225	108.257	132.315	1.11205	0.369315
Q60715	Prolyl 4-hydroxylase subunit alpha-1 OS=Mus musculus OX=10090 GN=P4ha1 PE=1 SV=2	P4ha1	60.9101	47.4	23	23	1491.84	1803.54	1527.52	1597.95	1670.12	1614.99	1491.84	1803.54	1527.52	1597.95	1670.12	1614.99	1.01247	0.782578
Q60722	Transcription factor 4 OS=Mus musculus OX=10090 GN=Tcf4 PE=1 SV=1	Tcf4	71.6245	13	5	5	172.585	208.504	182.047	205.986	199.189	190.237	172.585	208.504	182.047	205.986	199.189	190.237	1.05732	0.42728
Q60737	Casein kinase II subunit alpha OS=Mus musculus OX=10090 GN=Csnk2a1 PE=1 SV=2	Csnk2a1	45.1335	54.2	19	19	5319.17	5220.85	5316.57	4804.99	4676.54	4931.24	5319.17	5220.85	5316.57	4804.99	4676.54	4931.24	0.908945	0.0220494
Q60739	BAG family molecular chaperone regulator 1 OS=Mus musculus OX=10090 GN=Bag1 PE=1 SV=3	Bag1	39.7403	29.9	9	9	1717.27	1453.45	1643.3	1569.72	1492.87	1450.37	1717.27	1453.45	1643.3	1569.72	1492.87	1450.37	0.937459	0.265582
Q60749	KH domain-containing, RNA-binding, signal transduction-associated protein 1 OS=Mus musculus OX=10090 GN=Khdrbs1 PE=1 SV=2	Khdrbs1	48.3706	9.9	4	4	2781.08	3101.38	2814.98	2976.96	2949.24	2983.04	2781.08	3101.38	2814.98	2976.96	2949.24	2983.04	1.02435	0.556903
Q60759	Glutaryl-CoA dehydrogenase, mitochondrial OS=Mus musculus OX=10090 GN=Gcdh PE=1 SV=2	Gcdh	48.6058	7.5	2	2	82.4852	72.1543	129.223	67.3838	68.6301	79.8517	82.4852	72.1543	129.223	67.3838	68.6301	79.8517	0.760459	0.144342
Q60766	Immunity-related GTPase family M protein 1 OS=Mus musculus OX=10090 GN=Irgm1 PE=1 SV=1	Irgm1	46.5518	3.9	1	1	77.1108	55.2095	41.7049	44.8724	52.1657	91.2288	77.1108	55.2095	41.7049	44.8724	52.1657	91.2288	1.08184	0.783838
Q60769	Tumor necrosis factor alpha-induced protein 3 OS=Mus musculus OX=10090 GN=Tnfaip3 PE=1 SV=2	Tnfaip3	87.6539	19.9	9	9	146.732	132.747	139.148	154.449	184.122	119.774	146.732	132.747	139.148	154.449	184.122	119.774	1.09488	0.503124
Q60770	Syntaxin-binding protein 3 OS=Mus musculus OX=10090 GN=Stxbp3 PE=1 SV=1	Stxbp3	67.9425	9.3	5	5	56.9837	41.734	47.4169	45.1955	45.2495	49.8852	56.9837	41.734	47.4169	45.1955	45.2495	49.8852	0.960281	0.79692
Q60773	Cyclin-dependent kinase 4 inhibitor D OS=Mus musculus OX=10090 GN=Cdkn2d PE=1 SV=2	Cdkn2d	17.8094	63.3	6	6	472.888	423.34	401.019	432.422	440.757	384.598	472.888	423.34	401.019	432.422	440.757	384.598	0.969575	0.643975
Q60775	ETS-related transcription factor Elf-1 OS=Mus musculus OX=10090 GN=Elf1 PE=1 SV=1	Elf1	66.2212	27.5	9	8	257.3	199.954	256.74	228.269	230.316	206.454	257.3	199.954	256.74	228.269	230.316	206.454	0.931435	0.448441
Q60778	NF-kappa-B inhibitor beta OS=Mus musculus OX=10090 GN=Nfkbib PE=1 SV=2	Nfkbib	37.965	11.4	2	2	68.8085	66.8845	80.3927	61.872	70.3875	72.3085	68.8085	66.8845	80.3927	61.872	70.3875	72.3085	0.946699	0.60864
Q60780	Growth arrest-specific protein 7 OS=Mus musculus OX=10090 GN=Gas7 PE=1 SV=1	Gas7	48.1735	41.3	15	15	1718.58	2031.32	1913.33	1889.94	1855.96	1731.86	1718.58	2031.32	1913.33	1889.94	1855.96	1731.86	0.967249	0.561648
Q60787	Lymphocyte cytosolic protein 2 OS=Mus musculus OX=10090 GN=Lcp2 PE=1 SV=2	Lcp2	60.2383	53.1	24	24	2473.33	2416.52	2260.02	2344.38	2236.12	2214.05	2473.33	2416.52	2260.02	2344.38	2236.12	2214.05	0.950303	0.250794
Q60803	TNF receptor-associated factor 3 OS=Mus musculus OX=10090 GN=Traf3 PE=1 SV=2	Traf3	64.2939	19.9	9	9	123.91	129.261	169.579	191.922	157.046	147.143	123.91	129.261	169.579	191.922	157.046	147.143	1.17353	0.16535
Q60809	CCR4-NOT transcription complex subunit 7 OS=Mus musculus OX=10090 GN=Cnot7 PE=1 SV=1	Cnot7	32.7181	40.4	7	7	1310.41	1433.7	1297.31	1282.79	1315.59	1296.84	1310.41	1433.7	1297.31	1282.79	1315.59	1296.84	0.963824	0.427687
Q60821	Zinc finger and BTB domain-containing protein 17 OS=Mus musculus OX=10090 GN=Zbtb17 PE=1 SV=2	Zbtb17	86.7583	3.9	2	2	13.2589	24.2671	27.3095	28.2447	26.1407	35.5361	13.2589	24.2671	27.3095	28.2447	26.1407	35.5361	1.38692	0.150197
Q60823	RAC-beta serine/threonine-protein kinase OS=Mus musculus OX=10090 GN=Akt2 PE=1 SV=1	Akt2	55.7417	29.3	11	11	829.757	913.04	869.87	868.92	864.682	791.801	829.757	913.04	869.87	868.92	864.682	791.801	0.9666	0.498845
Q60838	Segment polarity protein dishevelled homolog DVL-2 OS=Mus musculus OX=10090 GN=Dvl2 PE=1 SV=2	Dvl2	78.8609	12.1	6	6	126.199	130.106	105.455	121.242	117.93	145.275	126.199	130.106	105.455	121.242	117.93	145.275	1.06271	0.529505
Q60848	Lymphocyte-specific helicase OS=Mus musculus OX=10090 GN=Hells PE=1 SV=2	Hells	95.1256	23	13	13	379.242	452.937	342.757	419.67	417.833	418.23	379.242	452.937	342.757	419.67	417.833	418.23	1.06877	0.340879
Q60855	Receptor-interacting serine/threonine-protein kinase 1 OS=Mus musculus OX=10090 GN=Ripk1 PE=1 SV=1	Ripk1	74.8545	45.3	25	25	1375.53	1527.74	1408.47	1554.62	1519.03	1547.27	1375.53	1527.74	1408.47	1554.62	1519.03	1547.27	1.07171	0.136259
Q60862	Origin recognition complex subunit 2 OS=Mus musculus OX=10090 GN=Orc2 PE=1 SV=1	Orc2	65.8934	14.1	5	5	81.0097	98.7183	77.1191	93.2304	100.407	112.461	81.0097	98.7183	77.1191	93.2304	100.407	112.461	1.19176	0.109499
Q60864	Stress-induced-phosphoprotein 1 OS=Mus musculus OX=10090 GN=Stip1 PE=1 SV=1	Stip1	62.5821	61	36	36	15664.5	14056.5	14270.7	14159.4	14064.3	13105.4	15664.5	14056.5	14270.7	14159.4	14064.3	13105.4	0.939473	0.178768
Q60865	Caprin-1 OS=Mus musculus OX=10090 GN=Caprin1 PE=1 SV=2	Caprin1	78.1689	33	16	16	4155.29	3100.2	3772.7	3449.7	3114.92	3100.12	4155.29	3100.2	3772.7	3449.7	3114.92	3100.12	0.876367	0.120783
Q60870	Receptor expression-enhancing protein 5 OS=Mus musculus OX=10090 GN=Reep5 PE=1 SV=1	Reep5	21.0507	5.4	1	1	77.827	42.6095	43.9544	132.055	121.134	167.012	77.827	42.6095	43.9544	132.055	121.134	167.012	2.5561	0.000429674
Q60875	Rho guanine nucleotide exchange factor 2 OS=Mus musculus OX=10090 GN=Arhgef2 PE=1 SV=4	Arhgef2	111.974	45.7	36	36	1310.13	1312.87	1235.29	1430.51	1058.69	1392.49	1310.13	1312.87	1235.29	1430.51	1058.69	1392.49	1.00606	0.975133
Q60876	Eukaryotic translation initiation factor 4E-binding protein 1 OS=Mus musculus OX=10090 GN=Eif4ebp1 PE=1 SV=3	Eif4ebp1	12.3247	82.1	7	7	3944.52	4217.25	7126.87	2889.43	4019.8	4198.25	3944.52	4217.25	7126.87	2889.43	4019.8	4198.25	0.726519	0.0962149
Q60902	Epidermal growth factor receptor substrate 15-like 1 OS=Mus musculus OX=10090 GN=Eps15l1 PE=1 SV=3	Eps15l1	99.3087	60.2	42	42	3184.01	3107.37	3325.58	2886.94	2994.81	2892.58	3184.01	3107.37	3325.58	2886.94	2994.81	2892.58	0.91238	0.0377906
Q60929	Myocyte-specific enhancer factor 2A OS=Mus musculus OX=10090 GN=Mef2a PE=1 SV=2	Mef2a	53.5789	28.1	10	7	2109.33	1648.86	2069.87	1666.32	1587.57	1598.02	2109.33	1648.86	2069.87	1666.32	1587.57	1598.02	0.832508	0.0274985
Q60949	TBC1 domain family member 1 OS=Mus musculus OX=10090 GN=Tbc1d1 PE=1 SV=3	Tbc1d1	142.026	36.3	32	31	607.145	651.636	515.506	631.918	640.18	622.287	607.145	651.636	515.506	631.918	640.18	622.287	1.06769	0.30268
Q60952	Centrosome-associated protein CEP250 OS=Mus musculus OX=10090 GN=Cep250 PE=1 SV=4	Cep250	276.814	13.9	27	27	542.134	557.459	510.265	500.236	413.333	548.852	542.134	557.459	510.265	500.236	413.333	548.852	0.908416	0.206024
Q60953	Protein PML OS=Mus musculus OX=10090 GN=Pml PE=1 SV=3	Pml	98.2421	36.2	18	18	663.34	731.444	663.162	671.941	688.92	636.827	663.34	731.444	663.162	671.941	688.92	636.827	0.970719	0.568513
Q60960	Importin subunit alpha-5 OS=Mus musculus OX=10090 GN=Kpna1 PE=1 SV=2	Kpna1	60.1826	42.4	18	12	782.034	666.123	810.941	790.635	561.449	840.998	782.034	666.123	810.941	790.635	561.449	840.998	0.970778	0.705098
Q60967	Bifunctional 3'-phosphoadenosine 5'-phosphosulfate synthase 1 OS=Mus musculus OX=10090 GN=Papss1 PE=1 SV=1	Papss1	70.7941	55.3	25	24	1203.53	1436.97	1159.56	1230.01	1233.24	1387.47	1203.53	1436.97	1159.56	1230.01	1233.24	1387.47	1.01333	0.810846
Q60969	Serine/threonine/tyrosine-interacting protein OS=Mus musculus OX=10090 GN=Styx PE=1 SV=2	Styx	25.4302	28.7	4	4	74.7	75.431	81.2149	67.341	73.6835	90.6836	74.7	75.431	81.2149	67.341	73.6835	90.6836	1.00157	0.958349
Q60972	Histone-binding protein RBBP4 OS=Mus musculus OX=10090 GN=Rbbp4 PE=1 SV=5	Rbbp4	47.6557	74.4	17	13	11566.5	10866.5	11497.6	10843.3	10857	11027.3	11566.5	10866.5	11497.6	10843.3	10857	11027.3	0.964545	0.320226
Q60973	Histone-binding protein RBBP7 OS=Mus musculus OX=10090 GN=Rbbp7 PE=1 SV=1	Rbbp7	47.7901	59.8	13	13	2361.03	2306.52	2328.74	2332.41	2263.84	2277.59	2361.03	2306.52	2328.74	2332.41	2263.84	2277.59	0.982498	0.627273
Q60974	Nuclear receptor corepressor 1 OS=Mus musculus OX=10090 GN=Ncor1 PE=1 SV=1	Ncor1	270.642	24.1	36	35	510.281	448.714	435.357	503.297	491.217	500.337	510.281	448.714	435.357	503.297	491.217	500.337	1.07208	0.227408
Q60989	E3 ubiquitin-protein ligase XIAP OS=Mus musculus OX=10090 GN=Xiap PE=1 SV=2	Xiap	56.0789	45	13	13	303.002	270.276	285.219	237.813	231.985	239.64	303.002	270.276	285.219	237.813	231.985	239.64	0.826373	0.0090316
Q60992	Guanine nucleotide exchange factor VAV2 OS=Mus musculus OX=10090 GN=Vav2 PE=1 SV=1	Vav2	99.9154	10.9	7	7	133.725	144.645	131.271	134.202	168.639	130.262	133.725	144.645	131.271	134.202	168.639	130.262	1.05728	0.583686
Q60996	Serine/threonine-protein phosphatase 2A 56 kDa regulatory subunit gamma isoform OS=Mus musculus OX=10090 GN=Ppp2r5c PE=1 SV=2	Ppp2r5c	60.8244	30.9	13	13	1171.4	1158.69	1199.23	1279.08	1181.82	1215.33	1171.4	1158.69	1199.23	1279.08	1181.82	1215.33	1.04163	0.35269
Q61024	Asparagine synthetase [glutamine-hydrolyzing] OS=Mus musculus OX=10090 GN=Asns PE=1 SV=3	Asns	64.2827	57.9	27	27	3264.75	3693.5	3081.52	3796.8	3614.46	3717.57	3264.75	3693.5	3081.52	3796.8	3614.46	3717.57	1.10848	0.0696842
Q61025	Intraflagellar transport protein 20 homolog OS=Mus musculus OX=10090 GN=Ift20 PE=1 SV=1	Ift20	15.2365	36.4	3	3	160.905	148.178	164.863	175.495	133.701	172.636	160.905	148.178	164.863	175.495	133.701	172.636	1.01664	0.912697
Q61026	Nuclear receptor coactivator 2 OS=Mus musculus OX=10090 GN=Ncoa2 PE=1 SV=3	Ncoa2	158.466	18.1	15	15	510.117	418.443	272.236	484.342	509.476	379.08	510.117	418.443	272.236	484.342	509.476	379.08	1.14332	0.32286
Q61029	Lamina-associated polypeptide 2, isoforms beta/delta/epsilon/gamma OS=Mus musculus OX=10090 GN=Tmpo PE=1 SV=4	Tmpo	50.3727	11.3	3	3	126.609	122.667	131.743	156.415	134.073	128.073	126.609	122.667	131.743	156.415	134.073	128.073	1.09853	0.278393
Q61033	Lamina-associated polypeptide 2, isoforms alpha/zeta OS=Mus musculus OX=10090 GN=Tmpo PE=1 SV=4	Tmpo	75.1683	51.7	23	15	1761.1	1458.13	1646.72	1568.32	1395.22	1548.02	1761.1	1458.13	1646.72	1568.32	1395.22	1548.02	0.927169	0.241388
Q61037	Tuberin OS=Mus musculus OX=10090 GN=Tsc2 PE=1 SV=1	Tsc2	202.071	14.1	15	15	294.847	299.743	351.148	327.921	271.734	360.115	294.847	299.743	351.148	327.921	271.734	360.115	1.01484	0.898124
Q61039	Heart- and neural crest derivatives-expressed protein 2 OS=Mus musculus OX=10090 GN=Hand2 PE=1 SV=3	Hand2	23.6658	3.7	1	1	3611.22	3435.4	3438.93	3078.55	3215.62	2822.5	3611.22	3435.4	3438.93	3078.55	3215.62	2822.5	0.869451	0.0121546
Q61043	Ninein OS=Mus musculus OX=10090 GN=Nin PE=1 SV=4	Nin	243.718	4.9	6	6	49.0066	71.375	38.903	53.0052	48.5752	43.4986	49.0066	71.375	38.903	53.0052	48.5752	43.4986	0.910816	0.705549
Q61048	WW domain-binding protein 4 OS=Mus musculus OX=10090 GN=Wbp4 PE=1 SV=4	Wbp4	42.137	30.6	7	7	394.31	398.915	351.195	367.655	382.856	335.188	394.31	398.915	351.195	367.655	382.856	335.188	0.948689	0.409077
Q61069	Upstream stimulatory factor 1 OS=Mus musculus OX=10090 GN=Usf1 PE=1 SV=1	Usf1	33.5701	15.8	5	3	194.928	145.393	187.611	194.834	169.754	140.651	194.928	145.393	187.611	194.834	169.754	140.651	0.957018	0.692728
Q61074	Protein phosphatase 1G OS=Mus musculus OX=10090 GN=Ppm1g PE=1 SV=3	Ppm1g	58.7281	54.1	21	21	4026.46	4032.33	4074.75	3810.08	3663.23	3790.08	4026.46	4032.33	4074.75	3810.08	3663.23	3790.08	0.928286	0.0576268
Q61081	Hsp90 co-chaperone Cdc37 OS=Mus musculus OX=10090 GN=Cdc37 PE=1 SV=1	Cdc37	44.5934	46.2	17	17	17365.1	12900	16184.5	13744.6	13524.9	12990.1	17365.1	12900	16184.5	13744.6	13524.9	12990.1	0.866737	0.0899177
Q61083	Mitogen-activated protein kinase kinase kinase 2 OS=Mus musculus OX=10090 GN=Map3k2 PE=1 SV=2	Map3k2	69.5736	23.6	8	8	173.53	208.036	162.958	170.967	163.965	188.988	173.53	208.036	162.958	170.967	163.965	188.988	0.962162	0.681895
Q61084	Mitogen-activated protein kinase kinase kinase 3 OS=Mus musculus OX=10090 GN=Map3k3 PE=1 SV=1	Map3k3	70.7756	15.2	6	6	103.678	116.064	112.548	140.659	134.277	117.627	103.678	116.064	112.548	140.659	134.277	117.627	1.18139	0.0727862
Q61093	Cytochrome b-245 heavy chain OS=Mus musculus OX=10090 GN=Cybb PE=1 SV=1	Cybb	65.3046	4.7	1	1	152.244	225.115	174.131	158.91	215.62	153.846	152.244	225.115	174.131	158.91	215.62	153.846	0.958089	0.746598
Q61103	Zinc finger protein ubi-d4 OS=Mus musculus OX=10090 GN=Dpf2 PE=1 SV=1	Dpf2	44.2296	51.7	15	15	866.008	915.972	780.941	888.49	883.662	841.808	866.008	915.972	780.941	888.49	883.662	841.808	1.01991	0.689048
Q61112	45 kDa calcium-binding protein OS=Mus musculus OX=10090 GN=Sdf4 PE=1 SV=1	Sdf4	42.064	31.3	7	7	308.117	359.431	281.703	314.603	322.075	292.654	308.117	359.431	281.703	314.603	322.075	292.654	0.979016	0.8195
Q61122	NGFI-A-binding protein 1 OS=Mus musculus OX=10090 GN=Nab1 PE=1 SV=2	Nab1	54.01	40.3	13	12	679.963	629.989	642.074	601.827	543.525	549.236	679.963	629.989	642.074	601.827	543.525	549.236	0.868118	0.0206028
Q61127	NGFI-A-binding protein 2 OS=Mus musculus OX=10090 GN=Nab2 PE=1 SV=2	Nab2	56.577	28.6	13	13	559.252	602.966	510.06	574.927	626.481	566.557	559.252	602.966	510.06	574.927	626.481	566.557	1.05722	0.353233
Q61136	Serine/threonine-protein kinase PRP4 homolog OS=Mus musculus OX=10090 GN=Prpf4b PE=1 SV=3	Prpf4b	116.976	20	14	14	360.929	397.76	347.928	396.557	389.638	396.228	360.929	397.76	347.928	396.557	389.638	396.228	1.0685	0.239377
Q61140	Breast cancer anti-estrogen resistance protein 1 OS=Mus musculus OX=10090 GN=Bcar1 PE=1 SV=2	Bcar1	94.2849	5.5	3	3	101.792	67.3489	74.4831	87.0787	74.5098	55.8064	101.792	67.3489	74.4831	87.0787	74.5098	55.8064	0.892339	0.468367
Q61142	Spindlin-1 OS=Mus musculus OX=10090 GN=Spin1 PE=1 SV=2	Spin1	29.6426	32.8	5	5	142.541	166.407	137.826	137.142	146.262	153.474	142.541	166.407	137.826	137.142	146.262	153.474	0.977849	0.80141
Q61144	Presenilin-2 OS=Mus musculus OX=10090 GN=Psen2 PE=1 SV=3	Psen2	49.9832	4.2	1	1	12.3133	13.4322	13.5576	15.6601	6.28175	22.7077	12.3133	13.4322	13.5576	15.6601	6.28175	22.7077	1.13603	0.997237
Q61147	Ceruloplasmin OS=Mus musculus OX=10090 GN=Cp PE=1 SV=2	Cp	121.151	15	9	9	180.936	145.866	222.614	174.952	151.507	154.531	180.936	145.866	222.614	174.952	151.507	154.531	0.875456	0.296375
Q61152	Tyrosine-protein phosphatase non-receptor type 18 OS=Mus musculus OX=10090 GN=Ptpn18 PE=1 SV=1	Ptpn18	50.2019	24.5	6	6	2822.84	2506.19	2641.89	2565.18	2617.2	2469.18	2822.84	2506.19	2641.89	2565.18	2617.2	2469.18	0.959935	0.380157
Q61160	FAS-associated death domain protein OS=Mus musculus OX=10090 GN=Fadd PE=1 SV=1	Fadd	22.9602	37.6	4	4	2257.86	2001.11	2172.83	1958.23	1850.99	1797.68	2257.86	2001.11	2172.83	1958.23	1850.99	1797.68	0.871746	0.0175947
Q61161	Mitogen-activated protein kinase kinase kinase kinase 2 OS=Mus musculus OX=10090 GN=Map4k2 PE=1 SV=1	Map4k2	91.2654	20	9	9	287.884	318.551	308.06	325.48	293.258	309.93	287.884	318.551	308.06	325.48	293.258	309.93	1.0155	0.792217
Q61164	Transcriptional repressor CTCF OS=Mus musculus OX=10090 GN=Ctcf PE=1 SV=2	Ctcf	83.7455	29.1	21	21	1798.48	1830.77	1741.31	1743.45	1689.86	1861.64	1798.48	1830.77	1741.31	1743.45	1689.86	1861.64	0.985922	0.731872
Q61165	Sodium/hydrogen exchanger 1 OS=Mus musculus OX=10090 GN=Slc9a1 PE=1 SV=1	Slc9a1	91.4677	5.5	2	2	51.9767	58.7601	44.7843	66.2814	72.8825	67.8709	51.9767	58.7601	44.7843	66.2814	72.8825	67.8709	1.33123	0.0291857
Q61166	Microtubule-associated protein RP/EB family member 1 OS=Mus musculus OX=10090 GN=Mapre1 PE=1 SV=3	Mapre1	30.0162	81.3	16	13	5027.25	4652.68	4950.95	4806.53	4691.36	4627.93	5027.25	4652.68	4950.95	4806.53	4691.36	4627.93	0.96548	0.373918
Q61171	Peroxiredoxin-2 OS=Mus musculus OX=10090 GN=Prdx2 PE=1 SV=3	Prdx2	21.7787	68.2	11	11	19243.5	17399.1	18440.7	16753.7	17114.1	16379.8	19243.5	17399.1	18440.7	16753.7	17114.1	16379.8	0.91221	0.0397074
Q61183	Poly(A) polymerase alpha OS=Mus musculus OX=10090 GN=Papola PE=1 SV=4	Papola	82.3091	50.7	30	21	1249.84	1447.44	1275.99	1279.77	1350	1375.66	1249.84	1447.44	1275.99	1279.77	1350	1375.66	1.0081	0.852812
Q61187	Tumor susceptibility gene 101 protein OS=Mus musculus OX=10090 GN=Tsg101 PE=1 SV=2	Tsg101	44.1236	24.8	8	8	612.605	595.684	690.859	684.94	576.557	616.767	612.605	595.684	690.859	684.94	576.557	616.767	0.989003	0.858578
Q61188	Histone-lysine N-methyltransferase EZH2 OS=Mus musculus OX=10090 GN=Ezh2 PE=1 SV=2	Ezh2	85.2921	36.6	19	19	259.012	295.974	283.167	292.294	291.877	288.295	259.012	295.974	283.167	292.294	291.877	288.295	1.04094	0.480033
Q61191	Host cell factor 1 OS=Mus musculus OX=10090 GN=Hcfc1 PE=1 SV=2	Hcfc1	210.437	34	43	43	3695.11	3635.41	3589.92	3497.03	3480.12	3232.61	3695.11	3635.41	3589.92	3497.03	3480.12	3232.61	0.934922	0.109373
Q61194	Phosphatidylinositol 4-phosphate 3-kinase C2 domain-containing subunit alpha OS=Mus musculus OX=10090 GN=Pik3c2a PE=1 SV=2	Pik3c2a	190.758	16	20	20	165.932	175.476	188.345	198.809	210.263	176.404	165.932	175.476	188.345	198.809	210.263	176.404	1.10518	0.204874
Q61205	Platelet-activating factor acetylhydrolase IB subunit alpha1 OS=Mus musculus OX=10090 GN=Pafah1b3 PE=1 SV=1	Pafah1b3	25.8534	55.6	8	8	1724.61	2013.94	1655.1	2029.3	1954.29	2004.57	1724.61	2013.94	1655.1	2029.3	1954.29	2004.57	1.11023	0.0837905
Q61206	Platelet-activating factor acetylhydrolase IB subunit alpha2 OS=Mus musculus OX=10090 GN=Pafah1b2 PE=1 SV=2	Pafah1b2	25.5813	76.4	9	9	4925.23	5179.1	4926.48	5014.49	5058.79	5110.75	4925.23	5179.1	4926.48	5014.49	5058.79	5110.75	1.01019	0.769019
Q61207	Prosaposin OS=Mus musculus OX=10090 GN=Psap PE=1 SV=2	Psap	61.4221	30.5	16	16	2279.1	1964.22	2142.38	1895.28	1830.04	1627.63	2279.1	1964.22	2142.38	1895.28	1830.04	1627.63	0.838271	0.0131996
Q61210	Rho guanine nucleotide exchange factor 1 OS=Mus musculus OX=10090 GN=Arhgef1 PE=1 SV=2	Arhgef1	102.805	48.8	37	37	2964.24	3733.46	3019.1	3037.8	3363.42	3194.4	2964.24	3733.46	3019.1	3037.8	3363.42	3194.4	0.98753	0.906876
Q61214	Dual specificity tyrosine-phosphorylation-regulated kinase 1A OS=Mus musculus OX=10090 GN=Dyrk1a PE=1 SV=1	Dyrk1a	85.4938	23.9	12	10	343.814	363.915	299.816	247.262	362.985	356.636	343.814	363.915	299.816	247.262	362.985	356.636	0.959642	0.63438
Q61216	Double-strand break repair protein MRE11 OS=Mus musculus OX=10090 GN=Mre11 PE=1 SV=1	Mre11	80.2227	41.9	25	25	1545.62	1478.9	1549.97	1439.19	1355.01	1385.41	1545.62	1478.9	1549.97	1439.19	1355.01	1385.41	0.913678	0.0507257
Q61233	Plastin-2 OS=Mus musculus OX=10090 GN=Lcp1 PE=1 SV=4	Lcp1	70.1493	89.5	62	55	100646	88401.2	100111	90525.8	84418.7	85534.1	100646	88401.2	100111	90525.8	84418.7	85534.1	0.900819	0.0463892
Q61234	Alpha-1-syntrophin OS=Mus musculus OX=10090 GN=Snta1 PE=1 SV=1	Snta1	53.665	8.9	3	3	66.1831	83.4733	65.4732	74.285	63.1519	73.5842	66.1831	83.4733	65.4732	74.285	63.1519	73.5842	0.980902	0.889429
Q61235	Beta-2-syntrophin OS=Mus musculus OX=10090 GN=Sntb2 PE=1 SV=2	Sntb2	56.3817	17.1	6	6	201.73	212.699	214.809	195.026	181.314	212.144	201.73	212.699	214.809	195.026	181.314	212.144	0.935232	0.318115
Q61239	Protein farnesyltransferase/geranylgeranyltransferase type-1 subunit alpha OS=Mus musculus OX=10090 GN=Fnta PE=1 SV=1	Fnta	44.0133	38.7	13	13	1968.93	1904.2	1774.07	1835.22	1793.71	1712.53	1968.93	1904.2	1774.07	1835.22	1793.71	1712.53	0.94586	0.239519
Q61249	Immunoglobulin-binding protein 1 OS=Mus musculus OX=10090 GN=Igbp1 PE=1 SV=1	Igbp1	38.9709	56.2	15	14	1716.4	1722.26	1696.87	1665.97	1699.08	1747.39	1716.4	1722.26	1696.87	1665.97	1699.08	1747.39	0.995505	0.901845
Q61286	Transcription factor 12 OS=Mus musculus OX=10090 GN=Tcf12 PE=1 SV=2	Tcf12	75.811	25.2	11	9	1949.32	1891.61	1898.08	1633.53	2005.99	1753.82	1949.32	1891.61	1898.08	1633.53	2005.99	1753.82	0.939769	0.266481
Q61301	Catenin alpha-2 OS=Mus musculus OX=10090 GN=Ctnna2 PE=1 SV=3	Ctnna2	105.286	1.9	1	1	111.135	102.485	112.086	94.8337	95.7749	95.3887	111.135	102.485	112.086	94.8337	95.7749	95.3887	0.878085	0.12151
Q61315	Adenomatous polyposis coli protein OS=Mus musculus OX=10090 GN=Apc PE=1 SV=1	Apc	311.089	2.8	4	4	31.2302	30.3517	43.0466	25.8	28.7985	39.1342	31.2302	30.3517	43.0466	25.8	28.7985	39.1342	0.895863	0.539354
Q61335	B-cell receptor-associated protein 31 OS=Mus musculus OX=10090 GN=Bcap31 PE=1 SV=4	Bcap31	27.9566	6.9	1	1	138.684	90.6503	54.5571	93.8734	72.8002	126.733	138.684	90.6503	54.5571	93.8734	72.8002	126.733	1.03352	0.74546
Q61337	Bcl2-associated agonist of cell death OS=Mus musculus OX=10090 GN=Bad PE=1 SV=1	Bad	22.0803	14.2	1	1	147.557	104.947	126.267	98.6801	109.537	139.051	147.557	104.947	126.267	98.6801	109.537	139.051	0.916829	0.482845
Q61371	Intraflagellar transport protein 88 homolog OS=Mus musculus OX=10090 GN=Ift88 PE=1 SV=2	Ift88	92.9941	2.2	1	1	38.2913		25.1029	30.9147	23.7657	12.9953	38.2913		25.1029	30.9147	23.7657	12.9953	0.711692
Q61425	Hydroxyacyl-coenzyme A dehydrogenase, mitochondrial OS=Mus musculus OX=10090 GN=Hadh PE=1 SV=2	Hadh	34.4639	72.3	15	15	1598.76	1399.15	1375.96	1545.94	1509.67	1534.86	1598.76	1399.15	1375.96	1545.94	1509.67	1534.86	1.04952	0.332607
Q61457	G1/S-specific cyclin-E1 OS=Mus musculus OX=10090 GN=Ccne1 PE=1 SV=2	Ccne1	46.986	14.2	4	3	64.6996	72.2185	92.9142	73.9157	70.4761	63.2446	64.6996	72.2185	92.9142	73.9157	70.4761	63.2446	0.903426	0.456311
Q61458	Cyclin-H OS=Mus musculus OX=10090 GN=Ccnh PE=1 SV=2	Ccnh	37.5063	45.2	12	12	952.238	933.255	875.449	880.167	895.126	903.14	952.238	933.255	875.449	880.167	895.126	903.14	0.970115	0.505078
Q61462	Cytochrome b-245 light chain OS=Mus musculus OX=10090 GN=Cyba PE=1 SV=3	Cyba	20.7482	19.8	2	2	67.9892	37.3694	49.4286	93.536	90.7568	122.263	67.9892	37.3694	49.4286	93.536	90.7568	122.263	1.9805	0.002314
Q61464	Zinc finger protein 638 OS=Mus musculus OX=10090 GN=Znf638 PE=1 SV=2	Znf638	218.134	28	37	37	832.961	926.088	801.072	901.901	844.858	911.527	832.961	926.088	801.072	901.901	844.858	911.527	1.03834	0.473557
Q61466	SWI/SNF-related matrix-associated actin-dependent regulator of chromatin subfamily D member 1 OS=Mus musculus OX=10090 GN=Smarcd1 PE=1 SV=3	Smarcd1	58.2446	26.2	8	7	213.094	209.494	232.153	171.714	248.194	238.806	213.094	209.494	232.153	171.714	248.194	238.806	1.00607	0.953239
Q61490	CD166 antigen OS=Mus musculus OX=10090 GN=Alcam PE=1 SV=3	Alcam	65.0921	27.8	10	10	356.887	259.412	320.799	320.428	268.177	303.204	356.887	259.412	320.799	320.428	268.177	303.204	0.951671	0.637379
Q61501	Transcription factor E2F1 OS=Mus musculus OX=10090 GN=E2f1 PE=1 SV=1	E2f1	46.3233	8.6	2	2	374.668	233.417	468.065	521.365	203.624	493.588	374.668	233.417	468.065	521.365	203.624	493.588	1.13235	0.759828
Q61508	Extracellular matrix protein 1 OS=Mus musculus OX=10090 GN=Ecm1 PE=1 SV=2	Ecm1	62.8322	36.5	13	13	318.049	356.93	383.597	339.182	291.714	303.273	318.049	356.93	383.597	339.182	291.714	303.273	0.882478	0.105683
Q61510	E3 ubiquitin/ISG15 ligase TRIM25 OS=Mus musculus OX=10090 GN=Trim25 PE=1 SV=2	Trim25	71.7263	51.6	29	29	2249.43	2081.18	2541.41	2462.68	2388.45	2552.94	2249.43	2081.18	2541.41	2462.68	2388.45	2552.94	1.07742	0.192557
Q61532	Mitogen-activated protein kinase 6 OS=Mus musculus OX=10090 GN=Mapk6 PE=1 SV=3	Mapk6	82.1994	5.1	2	2	15.2937	69.7161	7.46186		35.9718	19.1004	15.2937	69.7161	7.46186		35.9718	19.1004	0.893335
Q61543	Golgi apparatus protein 1 OS=Mus musculus OX=10090 GN=Glg1 PE=1 SV=1	Glg1	133.734	32.8	32	32	675.823	823.419	726.442	751.351	768.282	776.29	675.823	823.419	726.442	751.351	768.282	776.29	1.03156	0.562686
Q61545	RNA-binding protein EWS OS=Mus musculus OX=10090 GN=Ewsr1 PE=1 SV=2	Ewsr1	68.4622	16.2	9	9	8430.18	7869.41	8158.43	7767.1	7506.99	7520.71	8430.18	7869.41	8158.43	7767.1	7506.99	7520.71	0.931997	0.0783968
Q61550	Double-strand-break repair protein rad21 homolog OS=Mus musculus OX=10090 GN=Rad21 PE=1 SV=3	Rad21	72.083	47.6	23	22	1325.69	1162.17	1386.5	1387.18	1255.65	1082.13	1325.69	1162.17	1386.5	1387.18	1255.65	1082.13	0.961436	0.580188
Q61553	Fascin OS=Mus musculus OX=10090 GN=Fscn1 PE=1 SV=4	Fscn1	54.508	8.3	2	2	43.0896	23.0237		21.1154	22.6692		43.0896	23.0237		21.1154	22.6692		0.662266
Q61584	RNA-binding protein FXR1 OS=Mus musculus OX=10090 GN=Fxr1 PE=1 SV=2	Fxr1	76.222	38	19	19	1468.37	1700.01	1497.47	1611.2	1588.56	1645.46	1468.37	1700.01	1497.47	1611.2	1588.56	1645.46	1.03845	0.435218
Q61592	Growth arrest-specific protein 6 OS=Mus musculus OX=10090 GN=Gas6 PE=2 SV=2	Gas6	74.6095	21.7	8	8	82.0902	89.9349	72.547	84.4135	79.7134	78.4668	82.0902	89.9349	72.547	84.4135	79.7134	78.4668	0.99191	0.960173
Q61595	Kinectin OS=Mus musculus OX=10090 GN=Ktn1 PE=1 SV=1	Ktn1	152.592	9.1	7	7	71.976	92.3841	73.1166	71.4954	76.9543	67.0357	71.976	92.3841	73.1166	71.4954	76.9543	67.0357	0.907396	0.40273
Q61598	Rab GDP dissociation inhibitor beta OS=Mus musculus OX=10090 GN=Gdi2 PE=1 SV=1	Gdi2	50.5371	74.2	39	34	20654.8	20967.9	20890.7	21073	21112.2	20377	20654.8	20967.9	20890.7	21073	21112.2	20377	1.00078	0.983324
Q61624	Zinc finger protein 148 OS=Mus musculus OX=10090 GN=Znf148 PE=1 SV=2	Znf148	88.7509	39.7	19	19	218.044	206.901	198.23	205.676	195.88	192.586	218.044	206.901	198.23	205.676	195.88	192.586	0.95341	0.448691
Q61656	Probable ATP-dependent RNA helicase DDX5 OS=Mus musculus OX=10090 GN=Ddx5 PE=1 SV=2	Ddx5	69.2902	45.9	25	25	7309.67	8047.93	7925.64	7869	7647.39	8229.76	7309.67	8047.93	7925.64	7869	7647.39	8229.76	1.01988	0.630724
Q61666	Protein HIRA OS=Mus musculus OX=10090 GN=Hira PE=1 SV=3	Hira	111.767	11.9	6	6	79.4034	60.6044	54.7386	63.3666	66.9702	57.519	79.4034	60.6044	54.7386	63.3666	66.9702	57.519	0.964617	0.842014
Q61686	Chromobox protein homolog 5 OS=Mus musculus OX=10090 GN=Cbx5 PE=1 SV=1	Cbx5	22.1859	36.6	6	6	317.188	335.669	320.538	352.601	325.649	333.027	317.188	335.669	320.538	352.601	325.649	333.027	1.03892	0.481051
Q61687	Transcriptional regulator ATRX OS=Mus musculus OX=10090 GN=Atrx PE=1 SV=3	Atrx	278.587	8.6	11	11	85.3733	96.1641	83.1842	79.1622	83.9001	73.0948	85.3733	96.1641	83.1842	79.1622	83.9001	73.0948	0.892096	0.239086
Q61699	Heat shock protein 105 kDa OS=Mus musculus OX=10090 GN=Hsph1 PE=1 SV=2	Hsph1	96.4074	66.9	46	46	9231.8	10276.7	9043.76	9571.77	9775.41	9884.56	9231.8	10276.7	9043.76	9571.77	9775.41	9884.56	1.0238	0.566403
Q61749	Translation initiation factor eIF-2B subunit delta OS=Mus musculus OX=10090 GN=Eif2b4 PE=1 SV=2	Eif2b4	57.6242	46.9	15	15	2046.16	2254.96	2096.14	2079.95	2130.93	2245.63	2046.16	2254.96	2096.14	2079.95	2130.93	2245.63	1.00926	0.829544
Q61753	D-3-phosphoglycerate dehydrogenase OS=Mus musculus OX=10090 GN=Phgdh PE=1 SV=3	Phgdh	56.5855	55	25	25	18054.9	19284.8	18169.3	18897.1	18427.7	19101	18054.9	19284.8	18169.3	18897.1	18427.7	19101	1.01652	0.637587
Q61768	Kinesin-1 heavy chain OS=Mus musculus OX=10090 GN=Kif5b PE=1 SV=3	Kif5b	109.551	51.7	42	32	2457.19	2499.49	2668.8	2497.21	2489.99	2527.14	2457.19	2499.49	2668.8	2497.21	2489.99	2527.14	0.985426	0.722709
Q61771	Kinesin-like protein KIF3B OS=Mus musculus OX=10090 GN=Kif3b PE=1 SV=1	Kif3b	85.2883	27.4	16	14	302.997	333.379	330.62	375.444	389.221	351.648	302.997	333.379	330.62	375.444	389.221	351.648	1.15441	0.0309495
Q61781	Keratin, type I cytoskeletal 14 OS=Mus musculus OX=10090 GN=Krt14 PE=1 SV=2	Krt14	52.867	2.7	1	0	87.7096	2610.67	143.642		2351.32	1921.86	87.7096	2610.67	143.642		2351.32	1921.86	2.25536
Q61818	Retinoic acid-induced protein 1 OS=Mus musculus OX=10090 GN=Rai1 PE=1 SV=3	Rai1	201.571	7.4	9	9	35.819	40.8605	37.4339	38.5926	42.7359	40.2023	35.819	40.8605	37.4339	38.5926	42.7359	40.2023	1.065	0.619112
Q61823	Programmed cell death protein 4 OS=Mus musculus OX=10090 GN=Pdcd4 PE=1 SV=1	Pdcd4	51.7022	21.1	6	6	347.12	328.901	349.905	364.696	321.476	339.549	347.12	328.901	349.905	364.696	321.476	339.549	0.9998	0.98363
Q61831	Mitogen-activated protein kinase 10 OS=Mus musculus OX=10090 GN=Mapk10 PE=1 SV=2	Mapk10	52.5324	14.9	6	0	1319.71	1338.47	1224.59	1356.79	1305.38	1188.84	1319.71	1338.47	1224.59	1356.79	1305.38	1188.84	0.99182	0.860683
Q61838	Pregnancy zone protein OS=Mus musculus OX=10090 GN=Pzp PE=1 SV=3	Pzp	165.853	1.8	3	3	1366.29	1038.18	1467.7	1104.91	1102.72	1333.93	1366.29	1038.18	1467.7	1104.91	1102.72	1333.93	0.91462	0.401979
Q61846	Maternal embryonic leucine zipper kinase OS=Mus musculus OX=10090 GN=Melk PE=1 SV=2	Melk	72.7291	12.6	4	4	87.9128	102.935	90.9313	88.2083	107.531	113.866	87.9128	102.935	90.9313	88.2083	107.531	113.866	1.09875	0.376705
Q61879	Myosin-10 OS=Mus musculus OX=10090 GN=Myh10 PE=1 SV=2	Myh10	228.996	2.1	4	4	5799.04	6001.13	5628.88	5632.46	5702.49	5734.18	5799.04	6001.13	5628.88	5632.46	5702.49	5734.18	0.979349	0.566397
Q61881	DNA replication licensing factor MCM7 OS=Mus musculus OX=10090 GN=Mcm7 PE=1 SV=1	Mcm7	81.2107	61.9	36	36	8657.68	9217.5	8794.63	9062.96	9249.81	8890.9	8657.68	9217.5	8794.63	9062.96	9249.81	8890.9	1.02002	0.576684
Q61937	Nucleophosmin OS=Mus musculus OX=10090 GN=Npm1 PE=1 SV=1	Npm1	32.5601	75	19	19	12429.3	12132.9	13410.9	11828.8	11271.2	13210.1	12429.3	12132.9	13410.9	11828.8	11271.2	13210.1	0.956207	0.377741
Q61990	Poly(rC)-binding protein 2 OS=Mus musculus OX=10090 GN=Pcbp2 PE=1 SV=1	Pcbp2	38.2217	64.4	15	10	17499	13524.3	15822.1	13740.1	13012.6	14548.4	17499	13524.3	15822.1	13740.1	13012.6	14548.4	0.881648	0.0953734
Q62018	RNA polymerase-associated protein CTR9 homolog OS=Mus musculus OX=10090 GN=Ctr9 PE=1 SV=2	Ctr9	133.408	37.3	31	31	802.44	716.195	752.955	699.121	706.488	717.786	802.44	716.195	752.955	699.121	706.488	717.786	0.934762	0.188287
Q62036	Centrosomal protein of 131 kDa OS=Mus musculus OX=10090 GN=Cep131 PE=1 SV=2	Cep131	120.313	7.1	5	5	105.667	103.569	104.53	82.1159	96.5786	117.986	105.667	103.569	104.53	82.1159	96.5786	117.986	0.945548	0.532934
Q62048	Astrocytic phosphoprotein PEA-15 OS=Mus musculus OX=10090 GN=Pea15 PE=1 SV=1	Pea15	15.0541	70.8	8	8	2930.54	2442.38	2744.93	2497.27	2603.33	2429.6	2930.54	2442.38	2744.93	2497.27	2603.33	2429.6	0.92761	0.1997
Q62073	Mitogen-activated protein kinase kinase kinase 7 OS=Mus musculus OX=10090 GN=Map3k7 PE=1 SV=1	Map3k7	64.2276	30.9	12	12	443.895	451.733	444.441	420.209	366.573	421.323	443.895	451.733	444.441	420.209	366.573	421.323	0.901524	0.0892552
Q62074	Protein kinase C iota type OS=Mus musculus OX=10090 GN=Prkci PE=1 SV=3	Prkci	68.2034	36.5	13	13	236.705	232.87	207.493	226.901	228.06	218.667	236.705	232.87	207.493	226.901	228.06	218.667	0.99492	0.954588
Q62077	1-phosphatidylinositol 4,5-bisphosphate phosphodiesterase gamma-1 OS=Mus musculus OX=10090 GN=Plcg1 PE=1 SV=2	Plcg1	149.668	24.5	19	19	460.432	493.214	424.768	516.481	518.628	484.081	460.432	493.214	424.768	516.481	518.628	484.081	1.10213	0.109001
Q62083	PRKCA-binding protein OS=Mus musculus OX=10090 GN=Pick1 PE=1 SV=2	Pick1	46.5971	11.8	4	4	196.677	206.693	185.379	209.378	218.504	171.05	196.677	206.693	185.379	209.378	218.504	171.05	1.0173	0.878
Q62093	Serine/arginine-rich splicing factor 2 OS=Mus musculus OX=10090 GN=Srsf2 PE=1 SV=4	Srsf2	25.4764	19	4	4	9367.88	7670.22	7965.38	7906.53	6932.9	7087.74	9367.88	7670.22	7965.38	7906.53	6932.9	7087.74	0.876965	0.0627709
Q62095	ATP-dependent RNA helicase DDX3Y OS=Mus musculus OX=10090 GN=Ddx3y PE=1 SV=2	Ddx3y	73.4279	18.2	9	9	1302.58	1667.84	1390.26	1396.24	1412.83	1081.83	1302.58	1667.84	1390.26	1396.24	1412.83	1081.83	0.89227	0.222007
Q62120	Tyrosine-protein kinase JAK2 OS=Mus musculus OX=10090 GN=Jak2 PE=1 SV=3	Jak2	130.595	6.4	4	4	40.9483	122.154	124.558	172.572	217.014	94.2168	40.9483	122.154	124.558	172.572	217.014	94.2168	1.68186	0.104999
Q62141	Paired amphipathic helix protein Sin3b OS=Mus musculus OX=10090 GN=Sin3b PE=1 SV=2	Sin3b	126.405	10.3	7	7	59.1194	52.624	49.2798	46.9286	43.5273	51.4912	59.1194	52.624	49.2798	46.9286	43.5273	51.4912	0.881533	0.303927
Q62158	Zinc finger protein RFP OS=Mus musculus OX=10090 GN=Trim27 PE=1 SV=2	Trim27	58.5128	13.5	5	5	101.863	88.647	93.9441	98.8829	95.6497	72.348	101.863	88.647	93.9441	98.8829	95.6497	72.348	0.938221	0.519246
Q62159	Rho-related GTP-binding protein RhoC OS=Mus musculus OX=10090 GN=Rhoc PE=1 SV=2	Rhoc	22.0064	68.9	12	2	9884.26	9859.03	10407.2	9703.7	9481.92	10349.1	9884.26	9859.03	10407.2	9703.7	9481.92	10349.1	0.979575	0.593086
Q62167	ATP-dependent RNA helicase DDX3X OS=Mus musculus OX=10090 GN=Ddx3x PE=1 SV=3	Ddx3x	73.1014	64.4	37	8	7613.21	8982.52	7787.99	8463.67	8347.18	8567.69	7613.21	8982.52	7787.99	8463.67	8347.18	8567.69	1.0408	0.398503
Q62172	RalA-binding protein 1 OS=Mus musculus OX=10090 GN=Ralbp1 PE=1 SV=4	Ralbp1	75.0432	25.2	11	11	308.488	278.313	347.994	267.643	234.09	310.552	308.488	278.313	347.994	267.643	234.09	310.552	0.868944	0.140103
Q62178	Semaphorin-4A OS=Mus musculus OX=10090 GN=Sema4a PE=1 SV=2	Sema4a	83.4207	2.2	1	1				54.6251	75.3129	50.6306				54.6251	75.3129	50.6306
Q62187	Transcription termination factor 1 OS=Mus musculus OX=10090 GN=Ttf1 PE=1 SV=2	Ttf1	97.7226	17.8	10	10	155.596	155.235	167.289	136.901	141.699	125.008	155.596	155.235	167.289	136.901	141.699	125.008	0.844155	0.0384548
Q62191	E3 ubiquitin-protein ligase TRIM21 OS=Mus musculus OX=10090 GN=Trim21 PE=1 SV=1	Trim21	54.175	13.4	5	5	159.637	192.953	147.389	156.805	157.32	163.749	159.637	192.953	147.389	156.805	157.32	163.749	0.955786	0.646882
Q62192	CD180 antigen OS=Mus musculus OX=10090 GN=Cd180 PE=1 SV=2	Cd180	74.3024	23.6	10	10	580.481	471.975	525.226	487.264	450.598	431.95	580.481	471.975	525.226	487.264	450.598	431.95	0.868244	0.0632765
Q62193	Replication protein A 32 kDa subunit OS=Mus musculus OX=10090 GN=Rpa2 PE=1 SV=2	Rpa2	29.4401	39.6	7	7	2273.47	2478.19	2199.83	2444.22	2423.94	2322.93	2273.47	2478.19	2199.83	2444.22	2423.94	2322.93	1.03447	0.445631
Q62210	Baculoviral IAP repeat-containing protein 2 OS=Mus musculus OX=10090 GN=Birc2 PE=1 SV=1	Birc2	69.6764	18.6	7	7	140.747	141.178	137.601	204.661	179.599	196.649	140.747	141.178	137.601	204.661	179.599	196.649	1.38468	0.000996193
Q62245	Son of sevenless homolog 1 OS=Mus musculus OX=10090 GN=Sos1 PE=1 SV=2	Sos1	150.883	8	6	6	145.805	160.288	138.988	136.323	132.293	122.121	145.805	160.288	138.988	136.323	132.293	122.121	0.877901	0.113563
Q62261	Spectrin beta chain, non-erythrocytic 1 OS=Mus musculus OX=10090 GN=Sptbn1 PE=1 SV=2	Sptbn1	274.223	62.2	121	117	5547.19	4642.96	4811.46	4876.21	4780.67	4588.96	5547.19	4642.96	4811.46	4876.21	4780.67	4588.96	0.949621	0.365716
Q62280	Protein SSXT OS=Mus musculus OX=10090 GN=Ss18 PE=1 SV=2	Ss18	45.8642	7.2	3	3	206.175	185.249	190.361	211.57	179.047	158.477	206.175	185.249	190.361	211.57	179.047	158.477	0.94381	0.46881
Q62311	Transcription initiation factor TFIID subunit 6 OS=Mus musculus OX=10090 GN=Taf6 PE=1 SV=1	Taf6	72.6734	30.1	13	13	276.024	217.012	235.393	262.493	240.607	258.263	276.024	217.012	235.393	262.493	240.607	258.263	1.04521	0.526684
Q62315	Protein Jumonji OS=Mus musculus OX=10090 GN=Jarid2 PE=1 SV=1	Jarid2	137.445	9.1	6	6	169.925	143.286	164.194	156.46	168.972	154.031	169.925	143.286	164.194	156.46	168.972	154.031	1.00431	0.934603
[truncated: 4,552 more rows]
