# Supplementary material for: Fabp5 Is the Key Regulator Mediating γ‐CEHC Differentiation in Osteoblasts and Osteoclasts
Source: Biofactors. 2026 Jan 19;52(1):e70079. doi: 10.1002/biof.70079 (PMC12813964; doi:10.1002/biof.70079)
Supplement: Supplementary file 8 — Table S5: List of proteins with modified thermal stability following γ‐CEHC treatment in RAW264.7 cells. [file BIOF-52-0-s004.xlsx]

## Sheet: γ-CEHCvsDMSO
Protein accession	Protein description	Gene name	γ-CEHC/DMSO Ratio	γ-CEHC/DMSO P value	Regulated Type	MW [kDa]	Coverage [%]	Peptides	Unique peptides	Intensity DMSO_1	Intensity DMSO_2	Intensity DMSO_3	Intensity γ-CEHC_1	Intensity γ-CEHC_2	Intensity γ-CEHC_3	DMSO_1	DMSO_2	DMSO_3	γ-CEHC_1	γ-CEHC_2	γ-CEHC_3	Subcellular localization	KEGG KO No.	KEGG Gene	KEGG pathway	Biological Process	Cellular Component	Molecular Function	Pfam ID	Domain description	KOG category	KOG NO.	KOG description	WikiPathways	externalDetailsURL	Is_TF	Reactome pathway	Reactome link	HallMark	msigdbURL
P02535	Keratin, type I cytoskeletal 10 OS=Mus musculus OX=10090 GN=Krt10 PE=1 SV=3	Krt10	0.226788	0.00144655	Down	57.7698	7	4	3	517.451	264.322	685.535	145.745	48.268	138.755	517.451	264.322	685.535	145.745	48.268	138.755	nucleus	K07604	KRT1; type I keratin, acidic	mmu05150 Staphylococcus aureus infection; mmu04915 Estrogen signaling pathway	GO:0000003 reproduction; GO:0001558 regulation of cell growth; GO:0001654 eye development; GO:0001667 ameboidal-type cell migration; GO:0001942 hair follicle development; GO:0002009 morphogenesis of an epithelium; GO:0002064 epithelial cell development; GO:0002376 immune system process; GO:0003334 keratinocyte development; GO:0006417 regulation of translation; GO:0006950 response to stress; GO:00…	GO:0005576 extracellular region; GO:0005615 extracellular space; GO:0005622 intracellular anatomical structure; GO:0005737 cytoplasm; GO:0005856 cytoskeleton; GO:0005882 intermediate filament; GO:0031982 vesicle; GO:0043226 organelle; GO:0043227 membrane-bounded organelle; GO:0043228 non-membrane-bounded organelle; GO:0043229 intracellular organelle; GO:0043230 extracellular organelle; GO:0043232…	GO:0004888 transmembrane signaling receptor activity; GO:0005102 signaling receptor binding; GO:0005198 structural molecule activity; GO:0005200 structural constituent of cytoskeleton; GO:0005488 binding; GO:0005515 protein binding; GO:0008092 cytoskeletal protein binding; GO:0032395 MHC class II receptor activity; GO:0038023 signaling receptor activity; GO:0042287 MHC protein binding; GO:0042289…									R-MMU-1266738 Developmental Biology;R-MMU-6805567 Keratinization;R-MMU-6809371 Formation of the cornified envelope	https://reactome.org/PathwayBrowser/#/R-MMU-1266738;https://reactome.org/PathwayBrowser/#/R-MMU-6805567;https://reactome.org/PathwayBrowser/#/R-MMU-6809371
P20444	Protein kinase C alpha type OS=Mus musculus OX=10090 GN=Prkca PE=1 SV=3	Prkca	1.59082	0.00593379	Up	76.8519	5.8	3	1	52.7673	62.8837	85.8506	111.578	96.999	111.976	52.7673	62.8837	85.8506	111.578	96.999	111.976	cytoplasm	K02677	PRKCA; classical protein kinase C alpha type [EC:2.7.11.13]	mmu04510 Focal adhesion; mmu04727 GABAergic synapse; mmu04020 Calcium signaling pathway; mmu04916 Melanogenesis; mmu05205 Proteoglycans in cancer; mmu05163 Human cytomegalovirus infection; mmu04970 Salivary secretion; mmu05031 Amphetamine addiction; mmu04726 Serotonergic synapse; mmu04911 Insulin secretion; mmu04960 Aldosterone-regulated sodium reabsorption; mmu05022 Pathways of neurodegeneration…	GO:0000003 reproduction; GO:0000278 mitotic cell cycle; GO:0000302 response to reactive oxygen species; GO:0000902 cell morphogenesis; GO:0001501 skeletal system development; GO:0001666 response to hypoxia; GO:0001775 cell activation; GO:0001932 regulation of protein phosphorylation; GO:0001933 negative regulation of protein phosphorylation; GO:0001934 positive regulation of protein phosphorylati…	GO:0001750 photoreceptor outer segment; GO:0005622 intracellular anatomical structure; GO:0005634 nucleus; GO:0005654 nucleoplasm; GO:0005737 cytoplasm; GO:0005739 mitochondrion; GO:0005783 endoplasmic reticulum; GO:0005813 centrosome; GO:0005815 microtubule organizing center; GO:0005829 cytosol; GO:0005856 cytoskeleton; GO:0005886 plasma membrane; GO:0005903 brush border; GO:0005911 cell-cell ju…	GO:0003682 chromatin binding; GO:0003712 transcription coregulator activity; GO:0003713 transcription coactivator activity; GO:0003824 catalytic activity; GO:0004672 protein kinase activity; GO:0004674 protein serine/threonine kinase activity; GO:0004697 diacylglycerol-dependent serine/threonine kinase activity; GO:0004698 calcium,diacylglycerol-dependent serine/threonine kinase activity; GO:0004…	PF00130; PF00168; PF00069	PF00130 Phorbol esters/diacylglycerol binding domain (C1 domain); PF00168 C2 domain; PF00069 Protein kinase domain	T	KOG0696	Serine/threonine protein kinase	WP572 EGFR1 signaling pathway;WP723 Wnt signaling pathway and pluripotency;WP553 Calcium regulation in cardiac cells;WP373 IL-3 signaling pathway;WP232 G protein signaling pathways;WP1245 Transcriptional activation by Nfe2l2 in response to phytochemicals;WP403 Wnt signaling pathway;WP488 Alpha 6 beta 4 integrin signaling pathway;WP407 Kit receptor signaling pathway;WP1261 ErbB signaling pathway;W…	http://www.wikipathways.org/instance/WP572_r117874;http://www.wikipathways.org/instance/WP723_r117953;http://www.wikipathways.org/instance/WP553_r117867;http://www.wikipathways.org/instance/WP373_r117904;http://www.wikipathways.org/instance/WP232_r117886;http://www.wikipathways.org/instance/WP1245_r116708;http://www.wikipathways.org/instance/WP403_r116843;http://www.wikipathways.org/instance/WP48…		R-MMU-109582 Hemostasis;R-MMU-111885 Opioid Signalling;R-MMU-111933 Calmodulin induced events;R-MMU-111996 Ca-dependent events;R-MMU-111997 CaM pathway;R-MMU-112040 G-protein mediated events;R-MMU-112043 PLC beta mediated events;R-MMU-112314 Neurotransmitter receptors and postsynaptic signal transmission;R-MMU-112315 Transmission across Chemical Synapses;R-MMU-112316 Neuronal System;R-MMU-114516 …		HYPOXIA;NOTCH SIGNALING;UV RESPONSE DN	https://www.gsea-msigdb.org/gsea/msigdb/mouse/geneset/HALLMARK_HYPOXIA;https://www.gsea-msigdb.org/gsea/msigdb/mouse/geneset/HALLMARK_NOTCH_SIGNALING;https://www.gsea-msigdb.org/gsea/msigdb/mouse/geneset/HALLMARK_UV_RESPONSE_DN
P62746	Rho-related GTP-binding protein RhoB OS=Mus musculus OX=10090 GN=Rhob PE=1 SV=1	Rhob	0.580706	0.0038698	Down	22.1234	33.2	3	3	2123.52	2042.99	2359.82	1791.69	1066	932.188	2123.52	2042.99	2359.82	1791.69	1066	932.188	cytoplasm	K07856	RHOB; Ras homolog gene family, member B	mmu05132 Salmonella infection	GO:0000278 mitotic cell cycle; GO:0000281 mitotic cytokinesis; GO:0000302 response to reactive oxygen species; GO:0000910 cytokinesis; GO:0002009 morphogenesis of an epithelium; GO:0003158 endothelium development; GO:0003159 morphogenesis of an endothelium; GO:0006810 transport; GO:0006886 intracellular protein transport; GO:0006915 apoptotic process; GO:0006950 response to stress; GO:0006979 res…	GO:0005622 intracellular anatomical structure; GO:0005634 nucleus; GO:0005737 cytoplasm; GO:0005768 endosome; GO:0005769 early endosome; GO:0005770 late endosome; GO:0005829 cytosol; GO:0005886 plasma membrane; GO:0010008 endosome membrane; GO:0012505 endomembrane system; GO:0016020 membrane; GO:0031090 organelle membrane; GO:0031410 cytoplasmic vesicle; GO:0031902 late endosome membrane; GO:0031…	GO:0000166 nucleotide binding; GO:0001882 nucleoside binding; GO:0001883 purine nucleoside binding; GO:0003824 catalytic activity; GO:0003924 GTPase activity; GO:0005488 binding; GO:0005525 GTP binding; GO:0016462 pyrophosphatase activity; GO:0016787 hydrolase activity; GO:0016817 hydrolase activity, acting on acid anhydrides; GO:0016818 hydrolase activity, acting on acid anhydrides, in phosphoru…	PF00071	PF00071 Ras family	R	KOG0393	Ras-related small GTPase, Rho type	WP85 Focal adhesion;WP2074 Neural crest differentiation;WP2432 Spinal cord injury	http://www.wikipathways.org/instance/WP85_r116710;http://www.wikipathways.org/instance/WP2074_r117928;http://www.wikipathways.org/instance/WP2432_r116842		R-MMU-109582 Hemostasis;R-MMU-114604 GPVI-mediated activation cascade;R-MMU-1266738 Developmental Biology;R-MMU-162582 Signal Transduction;R-MMU-194315 Signaling by Rho GTPases;R-MMU-195258 RHO GTPase Effectors;R-MMU-372790 Signaling by GPCR;R-MMU-373755 Semaphorin interactions;R-MMU-388396 GPCR downstream signalling;R-MMU-400685 Sema4D in semaphorin signaling;R-MMU-416482 G alpha (12/13) signall…	https://reactome.org/PathwayBrowser/#/R-MMU-109582;https://reactome.org/PathwayBrowser/#/R-MMU-114604;https://reactome.org/PathwayBrowser/#/R-MMU-1266738;https://reactome.org/PathwayBrowser/#/R-MMU-162582;https://reactome.org/PathwayBrowser/#/R-MMU-194315;https://reactome.org/PathwayBrowser/#/R-MMU-195258;https://reactome.org/PathwayBrowser/#/R-MMU-372790;https://reactome.org/PathwayBrowser/#/R-M…	TNFA SIGNALING VIA NFKB;APOPTOSIS;EPITHELIAL MESENCHYMAL TRANSITION;UV RESPONSE UP;IL2 STAT5 SIGNALING	https://www.gsea-msigdb.org/gsea/msigdb/mouse/geneset/HALLMARK_TNFA_SIGNALING_VIA_NFKB;https://www.gsea-msigdb.org/gsea/msigdb/mouse/geneset/HALLMARK_APOPTOSIS;https://www.gsea-msigdb.org/gsea/msigdb/mouse/geneset/HALLMARK_EPITHELIAL_MESENCHYMAL_TRANSITION;https://www.gsea-msigdb.org/gsea/msigdb/mouse/geneset/HALLMARK_UV_RESPONSE_UP;https://www.gsea-msigdb.org/gsea/msigdb/mouse/geneset/HALLMARK_I…
Q05816	Fatty acid-binding protein 5 OS=Mus musculus OX=10090 GN=Fabp5 PE=1 SV=3	Fabp5	0.514077	0.000289101	Down	15.1374	73.3	11	11	26778.4	17664.2	26734.3	13557.3	11331	11702.1	26778.4	17664.2	26734.3	13557.3	11331	11702.1	extracellular	K08754	FABP5; fatty acid-binding protein 5, epidermal	mmu03320 PPAR signaling pathway	GO:0001775 cell activation; GO:0001816 cytokine production; GO:0001932 regulation of protein phosphorylation; GO:0001933 negative regulation of protein phosphorylation; GO:0002252 immune effector process; GO:0002263 cell activation involved in immune response; GO:0002274 myeloid leukocyte activation; GO:0002275 myeloid cell activation involved in immune response; GO:0002283 neutrophil activation …	GO:0000323 lytic vacuole; GO:0005576 extracellular region; GO:0005615 extracellular space; GO:0005622 intracellular anatomical structure; GO:0005634 nucleus; GO:0005654 nucleoplasm; GO:0005737 cytoplasm; GO:0005764 lysosome; GO:0005766 primary lysosome; GO:0005773 vacuole; GO:0005775 vacuolar lumen; GO:0005829 cytosol; GO:0005886 plasma membrane; GO:0012505 endomembrane system; GO:0012506 vesicle…	GO:0001972 retinoic acid binding; GO:0005102 signaling receptor binding; GO:0005215 transporter activity; GO:0005319 lipid transporter activity; GO:0005324 long-chain fatty acid transporter activity; GO:0005488 binding; GO:0005501 retinoid binding; GO:0005504 fatty acid binding; GO:0005515 protein binding; GO:0008289 lipid binding; GO:0019840 isoprenoid binding; GO:0031406 carboxylic acid binding…	PF00061	PF00061 Lipocalin / cytosolic fatty-acid binding protein family	I	KOG4015	Fatty acid-binding protein FABP	WP2316 PPAR signaling pathway	http://www.wikipathways.org/instance/WP2316_r106870		R-MMU-1430728 Metabolism;R-MMU-162582 Signal Transduction;R-MMU-163560 Triglyceride catabolism;R-MMU-168249 Innate Immune System;R-MMU-168256 Immune System;R-MMU-5362517 Signaling by Retinoic Acid;R-MMU-556833 Metabolism of lipids;R-MMU-6798695 Neutrophil degranulation;R-MMU-8979227 Triglyceride metabolism;R-MMU-9006931 Signaling by Nuclear Receptors	https://reactome.org/PathwayBrowser/#/R-MMU-1430728;https://reactome.org/PathwayBrowser/#/R-MMU-162582;https://reactome.org/PathwayBrowser/#/R-MMU-163560;https://reactome.org/PathwayBrowser/#/R-MMU-168249;https://reactome.org/PathwayBrowser/#/R-MMU-168256;https://reactome.org/PathwayBrowser/#/R-MMU-5362517;https://reactome.org/PathwayBrowser/#/R-MMU-556833;https://reactome.org/PathwayBrowser/#/R-…	CHOLESTEROL HOMEOSTASIS;ESTROGEN RESPONSE LATE	https://www.gsea-msigdb.org/gsea/msigdb/mouse/geneset/HALLMARK_CHOLESTEROL_HOMEOSTASIS;https://www.gsea-msigdb.org/gsea/msigdb/mouse/geneset/HALLMARK_ESTROGEN_RESPONSE_LATE
Q33DR2	All trans-polyprenyl-diphosphate synthase PDSS1 OS=Mus musculus OX=10090 GN=Pdss1 PE=1 SV=1	Pdss1	1.91763	0.00885704	Up	45.8948	6.4	1	1	28.3078	18.8647	32.4507	49.7418	63.2732	39.6729	28.3078	18.8647	32.4507	49.7418	63.2732	39.6729	plasma membrane	K12504	PDSS1; decaprenyl-diphosphate synthase subunit 1 [EC:2.5.1.91]	mmu00900 Terpenoid backbone biosynthesis	GO:0006629 lipid metabolic process; GO:0006720 isoprenoid metabolic process; GO:0006743 ubiquinone metabolic process; GO:0006744 ubiquinone biosynthetic process; GO:0006950 response to stress; GO:0007275 multicellular organism development; GO:0007399 nervous system development; GO:0008152 metabolic process; GO:0008299 isoprenoid biosynthetic process; GO:0008610 lipid biosynthetic process; GO:0009…	GO:0005622 intracellular anatomical structure; GO:0005737 cytoplasm; GO:0005739 mitochondrion; GO:0005740 mitochondrial envelope; GO:0005743 mitochondrial inner membrane; GO:0005759 mitochondrial matrix; GO:0016020 membrane; GO:0019866 organelle inner membrane; GO:0019898 extrinsic component of membrane; GO:0031090 organelle membrane; GO:0031312 extrinsic component of organelle membrane; GO:00313…	GO:0003824 catalytic activity; GO:0005488 binding; GO:0005515 protein binding; GO:0016740 transferase activity; GO:0016765 transferase activity, transferring alkyl or aryl (other than methyl) groups; GO:0046982 protein heterodimerization activity; GO:0046983 protein dimerization activity;	PF00348	PF00348 Polyprenyl synthetase	H	KOG0776	Geranylgeranyl pyrophosphate synthase/Polyprenyl synthetase				R-MMU-1430728 Metabolism;R-MMU-196854 Metabolism of vitamins and cofactors;R-MMU-2142789 Ubiquinol biosynthesis;R-MMU-8978934 Metabolism of cofactors	https://reactome.org/PathwayBrowser/#/R-MMU-1430728;https://reactome.org/PathwayBrowser/#/R-MMU-196854;https://reactome.org/PathwayBrowser/#/R-MMU-2142789;https://reactome.org/PathwayBrowser/#/R-MMU-8978934
Q5SXI5	Zinc finger protein 496 OS=Mus musculus OX=10090 GN=Znf496 PE=1 SV=1	Znf496	0.583756	0.0070445	Down	66.5765	6.2	2	2	62.1248	45.162	60.9698	32.9345	38.1617	27.1246	62.1248	45.162	60.9698	32.9345	38.1617	27.1246	nucleus	K09229			GO:0000122 negative regulation of transcription by RNA polymerase II; GO:0006355 regulation of DNA-templated transcription; GO:0006357 regulation of transcription by RNA polymerase II; GO:0009889 regulation of biosynthetic process; GO:0009890 negative regulation of biosynthetic process; GO:0009891 positive regulation of biosynthetic process; GO:0009892 negative regulation of metabolic process; GO…	GO:0005622 intracellular anatomical structure; GO:0005634 nucleus; GO:0005654 nucleoplasm; GO:0016604 nuclear body; GO:0031974 membrane-enclosed lumen; GO:0031981 nuclear lumen; GO:0043226 organelle; GO:0043227 membrane-bounded organelle; GO:0043229 intracellular organelle; GO:0043231 intracellular membrane-bounded organelle; GO:0043233 organelle lumen; GO:0070013 intracellular organelle lumen;	GO:0000981 DNA-binding transcription factor activity, RNA polymerase II-specific; GO:0003676 nucleic acid binding; GO:0003677 DNA binding; GO:0003700 DNA-binding transcription factor activity; GO:0005488 binding; GO:0005515 protein binding; GO:0043621 protein self-association; GO:0097159 organic cyclic compound binding; GO:0140110 transcription regulator activity; GO:1901363 heterocyclic compound…	PF02023; PF00096	PF02023 SCAN domain; PF00096 Zinc finger, C2H2 type	R	KOG1721	FOG: Zn-finger			Transcription factor	R-MMU-212436 Generic Transcription Pathway;R-MMU-73857 RNA Polymerase II Transcription;R-MMU-74160 Gene expression (Transcription)	https://reactome.org/PathwayBrowser/#/R-MMU-212436;https://reactome.org/PathwayBrowser/#/R-MMU-73857;https://reactome.org/PathwayBrowser/#/R-MMU-74160
Q60870	Receptor expression-enhancing protein 5 OS=Mus musculus OX=10090 GN=Reep5 PE=1 SV=1	Reep5	2.5561	0.000429674	Up	21.0507	5.4	1	1	77.827	42.6095	43.9544	132.055	121.134	167.012	77.827	42.6095	43.9544	132.055	121.134	167.012	cytoplasm	K17279			GO:0006996 organelle organization; GO:0007029 endoplasmic reticulum organization; GO:0009987 cellular process; GO:0010256 endomembrane system organization; GO:0016043 cellular component organization; GO:0032386 regulation of intracellular transport; GO:0032879 regulation of localization; GO:0050789 regulation of biological process; GO:0051049 regulation of transport; GO:0060341 regulation of cell…	GO:0005622 intracellular anatomical structure; GO:0005737 cytoplasm; GO:0005783 endoplasmic reticulum; GO:0005789 endoplasmic reticulum membrane; GO:0005938 cell cortex; GO:0012505 endomembrane system; GO:0016020 membrane; GO:0030424 axon; GO:0031984 organelle subcompartment; GO:0032541 cortical endoplasmic reticulum; GO:0042175 nuclear outer membrane-endoplasmic reticulum membrane network; GO:00…				U	KOG1725	Protein involved in membrane traffic (YOP1/TB2/DP1/HVA22 family)						ADIPOGENESIS	https://www.gsea-msigdb.org/gsea/msigdb/mouse/geneset/HALLMARK_ADIPOGENESIS
Q61462	Cytochrome b-245 light chain OS=Mus musculus OX=10090 GN=Cyba PE=1 SV=3	Cyba	1.9805	0.002314	Up	20.7482	19.8	2	2	67.9892	37.3694	49.4286	93.536	90.7568	122.263	67.9892	37.3694	49.4286	93.536	90.7568	122.263	plasma membrane	K08009	CYBA; cytochrome b-245, alpha polypeptide	mmu05140 Leishmaniasis; mmu05020 Prion disease; mmu05418 Fluid shear stress and atherosclerosis; mmu04621 NOD-like receptor signaling pathway; mmu05417 Lipid and atherosclerosis; mmu05208 Chemical carcinogenesis - reactive oxygen species; mmu04613 Neutrophil extracellular trap formation; mmu05415 Diabetic cardiomyopathy; mmu04380 Osteoclast differentiation; mmu04670 Leukocyte transendothelial mig…	GO:0001101 response to acid chemical; GO:0001558 regulation of cell growth; GO:0001666 response to hypoxia; GO:0001678 intracellular glucose homeostasis; GO:0001775 cell activation; GO:0001817 regulation of cytokine production; GO:0001819 positive regulation of cytokine production; GO:0001936 regulation of endothelial cell proliferation; GO:0001938 positive regulation of endothelial cell prolifer…	GO:0001725 stress fiber; GO:0005622 intracellular anatomical structure; GO:0005634 nucleus; GO:0005737 cytoplasm; GO:0005768 endosome; GO:0005783 endoplasmic reticulum; GO:0005789 endoplasmic reticulum membrane; GO:0005794 Golgi apparatus; GO:0005856 cytoskeleton; GO:0005886 plasma membrane; GO:0005912 adherens junction; GO:0005925 focal adhesion; GO:0012505 endomembrane system; GO:0012506 vesicl…	GO:0003824 catalytic activity; GO:0005488 binding; GO:0005515 protein binding; GO:0009055 electron transfer activity; GO:0016175 superoxide-generating NAD(P)H oxidase activity; GO:0016491 oxidoreductase activity; GO:0016651 oxidoreductase activity, acting on NAD(P)H; GO:0017124 SH3 domain binding; GO:0019904 protein domain specific binding; GO:0046982 protein heterodimerization activity; GO:00469…						WP4466 Oxidative stress and redox pathway;WP3626 Microglia pathogen phagocytosis pathway;WP412 Oxidative stress response	http://www.wikipathways.org/instance/WP4466_r116840;http://www.wikipathways.org/instance/WP3626_r116838;http://www.wikipathways.org/instance/WP412_r117038		R-MMU-1222556 ROS and RNS production in phagocytes;R-MMU-1236973 Cross-presentation of particulate exogenous antigens (phagosomes);R-MMU-1236975 Antigen processing-Cross presentation;R-MMU-1280218 Adaptive Immune System;R-MMU-162582 Signal Transduction;R-MMU-168249 Innate Immune System;R-MMU-168256 Immune System;R-MMU-194138 Signaling by VEGF;R-MMU-194315 Signaling by Rho GTPases;R-MMU-195258 RHO…	https://reactome.org/PathwayBrowser/#/R-MMU-1222556;https://reactome.org/PathwayBrowser/#/R-MMU-1236973;https://reactome.org/PathwayBrowser/#/R-MMU-1236975;https://reactome.org/PathwayBrowser/#/R-MMU-1280218;https://reactome.org/PathwayBrowser/#/R-MMU-162582;https://reactome.org/PathwayBrowser/#/R-MMU-168249;https://reactome.org/PathwayBrowser/#/R-MMU-168256;https://reactome.org/PathwayBrowser/#/…
Q64281	Leukocyte immunoglobulin-like receptor subfamily B member 4A OS=Mus musculus OX=10090 GN=Lilrb4a PE=1 SV=1	Lilrb4a	0.513044	0.000191244	Down	37.5444	6.6	2	1	507.551	358.278	382.55	237.449	219.531	183.494	507.551	358.278	382.55	237.449	219.531	183.494	plasma membrane	K06512	LILR; leukocyte immunoglobulin-like receptor	mmu04662 B cell receptor signaling pathway; mmu04380 Osteoclast differentiation	GO:0000122 negative regulation of transcription by RNA polymerase II; GO:0002682 regulation of immune system process; GO:0002683 negative regulation of immune system process; GO:0002684 positive regulation of immune system process; GO:0002694 regulation of leukocyte activation; GO:0002696 positive regulation of leukocyte activation; GO:0002761 regulation of myeloid leukocyte differentiation; GO:0…	GO:0005886 plasma membrane; GO:0016020 membrane; GO:0071944 cell periphery;	GO:0003823 antigen binding; GO:0005488 binding; GO:0038023 signaling receptor activity; GO:0060089 molecular transducer activity;	PF13895	PF13895 Immunoglobulin domain
Q71FD5	E3 ubiquitin-protein ligase ZNRF2 OS=Mus musculus OX=10090 GN=Znrf2 PE=1 SV=1	Znrf2	1.70691	0.000299041	Up	23.7053	45	5	5	124.96	117.801	158.02	215.694	248.279	220.124	124.96	117.801	158.02	215.694	248.279	220.124	extracellular	K10694			GO:0000209 protein polyubiquitination; GO:0006508 proteolysis; GO:0006511 ubiquitin-dependent protein catabolic process; GO:0006807 nitrogen compound metabolic process; GO:0008152 metabolic process; GO:0009056 catabolic process; GO:0009057 macromolecule catabolic process; GO:0009987 cellular process; GO:0010498 proteasomal protein catabolic process; GO:0016567 protein ubiquitination; GO:0019538 p…	GO:0005622 intracellular anatomical structure; GO:0005737 cytoplasm; GO:0005829 cytosol; GO:0005886 plasma membrane; GO:0012506 vesicle membrane; GO:0016020 membrane; GO:0030659 cytoplasmic vesicle membrane; GO:0031090 organelle membrane; GO:0031410 cytoplasmic vesicle; GO:0031982 vesicle; GO:0032991 protein-containing complex; GO:0043226 organelle; GO:0043227 membrane-bounded organelle; GO:00432…	GO:0003824 catalytic activity; GO:0004842 ubiquitin-protein transferase activity; GO:0005488 binding; GO:0008270 zinc ion binding; GO:0016740 transferase activity; GO:0019787 ubiquitin-like protein transferase activity; GO:0043167 ion binding; GO:0043169 cation binding; GO:0046872 metal ion binding; GO:0046914 transition metal ion binding; GO:0061630 ubiquitin protein ligase activity; GO:0061659 …	PF13639	PF13639 Ring finger domain	O	KOG0801	Predicted E3 ubiquitin ligase				R-MMU-1280218 Adaptive Immune System;R-MMU-168256 Immune System;R-MMU-983168 Antigen processing: Ubiquitination & Proteasome degradation;R-MMU-983169 Class I MHC mediated antigen processing & presentation	https://reactome.org/PathwayBrowser/#/R-MMU-1280218;https://reactome.org/PathwayBrowser/#/R-MMU-168256;https://reactome.org/PathwayBrowser/#/R-MMU-983168;https://reactome.org/PathwayBrowser/#/R-MMU-983169
Q91VL9	Zinc finger and BTB domain-containing protein 1 OS=Mus musculus OX=10090 GN=Zbtb1 PE=1 SV=1	Zbtb1	0.638623	0.00649617	Down	81.9521	28.6	15	15	259.025	200.437	257.674	123.176	196.698	138.106	259.025	200.437	257.674	123.176	196.698	138.106	nucleus	K10488			GO:0000122 negative regulation of transcription by RNA polymerase II; GO:0000731 DNA synthesis involved in DNA repair; GO:0001775 cell activation; GO:0002376 immune system process; GO:0002520 immune system development; GO:0002521 leukocyte differentiation; GO:0002682 regulation of immune system process; GO:0002684 positive regulation of immune system process; GO:0002694 regulation of leukocyte ac…	GO:0005622 intracellular anatomical structure; GO:0005634 nucleus; GO:0005635 nuclear envelope; GO:0005654 nucleoplasm; GO:0012505 endomembrane system; GO:0016020 membrane; GO:0016604 nuclear body; GO:0031090 organelle membrane; GO:0031965 nuclear membrane; GO:0031967 organelle envelope; GO:0031974 membrane-enclosed lumen; GO:0031975 envelope; GO:0031981 nuclear lumen; GO:0043226 organelle; GO:00…	GO:0000981 DNA-binding transcription factor activity, RNA polymerase II-specific; GO:0003700 DNA-binding transcription factor activity; GO:0005488 binding; GO:0005515 protein binding; GO:0031593 polyubiquitin modification-dependent protein binding; GO:0042802 identical protein binding; GO:0042803 protein homodimerization activity; GO:0046982 protein heterodimerization activity; GO:0046983 protein…	PF00651	PF00651 BTB/POZ domain	R	KOG1721	FOG: Zn-finger
Q922U2	Keratin, type II cytoskeletal 5 OS=Mus musculus OX=10090 GN=Krt5 PE=1 SV=1	Krt5	0.128642	3.5578e-05	Down	61.7667	5.3	5	1	759.568	430.958	1263.68	101.473	80.0344	134.206	759.568	430.958	1263.68	101.473	80.0344	134.206	nucleus	K07605			GO:0002009 morphogenesis of an epithelium; GO:0002376 immune system process; GO:0006950 response to stress; GO:0006952 defense response; GO:0006955 immune response; GO:0006959 humoral immune response; GO:0006996 organelle organization; GO:0007010 cytoskeleton organization; GO:0007044 cell-substrate junction assembly; GO:0007154 cell communication; GO:0007165 signal transduction; GO:0007166 cell s…	GO:0005622 intracellular anatomical structure; GO:0005737 cytoplasm; GO:0005829 cytosol; GO:0005856 cytoskeleton; GO:0005882 intermediate filament; GO:0005886 plasma membrane; GO:0016020 membrane; GO:0043226 organelle; GO:0043228 non-membrane-bounded organelle; GO:0043229 intracellular organelle; GO:0043232 intracellular non-membrane-bounded organelle; GO:0045095 keratin filament; GO:0045111 inte…	GO:0005198 structural molecule activity; GO:0005200 structural constituent of cytoskeleton; GO:0005488 binding; GO:0005515 protein binding; GO:0097110 scaffold protein binding;									R-MMU-1266738 Developmental Biology;R-MMU-1500931 Cell-Cell communication;R-MMU-446107 Type I hemidesmosome assembly;R-MMU-446728 Cell junction organization;R-MMU-6805567 Keratinization;R-MMU-6809371 Formation of the cornified envelope	https://reactome.org/PathwayBrowser/#/R-MMU-1266738;https://reactome.org/PathwayBrowser/#/R-MMU-1500931;https://reactome.org/PathwayBrowser/#/R-MMU-446107;https://reactome.org/PathwayBrowser/#/R-MMU-446728;https://reactome.org/PathwayBrowser/#/R-MMU-6805567;https://reactome.org/PathwayBrowser/#/R-MMU-6809371	KRAS SIGNALING DN	https://www.gsea-msigdb.org/gsea/msigdb/mouse/geneset/HALLMARK_KRAS_SIGNALING_DN
Q9D9Z1	Small kinetochore-associated protein OS=Mus musculus OX=10090 GN=Knstrn PE=2 SV=2	Knstrn	0.648266	0.00263306	Down	34.728	34.9	8	8	548.768	570.185	805.663	442.726	389.791	415.145	548.768	570.185	805.663	442.726	389.791	415.145	nucleus	K26097			GO:0000070 mitotic sister chromatid segregation; GO:0000226 microtubule cytoskeleton organization; GO:0000278 mitotic cell cycle; GO:0000280 nuclear division; GO:0000819 sister chromatid segregation; GO:0006996 organelle organization; GO:0007010 cytoskeleton organization; GO:0007017 microtubule-based process; GO:0007049 cell cycle; GO:0007051 spindle organization; GO:0007059 chromosome segregatio…	GO:0000775 chromosome, centromeric region; GO:0000776 kinetochore; GO:0005622 intracellular anatomical structure; GO:0005694 chromosome; GO:0005737 cytoplasm; GO:0005819 spindle; GO:0005829 cytosol; GO:0005856 cytoskeleton; GO:0005874 microtubule; GO:0015630 microtubule cytoskeleton; GO:0032991 protein-containing complex; GO:0035371 microtubule plus-end; GO:0043226 organelle; GO:0043228 non-membr…
Q9ERD7	Tubulin beta-3 chain OS=Mus musculus OX=10090 GN=Tubb3 PE=1 SV=1	Tubb3	0.4722	0.0017196	Down	50.4186	16.9	3	3	305.846	330.869	178.484	126.312	110.387	148.238	305.846	330.869	178.484	126.312	110.387	148.238	cytoplasm	K07375	TUBB; tubulin beta	mmu05020 Prion disease; mmu05016 Huntington disease; mmu05132 Salmonella infection; mmu05014 Amyotrophic lateral sclerosis; mmu05010 Alzheimer disease; mmu04540 Gap junction; mmu05022 Pathways of neurodegeneration - multiple diseases; mmu04814 Motor proteins; mmu04145 Phagosome; mmu05012 Parkinson disease	GO:0000278 mitotic cell cycle; GO:0000902 cell morphogenesis; GO:0006935 chemotaxis; GO:0006996 organelle organization; GO:0007010 cytoskeleton organization; GO:0007049 cell cycle; GO:0007275 multicellular organism development; GO:0007399 nervous system development; GO:0007409 axonogenesis; GO:0007411 axon guidance; GO:0009605 response to external stimulus; GO:0009653 anatomical structure morphog…	GO:0005622 intracellular anatomical structure; GO:0005737 cytoplasm; GO:0005856 cytoskeleton; GO:0005874 microtubule; GO:0005886 plasma membrane; GO:0015630 microtubule cytoskeleton; GO:0016020 membrane; GO:0030424 axon; GO:0030425 dendrite; GO:0036477 somatodendritic compartment; GO:0042995 cell projection; GO:0043005 neuron projection; GO:0043025 neuronal cell body; GO:0043226 organelle; GO:004…	GO:0005198 structural molecule activity; GO:0005200 structural constituent of cytoskeleton; GO:0005488 binding; GO:0033218 amide binding; GO:0042277 peptide binding;	PF00091; PF03953	PF00091 Tubulin/FtsZ family, GTPase domain; PF03953 Tubulin C-terminal domain	Z	KOG1375	Beta tubulin				R-MMU-109582 Hemostasis;R-MMU-1169410 Antiviral mechanism by IFN-stimulated genes;R-MMU-1266738 Developmental Biology;R-MMU-1280215 Cytokine Signaling in Immune system;R-MMU-1280218 Adaptive Immune System;R-MMU-157858 Gap junction trafficking and regulation;R-MMU-162582 Signal Transduction;R-MMU-1632852 Macroautophagy;R-MMU-1640170 Cell Cycle;R-MMU-168256 Immune System;R-MMU-1852241 Organelle bio…
Q8BTV2	Cleavage and polyadenylation specificity factor subunit 7 OS=Mus musculus OX=10090 GN=Cpsf7 PE=1 SV=2	Cpsf7	0.666129	0.00134195	Down	52.011	24.6	8	8	419.061	342.494	404.176	271.862	218.916	285.75	419.061	342.494	404.176	271.862	218.916	285.75	nucleus	K14398	CPSF6_7; cleavage and polyadenylation specificity factor subunit 6/7	mmu03015 mRNA surveillance pathway; mmu03250 Viral life cycle - HIV-1	GO:0000375 RNA splicing, via transesterification reactions; GO:0000377 RNA splicing, via transesterification reactions with bulged adenosine as nucleophile; GO:0000398 mRNA splicing, via spliceosome; GO:0006139 nucleobase-containing compound metabolic process; GO:0006351 DNA-templated transcription; GO:0006353 DNA-templated transcription termination; GO:0006366 transcription by RNA polymerase II;…	GO:0005622 intracellular anatomical structure; GO:0005634 nucleus; GO:0005654 nucleoplasm; GO:0005737 cytoplasm; GO:0005847 mRNA cleavage and polyadenylation specificity factor complex; GO:0005849 mRNA cleavage factor complex; GO:0031974 membrane-enclosed lumen; GO:0031981 nuclear lumen; GO:0032991 protein-containing complex; GO:0043226 organelle; GO:0043227 membrane-bounded organelle; GO:0043229…		PF00076	PF00076 RNA recognition motif. (a.k.a. RRM, RBD, or RNP domain)	A	KOG4849	mRNA cleavage factor I subunit/CPSF subunit	WP310 mRNA processing	http://www.wikipathways.org/instance/WP310_r122791		R-MMU-162582 Signal Transduction;R-MMU-194315 Signaling by Rho GTPases;R-MMU-72187 mRNA 3'-end processing;R-MMU-72203 Processing of Capped Intron-Containing Pre-mRNA;R-MMU-73856 RNA Polymerase II Transcription Termination;R-MMU-73857 RNA Polymerase II Transcription;R-MMU-74160 Gene expression (Transcription);R-MMU-75067 Processing of Capped Intronless Pre-mRNA;R-MMU-77595 Processing of Intronless…	https://reactome.org/PathwayBrowser/#/R-MMU-162582;https://reactome.org/PathwayBrowser/#/R-MMU-194315;https://reactome.org/PathwayBrowser/#/R-MMU-72187;https://reactome.org/PathwayBrowser/#/R-MMU-72203;https://reactome.org/PathwayBrowser/#/R-MMU-73856;https://reactome.org/PathwayBrowser/#/R-MMU-73857;https://reactome.org/PathwayBrowser/#/R-MMU-74160;https://reactome.org/PathwayBrowser/#/R-MMU-750…
Q9CQI7	U2 small nuclear ribonucleoprotein B'' OS=Mus musculus OX=10090 GN=Snrpb2 PE=1 SV=1	Snrpb2	0.514832	0.000900364	Down	25.3233	42.7	7	7	1178.16	673.129	984.594	513.206	442.028	504.77	1178.16	673.129	984.594	513.206	442.028	504.77	nucleus	K11094	SNRPB2; U2 small nuclear ribonucleoprotein B''	mmu03040 Spliceosome	GO:0000003 reproduction; GO:0000375 RNA splicing, via transesterification reactions; GO:0000377 RNA splicing, via transesterification reactions with bulged adenosine as nucleophile; GO:0000381 regulation of alternative mRNA splicing, via spliceosome; GO:0000398 mRNA splicing, via spliceosome; GO:0003006 developmental process involved in reproduction; GO:0006139 nucleobase-containing compound meta…	GO:0001650 fibrillar center; GO:0005622 intracellular anatomical structure; GO:0005634 nucleus; GO:0005654 nucleoplasm; GO:0005681 spliceosomal complex; GO:0005684 U2-type spliceosomal complex; GO:0005685 U1 snRNP; GO:0005686 U2 snRNP; GO:0005730 nucleolus; GO:0016604 nuclear body; GO:0016607 nuclear speck; GO:0030532 small nuclear ribonucleoprotein complex; GO:0031974 membrane-enclosed lumen; GO…	GO:0003676 nucleic acid binding; GO:0003723 RNA binding; GO:0003727 single-stranded RNA binding; GO:0003729 mRNA binding; GO:0005488 binding; GO:0005515 protein binding; GO:0008187 poly-pyrimidine tract binding; GO:0008266 poly(U) RNA binding; GO:0017069 snRNA binding; GO:0030619 U1 snRNA binding; GO:0030620 U2 snRNA binding; GO:0035613 RNA stem-loop binding; GO:0035614 snRNA stem-loop binding; G…	PF00076	PF00076 RNA recognition motif. (a.k.a. RRM, RBD, or RNP domain)	A	KOG4206	Spliceosomal protein snRNP-U1A/U2B	WP310 mRNA processing	http://www.wikipathways.org/instance/WP310_r122791		R-MMU-72163 mRNA Splicing - Major Pathway;R-MMU-72172 mRNA Splicing;R-MMU-72203 Processing of Capped Intron-Containing Pre-mRNA;R-MMU-8953854 Metabolism of RNA	https://reactome.org/PathwayBrowser/#/R-MMU-72163;https://reactome.org/PathwayBrowser/#/R-MMU-72172;https://reactome.org/PathwayBrowser/#/R-MMU-72203;https://reactome.org/PathwayBrowser/#/R-MMU-8953854	MYC TARGETS V1	https://www.gsea-msigdb.org/gsea/msigdb/mouse/geneset/HALLMARK_MYC_TARGETS_V1
Q9ERU3	Zinc finger protein 22 OS=Mus musculus OX=10090 GN=Znf22 PE=1 SV=2	Znf22	1.68269	0.000235901	Up	27.2944	21.9	6	6	148.584	180.911	156.891	280.194	301.128	237.115	148.584	180.911	156.891	280.194	301.128	237.115	nucleus				GO:0006355 regulation of DNA-templated transcription; GO:0006357 regulation of transcription by RNA polymerase II; GO:0007275 multicellular organism development; GO:0009653 anatomical structure morphogenesis; GO:0009887 animal organ morphogenesis; GO:0009889 regulation of biosynthetic process; GO:0010468 regulation of gene expression; GO:0010556 regulation of macromolecule biosynthetic process; G…	GO:0005622 intracellular anatomical structure; GO:0005634 nucleus; GO:0005654 nucleoplasm; GO:0031974 membrane-enclosed lumen; GO:0031981 nuclear lumen; GO:0043226 organelle; GO:0043227 membrane-bounded organelle; GO:0043229 intracellular organelle; GO:0043231 intracellular membrane-bounded organelle; GO:0043233 organelle lumen; GO:0070013 intracellular organelle lumen;	GO:0000981 DNA-binding transcription factor activity, RNA polymerase II-specific; GO:0003676 nucleic acid binding; GO:0003677 DNA binding; GO:0003700 DNA-binding transcription factor activity; GO:0005488 binding; GO:0008270 zinc ion binding; GO:0043167 ion binding; GO:0043169 cation binding; GO:0046872 metal ion binding; GO:0046914 transition metal ion binding; GO:0097159 organic cyclic compound …	PF00096	PF00096 Zinc finger, C2H2 type	R	KOG1721	FOG: Zn-finger
Q61908	Cx9C motif-containing protein 4 OS=Mus musculus OX=10090 GN=Cmc4 PE=2 SV=1	Cmc4	0.456309	0.00903512	Down	7.74301	20.6	1	1	40.1088	27.2563	38.3621	9.89947	20.0927	18.2521	40.1088	27.2563	38.3621	9.89947	20.0927	18.2521	extracellular				GO:0008283 cell population proliferation;	GO:0005622 intracellular anatomical structure; GO:0005737 cytoplasm; GO:0005739 mitochondrion; GO:0005740 mitochondrial envelope; GO:0005758 mitochondrial intermembrane space; GO:0031967 organelle envelope; GO:0031970 organelle envelope lumen; GO:0031974 membrane-enclosed lumen; GO:0031975 envelope; GO:0043226 organelle; GO:0043227 membrane-bounded organelle; GO:0043229 intracellular organelle; G…		PF08991	PF08991 Mature-T-Cell Proliferation I type
Q9CR55	UPF0547 protein C16orf87 homolog OS=Mus musculus OX=10090 PE=2 SV=1	--	1.50315	0.00019445	Up	17.8294	9.1	1	1	212.038	250.534	209.881	328.858	336.202	345.739	212.038	250.534	209.881	328.858	336.202	345.739	nucleus							PF10571	PF10571 Uncharacterised protein family UPF0547
